# Supplementary material for: Olfactory responses of Drosophila are encoded in the organization of projection neurons
Source: eLife. 2022 Sep 29;11:e77748. doi: 10.7554/eLife.77748 (PMC9616568; doi:10.7554/eLife.77748)
Supplement: Source data 1. [file elife-77748-data1.zip]

Archive with 44 entries (42 files):
- Drosophila_FAFB.py
- Drosophila_FAFB_other_PNs.py
- Drosophila_labeled_line.py
- Drosophila_labeled_line_high_thres.py
- Drosophila_neuprint.py
- FAFB/
- FAFB/morph_dist_AL_r_FAFB.csv
- FAFB/morph_dist_AL_r_FAFB.npy
- FAFB/morph_dist_AL_r_FAFB_uPN.csv
- FAFB/morph_dist_AL_r_FAFB_uPN.npy
- FAFB/morph_dist_LH_r_FAFB.csv
- FAFB/morph_dist_LH_r_FAFB.npy
- FAFB/morph_dist_LH_r_FAFB_uPN.csv
- FAFB/morph_dist_LH_r_FAFB_uPN.npy
- FAFB/morph_dist_MB_r_FAFB.csv
- FAFB/morph_dist_MB_r_FAFB.npy
- FAFB/morph_dist_MB_r_FAFB_uPN.csv
- FAFB/morph_dist_MB_r_FAFB_uPN.npy
- FAFB/NBLAST_AL_FAFB.csv
- FAFB/NBLAST_AL_FAFB.npy
- FAFB/NBLAST_LH_FAFB.csv
- FAFB/NBLAST_LH_FAFB.npy
- FAFB/NBLAST_MB_FAFB.csv
- FAFB/NBLAST_MB_FAFB.npy
- FAFB_summary.xlsx
- hemibrain/
- hemibrain/conn_PNKC_df.pkl
- hemibrain/conn_PNKC_df_8.pkl
- hemibrain/conn_PNLH_df.pkl
- hemibrain/conn_PNLH_df_8.pkl
- hemibrain/morph_dist_AL_r_neuprint.csv
- hemibrain/morph_dist_AL_r_neuprint.npy
- hemibrain/morph_dist_LH_r_neuprint.csv
- hemibrain/morph_dist_LH_r_neuprint.npy
- hemibrain/morph_dist_MB_r_neuprint.csv
- hemibrain/morph_dist_MB_r_neuprint.npy
- hemibrain/neuprint_PNallinrvt_df.pkl
- hemibrain/neuron_PNKC_df.pkl
- hemibrain/neuron_PNKC_df_8.pkl
- hemibrain/neuron_PNLH_df.pkl
- hemibrain/neuron_PNLH_df_8.pkl
- hemibrain_summary.xlsx
- import_neuprint.py
- README.md
