# Supplementary material for: Olfactory responses of Drosophila are encoded in the organization of projection neurons
Source: eLife. 2022 Sep 29;11:e77748. doi: 10.7554/eLife.77748 (PMC9616568; doi:10.7554/eLife.77748)
Supplement: Source data 1. [file elife-77748-data1.zip › FAFB/morph_dist_AL_r_FAFB.csv]

	24622	35246	40637	27295	57311	57323	57353	57381	61221	755022	2863104	38885	53631	57418	57422	1785034	57349	65465	40749	37250	771242	57402	65762	32399	57241	57414	46493	1775706	11544074	30791	57333	57337	57341	699859	22422	56623	61773	67637	33903	57459	77661	177706	581536	23829	39668	57216	30891	56424	67408
24622	0.0	3.3142073310277906	1.645936243140971	25.71045643768955	24.09323193772618	25.38236758433498	27.730580528744298	24.662260730929653	26.474369039491194	24.557999372559376	25.56495205556526	12.761468942531078	15.020686789913858	17.530777293790507	11.572061039103513	10.907767170653328	8.18861303196928	8.769196495671725	13.896277493122822	6.2037492902656375	8.070851049348077	9.80882915620062	17.591295960110465	13.699779025794022	22.353283910805388	15.538161847292074	13.627414776888628	8.75665523988027	8.291870293438944	28.748743867502274	26.097760387324758	26.3511346723225	28.07875507735362	25.690084226715545	12.21003331204576	13.720607963669515	13.41709832305116	13.174617439846513	16.140260635564516	19.82253183547123	18.04218511764141	17.26682725085825	21.149246017691166	11.570015327730722	12.381645253750161	14.804848295891897	28.6939146888615	27.85182946470474	33.52126900563219
35246	3.3142073310277906	0.0	3.047987444781924	26.789055011500245	24.291047499050478	27.02961475580906	29.029080902121475	25.839914746479952	27.808978405588643	27.585951602163032	26.24963640384712	15.871403518042522	14.895041670519834	16.846064349412302	12.120192876274723	14.342240378643888	10.111664291152302	10.390297674700795	16.895706820297214	8.031593912872435	7.806317521745837	11.896901489239509	17.450224752162054	16.346193152956538	22.823679185923638	17.450586130353276	15.149183003481998	7.367142512895333	7.465673939606806	9.710742266186632	24.65970469813125	25.236161249312257	26.788755764709162	24.520886415980016	9.516981689744549	10.983657871324224	10.474505874291985	10.114410721435426	21.706151327564267	19.364575833176712	17.69771816504469	16.88069950395023	21.695994431636016	9.69819339678268	9.387806851172762	11.312228417882112	26.17929090538725	25.78200596375232	31.89395624211782
40637	1.645936243140971	3.047987444781924	0.0	24.971283865156064	23.537450378902072	24.696668149350295	27.640527304810128	24.03661586045526	25.999390441873675	23.965255855690067	25.050691213206957	13.506936769774757	15.17598742740733	17.65603779851475	11.886058880683866	13.648887927963829	7.477399798073084	8.167111832148649	14.857796966376354	6.291493573243606	8.023333447241635	10.897040051970524	19.189890797087408	19.385608945166855	20.226141114317716	18.548502429639562	16.169211730284463	7.822920959656292	11.050654729964984	28.947241184827003	25.907370012206904	26.313831254040412	28.10292148894649	25.592330926756425	22.586791498504482	22.589963827960435	22.51941777048151	24.21038007764238	14.695500498405288	18.77520180515034	16.44486363729357	15.955511739129587	17.38862586566532	10.358672481492102	11.366371032047274	17.56186685831035	29.55346642558724	28.715292397487364	33.88337130705711
27295	25.71045643768955	26.789055011500245	24.971283865156064	0.0	2.9337577711501925	3.0977045751802463	2.783306526098112	3.1531473084824997	2.9654899553323304	3.0128572974081353	2.6788715973195063	27.868168760032443	23.896123578191787	26.565854150540208	23.43193094877731	28.809666233308178	12.668019903652251	11.2860957409077	14.561514942984244	19.204949024492723	29.075622092072607	26.679420981097948	22.164863215287706	10.484225152306347	10.164921142527554	9.40090189658501	36.45596458832837	14.956942350250756	17.96651472072243	11.775786190294072	17.871224363865345	14.820268000676586	17.75910210958882	16.63970385177182	13.855258660930524	13.826326493572928	13.596354867780871	16.42432880493439	8.615718486144106	8.034076606217596	7.3420940724600126	7.593135421754955	8.396045795858434	19.63772170388495	25.727040241797045	21.18938844701982	20.96011269242862	37.07961370733604	37.781489398627464
57311	24.09323193772618	24.291047499050478	23.537450378902072	2.9337577711501925	0.0	2.5227044598301873	3.023654779442646	3.108354095802105	3.6908607337434525	3.6764892767637183	4.6034927230371325	19.022867078812535	26.409567590587113	28.67444649450657	25.939902784606968	19.93462898150403	16.959205249979544	15.460825292964111	20.69223095852224	17.093800575719786	27.640080463446733	37.302823377272695	34.77962821311381	13.271327818379042	14.390916746405386	14.506532083063796	34.94866495766116	14.815148092567037	16.68009076149844	15.48285737484883	18.48613472549512	15.210190762740252	18.0888640254092	16.96665201465579	18.873649996267414	19.127390820366113	18.490914347037805	17.50541209592201	9.007711316813928	7.558806728726417	8.810316748282553	7.459970419322507	8.243998187097631	16.872982276827198	30.635538315367654	34.503342704893925	22.283421671996724	20.792849731332854	21.704656994452417
57323	25.38236758433498	27.02961475580906	24.696668149350295	3.0977045751802463	2.5227044598301873	0.0	3.3632066077069553	3.189749246383798	3.7145042033098914	3.1708761639125385	3.6499635693218977	20.418370609915442	24.240385699400477	26.89989564078572	24.016510522250368	21.064901074933847	12.940263753989406	11.275445120374007	20.63439444330615	18.458319001782062	28.796040121398484	38.21207749849237	35.66182317313302	13.760546606010614	14.972020658448013	14.850729475843861	36.507309671314594	17.513715670223167	19.62823003106481	11.841804058806217	18.844239009271618	14.9107024919642	18.304871995194144	17.291055377539536	21.15298063302917	21.664227407606127	21.032190752919185	20.01799982679866	9.487300608745597	8.721813204670896	8.219216188968442	8.757154513798508	10.161814766388057	18.353086794936747	32.851655553669076	36.535428917757	23.4397209878843	22.082981978345327	22.845476565498004
57353	27.730580528744298	29.029080902121475	27.640527304810128	2.783306526098112	3.023654779442646	3.3632066077069553	0.0	3.4873838301531355	3.548247514567834	3.401730158420428	3.5353877210070555	17.289719682982184	25.036918171952834	27.657896499426656	24.699464107614812	17.97492544847764	14.444011784865758	13.11299006963494	15.754641438384523	20.347851222556727	31.07452134658701	30.258541953657787	37.01323266944614	14.078367200004402	13.665485741321191	15.731634877093178	37.95289998432316	18.90876760572013	19.074924005158298	12.936990743160237	19.611608837194684	15.937711977039728	19.335632187013296	18.228714384608985	19.007277920545327	13.605827825228223	19.391394296236633	18.13320659887561	10.962992855667862	9.447774235616485	9.015326411450905	9.715680671271517	12.710677852321503	21.12671230673016	34.75157118731011	21.41046121888347	19.148521919270863	18.389541318322895	18.60706579212731
57381	24.662260730929653	25.839914746479952	24.03661586045526	3.1531473084824997	3.108354095802105	3.189749246383798	3.4873838301531355	0.0	2.8605412402743657	3.055944167016013	4.125726117736667	29.231264777430862	25.009648166598165	27.759368392899354	24.524760264012	20.81836446441506	12.888149223921307	11.380252613651741	16.56833031481036	15.565977947807397	25.538638462194037	30.215907781090408	26.5906442725358	13.433930838503143	13.471251525986277	12.181394634479807	33.54535602258591	16.329753027651766	16.38216220268057	12.436302378672506	19.197146118823753	15.180620510302223	18.912109188286557	17.736847540254935	13.340864505096288	13.56925565919154	13.275144775107282	16.579412798755804	8.908249922152956	7.508338483048227	7.441842747523028	7.8705925389707	8.131830449949295	16.08912257412795	30.64887290056562	21.681143111969035	23.3355936392835	43.48451301426895	22.81846397413728
61221	26.474369039491194	27.808978405588643	25.999390441873675	2.9654899553323304	3.6908607337434525	3.7145042033098914	3.548247514567834	2.8605412402743657	0.0	3.6992825108868796	3.8923231082810594	28.97734446189685	24.68982857720397	27.43760068844534	24.632451735215273	17.942563673777585	14.129813715345081	12.57307095664205	16.550659144651686	19.054269090058806	29.44292337057688	29.532720537246995	25.962537182897936	12.686046072713673	12.553282293072613	11.277980425374016	36.434584475112594	17.58551969120927	19.789546171753774	12.854171001889815	19.731123968888916	15.898795712874149	19.472382339543174	18.393746310431037	13.87652421425206	14.074656564770509	13.737158626103973	17.028793674181582	11.589382307849492	9.99628297228646	10.014013073491837	10.65348863143511	11.026620889094861	19.000574066316926	33.50645199785151	22.012086841641626	19.31780310533476	18.44349664662574	18.773294266356753
755022	24.557999372559376	27.585951602163032	23.965255855690067	3.0128572974081353	3.6764892767637183	3.1708761639125385	3.401730158420428	3.055944167016013	3.6992825108868796	0.0	4.059231765551783	19.14184595064916	25.21926331483252	27.406802896361334	25.46383662591271	19.752548401160844	13.715736381404074	11.937410150693808	18.565515412922824	17.224313018075545	27.258095388394768	37.1201898584051	33.33980302117134	11.983028137555825	12.676616005205583	12.5989780588456	34.657020327690326	17.652861797854232	19.55008872498403	17.976398237453328	18.942522864924637	15.309612339137713	18.706159245208415	17.455235207944817	19.807198757109404	20.344471546130492	19.667538594405357	18.955154094980195	12.108846404012215	8.736727192566416	8.851209014120496	9.198892323939148	11.904523710240438	18.08784994470659	32.256519824924645	36.12570599222621	21.481231827609776	20.412818514063186	20.9929535850735
2863104	25.56495205556526	26.24963640384712	25.050691213206957	2.6788715973195063	4.6034927230371325	3.6499635693218977	3.5353877210070555	4.125726117736667	3.8923231082810594	4.059231765551783	0.0	18.211600811142855	23.685418971443454	26.388785766270114	23.59372048347852	18.290420388144533	13.002274569097706	11.524087802841919	19.286328383671382	18.62803354897235	27.817427444738023	37.800834759975366	33.287708795112735	11.603896547688246	12.494579320957463	12.275700167148425	34.76606876069048	18.563332948652	19.480563145316417	14.711156577393448	21.115871639809605	17.426868579762594	20.518243391397963	19.836042306722675	18.97785554462625	19.727063933025523	18.96870083984865	18.153223728539725	9.323888525964822	8.523428631528235	7.887534806077483	8.541857498306486	12.189548720960508	19.078242238631272	32.63210368401979	36.63023608484532	20.230749042555978	19.17122542607778	19.789400224772766
38885	12.761468942531078	15.871403518042522	13.506936769774757	27.868168760032443	19.022867078812535	20.418370609915442	17.289719682982184	29.231264777430862	28.97734446189685	19.14184595064916	18.211600811142855	0.0	3.837493975722767	2.4215064210488912	2.177736530201041	1.70190166256497	19.76486687331891	19.85056743154035	12.928241924911422	8.639176024733533	8.54230792845645	5.134025927224599	10.008235341205085	14.094066969288132	14.906903788988553	10.365823552735243	10.681413140794268	19.179277181558916	18.711472079392486	10.461560216554814	15.615458488969285	13.22349848296257	13.89883627239071	14.055313262342358	19.771099762345706	9.763976880372486	9.679111720123323	21.05973297905616	26.46932366066118	24.491887229498165	27.298283986235905	25.45255524858582	30.480757285468265	19.34897208683115	23.781400677453405	18.74626583223313	25.257374022967138	26.495724196042428	26.840972704559448
53631	15.020686789913858	14.895041670519834	15.17598742740733	23.896123578191787	26.409567590587113	24.240385699400477	25.036918171952834	25.009648166598165	24.68982857720397	25.21926331483252	23.685418971443454	3.837493975722767	0.0	2.978332406497048	4.080467603286646	3.2068819183948962	16.889624989471873	17.248667576664417	12.310089000865721	10.71601276956542	11.788394599877638	14.327308322262889	13.575312542542276	10.460270728157527	13.566169791256295	11.014347597041597	14.057792292352332	18.20138579151604	18.4174991436892	18.612713338128856	18.285485438280386	18.769416773307082	18.426683060355224	18.651474302029033	18.44583749988463	19.317827968240476	19.14499589797871	19.3001625079701	26.63710286805724	26.667887983436458	27.195741549113993	19.85482693596614	26.18406208427265	18.08506712491548	22.65914103871888	23.357891804927668	24.077934697279073	24.81704071226635	25.606269901202865
57418	17.530777293790507	16.846064349412302	17.65603779851475	26.565854150540208	28.67444649450657	26.89989564078572	27.657896499426656	27.759368392899354	27.43760068844534	27.406802896361334	26.388785766270114	2.4215064210488912	2.978332406497048	0.0	3.1845709643534357	2.8855184940021585	18.74156850875608	19.245171180681638	14.404266815078453	13.06009874287291	14.808678468333584	16.780884658329917	15.992135291178759	10.612890759775665	13.805702938070315	10.938813924198973	16.050972414754153	18.859455870286766	18.807961383232772	18.408315286614226	17.41409615652828	18.704933569469826	18.205060238919028	18.532333757116593	18.469986539579693	19.258055949806444	19.16783841351411	19.414275194999707	29.051303177369043	28.925991249413187	29.36498913643487	25.791212944659037	28.694692638344296	20.317863138883865	24.6053617782713	25.17527764161389	21.9579761121419	23.18378195515273	23.400034016768135
57422	11.572061039103513	12.120192876274723	11.886058880683866	23.43193094877731	25.939902784606968	24.016510522250368	24.699464107614812	24.524760264012	24.632451735215273	25.46383662591271	23.59372048347852	2.177736530201041	4.080467603286646	3.1845709643534357	0.0	1.7759436940593802	15.374941314236	15.723132980850844	10.92905294927957	8.450710887025384	9.238884842317763	12.051291662430254	12.054870187567602	9.151040162112904	14.653690075069868	10.523642060543287	11.284970115627889	17.121612506668054	17.32273625050239	17.685748305758434	17.50102568323819	18.051499523391872	17.589620909969163	14.432812042423228	17.417482027594115	18.38218938457526	18.362160384771972	18.638621098100245	26.489755541650908	23.189210573611145	26.279462877887738	24.163711871347672	25.447098502601765	17.668994274572068	21.18378383952632	22.1928606877434	24.702546420715365	25.176832425785605	26.19194543271424
1785034	10.907767170653328	14.342240378643888	13.648887927963829	28.809666233308178	19.93462898150403	21.064901074933847	17.97492544847764	20.81836446441506	17.942563673777585	19.752548401160844	18.290420388144533	1.70190166256497	3.2068819183948962	2.8855184940021585	1.7759436940593802	0.0	17.34360382931341	17.84887070220478	13.052100672694186	7.80334781497715	8.0330926715509	5.129421251023945	7.4473088520237125	14.443182842254355	15.35426008930206	14.29972040024425	10.560175839794535	20.15122957005645	19.128167274763836	11.474754322628538	15.998618054220158	13.841107998184366	14.533868983553626	14.691928041726891	9.61901692913727	9.702037608702543	9.696071471098106	11.426277596769593	25.70475472892073	24.06447315234191	26.920251708791856	25.073517064656443	27.396355564728438	19.795196853723784	24.38956632340626	18.856887431712337	26.499259049984108	25.885076496913204	28.143070490492413
57349	8.18861303196928	10.111664291152302	7.477399798073084	12.668019903652251	16.959205249979544	12.940263753989406	14.444011784865758	12.888149223921307	14.129813715345081	13.715736381404074	13.002274569097706	19.76486687331891	16.889624989471873	18.74156850875608	15.374941314236	17.34360382931341	0.0	2.0639872020899404	9.600602272119712	6.08614112296305	12.683324416922304	20.566127953540416	22.629205703965056	10.039072191562903	11.649746808395474	11.317865447582049	22.956223044519756	13.096749217038695	15.62107458561981	22.132800286148104	23.610489931731312	20.569988164134315	24.85748884326117	23.005211536281045	22.605797668198957	23.33526197322281	22.915111753380685	20.784910256148457	13.65918117810282	15.665040692947505	12.98397450557261	13.273665748352794	12.66990949469717	8.353527157307688	21.14196532573851	23.29413927266633	31.289396526373547	29.41130650815703	31.865986573962154
65465	8.769196495671725	10.390297674700795	8.167111832148649	11.2860957409077	15.460825292964111	11.275445120374007	13.11299006963494	11.380252613651741	12.57307095664205	11.937410150693808	11.524087802841919	19.85056743154035	17.248667576664417	19.245171180681638	15.723132980850844	17.84887070220478	2.0639872020899404	0.0	9.533536509471002	6.237587723513289	12.922429527603152	20.913283033798336	22.270852773941066	9.8952723836473	10.932778841867442	10.679196513789817	22.517451759378563	12.453318861583753	14.862610875867386	20.984929793037594	22.076272580535875	21.85914583192538	23.216198883817817	21.595087974462245	21.696449666397907	22.165248366655764	21.84549845006139	19.827010111750113	11.973842358308248	14.85770043485105	11.461897955165288	12.499250066020306	11.116114781291332	7.417968100905103	20.75143884125688	23.04889597507948	29.889211746687348	28.140186287727325	30.310271126803137
40749	13.896277493122822	16.895706820297214	14.857796966376354	14.561514942984244	20.69223095852224	20.63439444330615	15.754641438384523	16.56833031481036	16.550659144651686	18.565515412922824	19.286328383671382	12.928241924911422	12.310089000865721	14.404266815078453	10.92905294927957	13.052100672694186	9.600602272119712	9.533536509471002	0.0	6.138292781688866	11.3915921652496	17.276467000958927	17.010920348992247	7.767132196238266	8.105119142802312	7.522130200064957	20.024424779782173	21.09878128673887	21.91402008697533	26.857836779432482	27.55870934697131	26.440700662796274	28.58396153036703	26.74607874218139	26.869051093838944	27.39551718858134	27.09645709457533	25.621997542340676	19.50948425958889	21.59020387705913	20.502389562608617	19.817285562006273	20.950855522382824	13.770982966055549	24.551347415586616	27.576338891797736	31.55082164286937	30.000747469369813	32.01510964517776
37250	6.2037492902656375	8.031593912872435	6.291493573243606	19.204949024492723	17.093800575719786	18.458319001782062	20.347851222556727	15.565977947807397	19.054269090058806	17.224313018075545	18.62803354897235	8.639176024733533	10.71601276956542	13.06009874287291	8.450710887025384	7.80334781497715	6.08614112296305	6.237587723513289	6.138292781688866	0.0	4.029989441063027	8.828884588609258	10.665459189407544	11.595746668030042	11.242129807038644	10.89981285147026	12.464862456023729	8.556189787574418	9.934933028063925	18.984905207714483	19.067382076824654	18.662259730388357	20.010795046186267	18.592688520030958	12.244167464546528	11.920863845149881	12.265830098000507	14.382029208755883	13.465288651016213	16.174181232440866	14.333856177798012	14.095297568361373	14.951356791701274	13.211114274109619	9.67297837472351	11.61942796355267	32.56205930743133	27.22678040613017	31.461403012879416
771242	8.070851049348077	7.806317521745837	8.023333447241635	29.075622092072607	27.640080463446733	28.796040121398484	31.07452134658701	25.538638462194037	29.44292337057688	27.258095388394768	27.817427444738023	8.54230792845645	11.788394599877638	14.808678468333584	9.238884842317763	8.0330926715509	12.683324416922304	12.922429527603152	11.3915921652496	4.029989441063027	0.0	5.170557150079087	5.4646785328528535	15.299493344987145	15.262343376517938	14.332634383833915	9.627609923132024	14.397188593671178	13.74293572941461	30.07576167413994	27.21132229647968	27.421474355623122	29.15950058646304	26.89583888737603	21.693197458154607	21.53706221765826	21.729258267900185	24.117807792595755	21.20316570461722	23.775658705070914	23.217812040282286	22.047253227255368	24.078944625373673	12.334283319361166	9.652300197662939	16.133822275328665	20.956413049666953	25.438903911736467	29.556443455509626
57402	9.80882915620062	11.896901489239509	10.897040051970524	26.679420981097948	37.302823377272695	38.21207749849237	30.258541953657787	30.215907781090408	29.532720537246995	37.1201898584051	37.800834759975366	5.134025927224599	14.327308322262889	16.780884658329917	12.051291662430254	5.129421251023945	20.566127953540416	20.913283033798336	17.276467000958927	8.828884588609258	5.170557150079087	0.0	3.005721474832568	8.283630375103764	9.68844857515674	7.96809532521409	6.234048773314455	17.4619663426796	17.512922589945994	35.3585222654828	31.433069499440034	31.64552989396446	33.17408265013378	31.3762617071253	19.56324749610486	19.398111776844154	19.777235185484248	20.282620917244326	26.964439894278055	30.090228539187947	29.75572951910234	28.41689948455272	28.887073731858365	14.770205125614977	16.918361262242147	17.44195340963524	17.06823431037589	18.790393034982554	19.473524933180425
65762	17.591295960110465	17.450224752162054	19.189890797087408	22.164863215287706	34.77962821311381	35.66182317313302	37.01323266944614	26.5906442725358	25.962537182897936	33.33980302117134	33.287708795112735	10.008235341205085	13.575312542542276	15.992135291178759	12.054870187567602	7.4473088520237125	22.629205703965056	22.270852773941066	17.010920348992247	10.665459189407544	5.4646785328528535	3.005721474832568	0.0	16.501791291575287	16.20472366071195	15.702263796856755	5.991436245362828	19.156880829524205	22.57389496028998	34.87284834464198	31.302608874891856	31.568098705224546	32.78623707863633	31.216376748307443	23.466824194727657	23.135928245808806	23.88131064972485	26.05367608682404	32.37201180386158	33.227456495593316	34.27008149608135	32.47183990642712	35.18938813857656	13.833664922407193	14.58686725674388	18.7549241950983	19.00057197752115	20.089743857516382	20.832983107616318
32399	13.699779025794022	16.346193152956538	19.385608945166855	10.484225152306347	13.271327818379042	13.760546606010614	14.078367200004402	13.433930838503143	12.686046072713673	11.983028137555825	11.603896547688246	14.094066969288132	10.460270728157527	10.612890759775665	9.151040162112904	14.443182842254355	10.039072191562903	9.8952723836473	7.767132196238266	11.595746668030042	15.299493344987145	8.283630375103764	16.501791291575287	0.0	1.8155939855979242	2.1425760656761295	19.49687986387804	17.029734631559137	17.93127509877501	17.67928249031485	20.762476108200932	18.784246951636238	20.342809949962465	19.643474161461167	16.81665578394137	15.05426428221466	17.07841426037399	16.661033956390295	18.393717835248527	18.39187136950348	18.531023131757994	17.74484121548522	14.589058947935538	13.69775648411986	22.781623021360375	22.215941844807436	18.22601818894517	16.837635572440977	18.685400691091292
57241	22.353283910805388	22.823679185923638	20.226141114317716	10.164921142527554	14.390916746405386	14.972020658448013	13.665485741321191	13.471251525986277	12.553282293072613	12.676616005205583	12.494579320957463	14.906903788988553	13.566169791256295	13.805702938070315	14.653690075069868	15.35426008930206	11.649746808395474	10.932778841867442	8.105119142802312	11.242129807038644	15.262343376517938	9.68844857515674	16.20472366071195	1.8155939855979242	0.0	1.6841291082472054	19.74723640211089	18.1383675308855	18.746624618078684	18.05933025092198	21.852999735108465	19.701211705649232	21.812936971822214	20.726486774386043	18.016940262636346	18.017425835476836	18.275328220301176	17.65170875988872	17.402072713626172	17.611654061657834	17.50110013527092	16.880325351718863	14.66049333174056	13.871003400492304	23.566112537240944	22.305571791290905	19.375841614454394	17.803875906810614	19.75838341926638
57414	15.538161847292074	17.450586130353276	18.548502429639562	9.40090189658501	14.506532083063796	14.850729475843861	15.731634877093178	12.181394634479807	11.277980425374016	12.5989780588456	12.275700167148425	10.365823552735243	11.014347597041597	10.938813924198973	10.523642060543287	14.29972040024425	11.317865447582049	10.679196513789817	7.522130200064957	10.89981285147026	14.332634383833915	7.96809532521409	15.702263796856755	2.1425760656761295	1.6841291082472054	0.0	18.71143771174122	16.287141601389624	17.73723468569757	17.18162086861402	20.526108192274638	18.49125669518238	20.02246211529767	19.205823920005628	16.77649913495631	15.08884949452622	14.792706214153048	16.473623298412985	17.90073211945602	17.940863334404394	18.149916861476687	17.30399641018285	13.380505457986903	12.682272986274876	22.170604705830854	21.658183145429675	18.36670311296529	16.795352618364518	18.72193778019336
46493	13.627414776888628	15.149183003481998	16.169211730284463	36.45596458832837	34.94866495766116	36.507309671314594	37.95289998432316	33.54535602258591	36.434584475112594	34.657020327690326	34.76606876069048	10.681413140794268	14.057792292352332	16.050972414754153	11.284970115627889	10.560175839794535	22.956223044519756	22.517451759378563	20.024424779782173	12.464862456023729	9.627609923132024	6.234048773314455	5.991436245362828	19.49687986387804	19.74723640211089	18.71143771174122	0.0	20.478328870838347	18.799053390490847	31.709958777721194	28.867096454973133	28.893496442808843	30.35306026535163	28.76386146821283	21.0139135517039	20.69475945126771	21.33005846196811	23.81630220355113	30.2259555345552	31.59692911491843	32.563874414039276	30.6196489549175	33.02348829361156	13.358867682688158	12.091662275398804	18.4232287197567	10.878167902599019	17.14960983004093	19.069359698725826
1775706	8.75665523988027	7.367142512895333	7.822920959656292	14.956942350250756	14.815148092567037	17.513715670223167	18.90876760572013	16.329753027651766	17.58551969120927	17.652861797854232	18.563332948652	19.179277181558916	18.20138579151604	18.859455870286766	17.121612506668054	20.15122957005645	13.096749217038695	12.453318861583753	21.09878128673887	8.556189787574418	14.397188593671178	17.4619663426796	19.156880829524205	17.029734631559137	18.1383675308855	16.287141601389624	20.478328870838347	0.0	1.690898161708512	10.993766495423346	10.283940252341752	10.238109247067072	12.29494800564442	10.088951359931055	11.618371762903692	11.957747026396264	11.195097875463649	11.856332257546844	9.79156611481646	11.838273211659024	10.679197802520067	10.012995848606343	10.702220469296734	9.240050063869171	11.517125984029242	15.690908016653998	26.2841597674875	29.035318119191412	27.055964478178023
11544074	8.291870293438944	7.465673939606806	11.050654729964984	17.96651472072243	16.68009076149844	19.62823003106481	19.074924005158298	16.38216220268057	19.789546171753774	19.55008872498403	19.480563145316417	18.711472079392486	18.4174991436892	18.807961383232772	17.32273625050239	19.128167274763836	15.62107458561981	14.862610875867386	21.91402008697533	9.934933028063925	13.74293572941461	17.512922589945994	22.57389496028998	17.93127509877501	18.746624618078684	17.73723468569757	18.799053390490847	1.690898161708512	0.0	9.46222016405666	9.436707211989752	9.067014418459303	11.082051157233263	9.076473822071021	8.231720776502787	8.886976559741644	8.668374087554994	7.635126383623931	13.124224657445478	13.945500899711789	13.942569130462369	12.991560901265842	13.995131697033356	11.15613626703501	8.807221534987413	12.775443866454731	25.75631604490689	24.934164085262	26.66392406403506
30791	28.748743867502274	9.710742266186632	28.947241184827003	11.775786190294072	15.48285737484883	11.841804058806217	12.936990743160237	12.436302378672506	12.854171001889815	17.976398237453328	14.711156577393448	10.461560216554814	18.612713338128856	18.408315286614226	17.685748305758434	11.474754322628538	22.132800286148104	20.984929793037594	26.857836779432482	18.984905207714483	30.07576167413994	35.3585222654828	34.87284834464198	17.67928249031485	18.05933025092198	17.18162086861402	31.709958777721194	10.993766495423346	9.46222016405666	0.0	5.644626040522917	4.163264517196492	3.993253663472363	4.108592166830085	5.9577969621353795	6.559261612781891	5.310757170642371	3.8012414279453224	12.316632868205005	16.78492343796592	18.30705444348964	17.256569062501537	11.80248980972869	22.193994723497966	25.52008762865266	27.476039760760255	14.452910721277542	13.44069410848482	15.393856771012784
57333	26.097760387324758	24.65970469813125	25.907370012206904	17.871224363865345	18.48613472549512	18.844239009271618	19.611608837194684	19.197146118823753	19.731123968888916	18.942522864924637	21.115871639809605	15.615458488969285	18.285485438280386	17.41409615652828	17.50102568323819	15.998618054220158	23.610489931731312	22.076272580535875	27.55870934697131	19.067382076824654	27.21132229647968	31.433069499440034	31.302608874891856	20.762476108200932	21.852999735108465	20.526108192274638	28.867096454973133	10.283940252341752	9.436707211989752	5.644626040522917	0.0	3.7271291599486807	3.453955980750224	2.652172168229442	6.536823187384871	6.770539822438748	5.743450922383799	5.250899532805257	18.471150477707674	17.234433836397493	18.569674785040494	17.672861562023396	18.29581287309282	22.284498870696467	21.165886518664035	23.64970445537335	18.226695959300223	17.901859801169344	19.308288643026074
57337	26.3511346723225	25.236161249312257	26.313831254040412	14.820268000676586	15.210190762740252	14.9107024919642	15.937711977039728	15.180620510302223	15.898795712874149	15.309612339137713	17.426868579762594	13.22349848296257	18.769416773307082	18.704933569469826	18.051499523391872	13.841107998184366	20.569988164134315	21.85914583192538	26.440700662796274	18.662259730388357	27.421474355623122	31.64552989396446	31.568098705224546	18.784246951636238	19.701211705649232	18.49125669518238	28.893496442808843	10.238109247067072	9.067014418459303	4.163264517196492	3.7271291599486807	0.0	3.612512977078718	2.1310493695505914	5.731653399940839	6.101545855811533	5.481933451944389	4.77465057127833	14.654963669919713	16.75237659328762	15.019800195753271	17.06850812783516	14.433663417370813	21.9731852347259	22.167667637042705	23.75689603476687	17.08971073700739	16.525314375413906	18.115779776551793
57341	28.07875507735362	26.788755764709162	28.10292148894649	17.75910210958882	18.0888640254092	18.304871995194144	19.335632187013296	18.912109188286557	19.472382339543174	18.706159245208415	20.518243391397963	13.89883627239071	18.426683060355224	18.205060238919028	17.589620909969163	14.533868983553626	24.85748884326117	23.216198883817817	28.58396153036703	20.010795046186267	29.15950058646304	33.17408265013378	32.78623707863633	20.342809949962465	21.812936971822214	20.02246211529767	30.35306026535163	12.29494800564442	11.082051157233263	3.993253663472363	3.453955980750224	3.612512977078718	0.0	1.6199095314264578	6.67605718877698	6.931398844324588	5.962573309533825	4.748299270290529	17.853839537111057	17.81910764459939	18.227397333674322	18.365332970089682	17.311188254045	23.42876664776939	23.791408631782375	23.967622448837627	16.772817855800348	16.486894692265736	18.221342510273455
699859	25.690084226715545	24.520886415980016	25.592330926756425	16.63970385177182	16.96665201465579	17.291055377539536	18.228714384608985	17.736847540254935	18.393746310431037	17.455235207944817	19.836042306722675	14.055313262342358	18.651474302029033	18.532333757116593	14.432812042423228	14.691928041726891	23.005211536281045	21.595087974462245	26.74607874218139	18.592688520030958	26.89583888737603	31.3762617071253	31.216376748307443	19.643474161461167	20.726486774386043	19.205823920005628	28.76386146821283	10.088951359931055	9.076473822071021	4.108592166830085	2.652172168229442	2.1310493695505914	1.6199095314264578	0.0	6.22345550381133	6.67126820614458	5.709478725101104	4.792660120648587	16.98794426485131	16.774806685159728	17.383492297599947	17.22583465580901	16.749010013559552	21.460943098497154	21.73807217971523	23.687376301039066	17.64893438917882	17.068930977333878	18.880692925115202
22422	12.21003331204576	9.516981689744549	22.586791498504482	13.855258660930524	18.873649996267414	21.15298063302917	19.007277920545327	13.340864505096288	13.87652421425206	19.807198757109404	18.97785554462625	19.771099762345706	18.44583749988463	18.469986539579693	17.417482027594115	9.61901692913727	22.605797668198957	21.696449666397907	26.869051093838944	12.244167464546528	21.693197458154607	19.56324749610486	23.466824194727657	16.81665578394137	18.016940262636346	16.77649913495631	21.0139135517039	11.618371762903692	8.231720776502787	5.9577969621353795	6.536823187384871	5.731653399940839	6.67605718877698	6.22345550381133	0.0	1.3204320312560267	1.5962897932991102	2.3418506850043914	21.052228151854372	19.88539922811693	21.892958342149548	20.25708358864087	12.843781509397846	18.769373289759105	16.541899163544862	13.574811658936012	12.960439059624203	13.262425394079335	14.009844024837696
56623	13.720607963669515	10.983657871324224	22.589963827960435	13.826326493572928	19.127390820366113	21.664227407606127	13.605827825228223	13.56925565919154	14.074656564770509	20.344471546130492	19.727063933025523	9.763976880372486	19.317827968240476	19.258055949806444	18.38218938457526	9.702037608702543	23.33526197322281	22.165248366655764	27.39551718858134	11.920863845149881	21.53706221765826	19.398111776844154	23.135928245808806	15.05426428221466	18.017425835476836	15.08884949452622	20.69475945126771	11.957747026396264	8.886976559741644	6.559261612781891	6.770539822438748	6.101545855811533	6.931398844324588	6.67126820614458	1.3204320312560267	0.0	1.5405487330720864	1.9563035771974935	21.859185040097465	20.53074634668807	22.340388098135694	20.819270423471437	13.193840816060787	18.783214826531438	16.195627823932288	13.509214629576721	12.62597879198359	12.998952815430503	13.636950065593384
61773	13.41709832305116	10.474505874291985	22.51941777048151	13.596354867780871	18.490914347037805	21.032190752919185	19.391394296236633	13.275144775107282	13.737158626103973	19.667538594405357	18.96870083984865	9.679111720123323	19.14499589797871	19.16783841351411	18.362160384771972	9.696071471098106	22.915111753380685	21.84549845006139	27.09645709457533	12.265830098000507	21.729258267900185	19.777235185484248	23.88131064972485	17.07841426037399	18.275328220301176	14.792706214153048	21.33005846196811	11.195097875463649	8.668374087554994	5.310757170642371	5.743450922383799	5.481933451944389	5.962573309533825	5.709478725101104	1.5962897932991102	1.5405487330720864	0.0	1.7840069085047152	21.067054890433923	19.54894694789762	21.368563944072708	19.985753718710374	12.75098563938891	18.53255837102153	16.524820066649955	13.846365847328022	12.700121847597762	12.898359196080174	13.780374961401941
67637	13.174617439846513	10.114410721435426	24.21038007764238	16.42432880493439	17.50541209592201	20.01799982679866	18.13320659887561	16.579412798755804	17.028793674181582	18.955154094980195	18.153223728539725	21.05973297905616	19.3001625079701	19.414275194999707	18.638621098100245	11.426277596769593	20.784910256148457	19.827010111750113	25.621997542340676	14.382029208755883	24.117807792595755	20.282620917244326	26.05367608682404	16.661033956390295	17.65170875988872	16.473623298412985	23.81630220355113	11.856332257546844	7.635126383623931	3.8012414279453224	5.250899532805257	4.77465057127833	4.748299270290529	4.792660120648587	2.3418506850043914	1.9563035771974935	1.7840069085047152	0.0	19.798538555614666	18.175901808633075	20.095383114092574	18.771557443889336	20.143092286915497	19.776358315141916	18.892141154615636	13.91925240200565	13.478244001418604	13.647416281101107	14.7414926008783
33903	16.140260635564516	21.706151327564267	14.695500498405288	8.615718486144106	9.007711316813928	9.487300608745597	10.962992855667862	8.908249922152956	11.589382307849492	12.108846404012215	9.323888525964822	26.46932366066118	26.63710286805724	29.051303177369043	26.489755541650908	25.70475472892073	13.65918117810282	11.973842358308248	19.50948425958889	13.465288651016213	21.20316570461722	26.964439894278055	32.37201180386158	18.393717835248527	17.402072713626172	17.90073211945602	30.2259555345552	9.79156611481646	13.124224657445478	12.316632868205005	18.471150477707674	14.654963669919713	17.853839537111057	16.98794426485131	21.052228151854372	21.859185040097465	21.067054890433923	19.798538555614666	0.0	2.514371938436199	1.862547779120901	1.9971829309508613	2.073475303835673	9.23049500863854	20.682395413697414	24.192588500841257	32.30417277872035	30.3592546268038	32.08606372914757
57459	19.82253183547123	19.364575833176712	18.77520180515034	8.034076606217596	7.558806728726417	8.721813204670896	9.447774235616485	7.508338483048227	9.99628297228646	8.736727192566416	8.523428631528235	24.491887229498165	26.667887983436458	28.925991249413187	23.189210573611145	24.06447315234191	15.665040692947505	14.85770043485105	21.59020387705913	16.174181232440866	23.775658705070914	30.090228539187947	33.227456495593316	18.39187136950348	17.611654061657834	17.940863334404394	31.59692911491843	11.838273211659024	13.945500899711789	16.78492343796592	17.234433836397493	16.75237659328762	17.81910764459939	16.774806685159728	19.88539922811693	20.53074634668807	19.54894694789762	18.175901808633075	2.514371938436199	0.0	1.6926127621728762	2.13462262399157	3.5415654525914415	13.9166574555238	23.357132115581997	25.720306061278848	29.409777889023477	27.53056607360434	29.20180637462822
77661	18.04218511764141	17.69771816504469	16.44486363729357	7.3420940724600126	8.810316748282553	8.219216188968442	9.015326411450905	7.441842747523028	10.014013073491837	8.851209014120496	7.887534806077483	27.298283986235905	27.195741549113993	29.36498913643487	26.279462877887738	26.920251708791856	12.98397450557261	11.461897955165288	20.502389562608617	14.333856177798012	23.217812040282286	29.75572951910234	34.27008149608135	18.531023131757994	17.50110013527092	18.149916861476687	32.563874414039276	10.679197802520067	13.942569130462369	18.30705444348964	18.569674785040494	15.019800195753271	18.227397333674322	17.383492297599947	21.892958342149548	22.340388098135694	21.368563944072708	20.095383114092574	1.862547779120901	1.6926127621728762	0.0	2.0807151774384676	2.0123051215138195	10.394313361461423	23.17632364852301	26.764876324997406	31.95846173012977	30.08069643358812	31.53354106460147
177706	17.26682725085825	16.88069950395023	15.955511739129587	7.593135421754955	7.459970419322507	8.757154513798508	9.715680671271517	7.8705925389707	10.65348863143511	9.198892323939148	8.541857498306486	25.45255524858582	19.85482693596614	25.791212944659037	24.163711871347672	25.073517064656443	13.273665748352794	12.499250066020306	19.817285562006273	14.095297568361373	22.047253227255368	28.41689948455272	32.47183990642712	17.74484121548522	16.880325351718863	17.30399641018285	30.6196489549175	10.012995848606343	12.991560901265842	17.256569062501537	17.672861562023396	17.06850812783516	18.365332970089682	17.22583465580901	20.25708358864087	20.819270423471437	19.985753718710374	18.771557443889336	1.9971829309508613	2.13462262399157	2.0807151774384676	0.0	2.1848017499316983	10.50639639168183	21.665364417397683	25.058978388696595	30.612086536774232	28.68411777462925	30.316153911002193
581536	21.149246017691166	21.695994431636016	17.38862586566532	8.396045795858434	8.243998187097631	10.161814766388057	12.710677852321503	8.131830449949295	11.026620889094861	11.904523710240438	12.189548720960508	30.480757285468265	26.18406208427265	28.694692638344296	25.447098502601765	27.396355564728438	12.66990949469717	11.116114781291332	20.950855522382824	14.951356791701274	24.078944625373673	28.887073731858365	35.18938813857656	14.589058947935538	14.66049333174056	13.380505457986903	33.02348829361156	10.702220469296734	13.995131697033356	11.80248980972869	18.29581287309282	14.433663417370813	17.311188254045	16.749010013559552	12.843781509397846	13.193840816060787	12.75098563938891	20.143092286915497	2.073475303835673	3.5415654525914415	2.0123051215138195	2.1848017499316983	0.0	10.760277154352428	23.121394377121664	20.386713185703307	32.23868824649765	30.455006654727327	31.87319510280137
23829	11.570015327730722	9.69819339678268	10.358672481492102	19.63772170388495	16.872982276827198	18.353086794936747	21.12671230673016	16.08912257412795	19.000574066316926	18.08784994470659	19.078242238631272	19.34897208683115	18.08506712491548	20.317863138883865	17.668994274572068	19.795196853723784	8.353527157307688	7.417968100905103	13.770982966055549	13.211114274109619	12.334283319361166	14.770205125614977	13.833664922407193	13.69775648411986	13.871003400492304	12.682272986274876	13.358867682688158	9.240050063869171	11.15613626703501	22.193994723497966	22.284498870696467	21.9731852347259	23.42876664776939	21.460943098497154	18.769373289759105	18.783214826531438	18.53255837102153	19.776358315141916	9.23049500863854	13.9166574555238	10.394313361461423	10.50639639168183	10.760277154352428	0.0	12.321572300367658	20.9428259999157	22.33295612247817	18.11438675906184	21.012176778066937
39668	12.381645253750161	9.387806851172762	11.366371032047274	25.727040241797045	30.635538315367654	32.851655553669076	34.75157118731011	30.64887290056562	33.50645199785151	32.256519824924645	32.63210368401979	23.781400677453405	22.65914103871888	24.6053617782713	21.18378383952632	24.38956632340626	21.14196532573851	20.75143884125688	24.551347415586616	9.67297837472351	9.652300197662939	16.918361262242147	14.58686725674388	22.781623021360375	23.566112537240944	22.170604705830854	12.091662275398804	11.517125984029242	8.807221534987413	25.52008762865266	21.165886518664035	22.167667637042705	23.791408631782375	21.73807217971523	16.541899163544862	16.195627823932288	16.524820066649955	18.892141154615636	20.682395413697414	23.357132115581997	23.17632364852301	21.665364417397683	23.121394377121664	12.321572300367658	0.0	16.53892693460866	20.51843991229923	26.275116997382085	28.01677324328423
57216	14.804848295891897	11.312228417882112	17.56186685831035	21.18938844701982	34.503342704893925	36.535428917757	21.41046121888347	21.681143111969035	22.012086841641626	36.12570599222621	36.63023608484532	18.74626583223313	23.357891804927668	25.17527764161389	22.1928606877434	18.856887431712337	23.29413927266633	23.04889597507948	27.576338891797736	11.61942796355267	16.133822275328665	17.44195340963524	18.7549241950983	22.215941844807436	22.305571791290905	21.658183145429675	18.4232287197567	15.690908016653998	12.775443866454731	27.476039760760255	23.64970445537335	23.75689603476687	23.967622448837627	23.687376301039066	13.574811658936012	13.509214629576721	13.846365847328022	13.91925240200565	24.192588500841257	25.720306061278848	26.764876324997406	25.058978388696595	20.386713185703307	20.9428259999157	16.53892693460866	0.0	17.462458794653326	18.57917841845051	21.8766442041444
30891	28.6939146888615	26.17929090538725	29.55346642558724	20.96011269242862	22.283421671996724	23.4397209878843	19.148521919270863	23.3355936392835	19.31780310533476	21.481231827609776	20.230749042555978	25.257374022967138	24.077934697279073	21.9579761121419	24.702546420715365	26.499259049984108	31.289396526373547	29.889211746687348	31.55082164286937	32.56205930743133	20.956413049666953	17.06823431037589	19.00057197752115	18.22601818894517	19.375841614454394	18.36670311296529	10.878167902599019	26.2841597674875	25.75631604490689	14.452910721277542	18.226695959300223	17.08971073700739	16.772817855800348	17.64893438917882	12.960439059624203	12.62597879198359	12.700121847597762	13.478244001418604	32.30417277872035	29.409777889023477	31.95846173012977	30.612086536774232	32.23868824649765	22.33295612247817	20.51843991229923	17.462458794653326	0.0	5.645449992045649	6.910320150169305
56424	27.85182946470474	25.78200596375232	28.715292397487364	37.07961370733604	20.792849731332854	22.082981978345327	18.389541318322895	43.48451301426895	18.44349664662574	20.412818514063186	19.17122542607778	26.495724196042428	24.81704071226635	23.18378195515273	25.176832425785605	25.885076496913204	29.41130650815703	28.140186287727325	30.000747469369813	27.22678040613017	25.438903911736467	18.790393034982554	20.089743857516382	16.837635572440977	17.803875906810614	16.795352618364518	17.14960983004093	29.035318119191412	24.934164085262	13.44069410848482	17.901859801169344	16.525314375413906	16.486894692265736	17.068930977333878	13.262425394079335	12.998952815430503	12.898359196080174	13.647416281101107	30.3592546268038	27.53056607360434	30.08069643358812	28.68411777462925	30.455006654727327	18.11438675906184	26.275116997382085	18.57917841845051	5.645449992045649	0.0	2.185848598718443
67408	33.52126900563219	31.89395624211782	33.88337130705711	37.781489398627464	21.704656994452417	22.845476565498004	18.60706579212731	22.81846397413728	18.773294266356753	20.9929535850735	19.789400224772766	26.840972704559448	25.606269901202865	23.400034016768135	26.19194543271424	28.143070490492413	31.865986573962154	30.310271126803137	32.01510964517776	31.461403012879416	29.556443455509626	19.473524933180425	20.832983107616318	18.685400691091292	19.75838341926638	18.72193778019336	19.069359698725826	27.055964478178023	26.66392406403506	15.393856771012784	19.308288643026074	18.115779776551793	18.221342510273455	18.880692925115202	14.009844024837696	13.636950065593384	13.780374961401941	14.7414926008783	32.08606372914757	29.20180637462822	31.53354106460147	30.316153911002193	31.87319510280137	21.012176778066937	28.01677324328423	21.8766442041444	6.910320150169305	2.185848598718443	0.0
28876	18.380240025623248	16.656328837907548	19.609482225672608	32.38368498471746	49.513870101052056	51.04086201010283	53.540850163440346	38.16051934134757	38.112699851687296	50.077671827619405	50.797359090758924	23.494614281385918	26.443662844852575	28.14188940431696	22.936000394393528	19.941028463111493	32.667180693030396	32.92414563216612	34.254336154538514	14.464579267259428	13.048034430523673	17.01643773855092	20.03341895016329	37.59133154496042	38.52023563167123	36.96707493485964	11.066379703247227	16.402352769061952	28.561955085987623	48.46471962043045	42.71957317275266	43.346825819192894	44.50807737076579	42.48657627056864	36.31718965447573	35.78005587333537	36.67339018616631	39.15246360533945	38.90034732992805	41.37563209887528	41.48650511717466	39.8348682254817	41.97178796750642	19.170961231069917	10.760624805262623	23.36130287576974	7.607885202411922	10.648882741877143	17.222593675365303
39682	21.09493861973938	21.568826019631885	23.770688122884795	24.77924014974239	42.99696714921845	44.51770532407152	45.423467668738866	41.506526781468786	44.21456165015741	42.400050133989794	42.2359602209053	13.991522451325192	17.783627719926898	18.975458973251456	15.819470086594885	23.373870072810874	31.995217941437936	31.342720523477688	25.4441443353555	24.5771580557516	22.237127497682	7.457832226270687	6.678173268405731	25.409483146066204	25.77292631488611	24.630399459132732	15.490395208740987	24.134249753252067	26.63043708888744	38.24177294564112	34.75033654287238	34.782384089438324	35.81200883941367	34.52542181166529	26.17227552955515	25.679949077933532	26.617904525466194	29.040525577195243	39.058714809399895	39.76740543328405	41.50066641647114	39.185938231757326	41.982739315226134	16.710010372534022	18.849898457370752	21.900544845780935	7.9831065575248585	18.341459549913978	13.705093767685577
22594	22.50265924902698	26.23606016422822	22.416667540460786	35.34262503801633	18.937200784954616	38.00298666669137	39.28345120799473	39.93727728014427	39.60434516903949	19.35698454450387	36.78230607594209	20.546988997375514	19.825781957177977	17.38197325783391	20.275093431385123	20.11173197459744	26.4008057723655	24.945535451045494	20.84880646561336	22.54092367302375	19.17219262533063	15.893763423826227	16.61313843320255	18.61106858205056	19.11387245551944	18.65473762387962	17.089509427784368	26.192533111233864	25.77709616227209	10.648996339015524	15.381537628653609	13.847964722872822	13.861768759411847	14.395010221590619	26.90760639555934	27.15264810494369	27.0961618812122	27.77824688929914	27.278302791212663	24.897686731805404	27.358428506189835	25.79815711997839	39.03916450130273	10.253945226656823	18.89271188534634	24.127415442320295	15.196051114238243	10.039405517927015	10.290580246560552
27611	28.530330490314693	25.73042436522859	23.189974036312375	37.520885849141344	20.205872652591506	21.552855670635505	17.819993263435833	42.395828115384404	42.05079566921017	19.945096686836912	18.891875462625915	19.72201796107573	19.02247948366219	16.525937860209186	19.62478718828499	21.768194819385563	27.84258193326237	26.37501359778591	27.756732691175415	23.48754885524948	20.37686946203788	12.88741471887024	17.119343487560638	15.454358777969217	16.584412161208235	20.57577617659276	17.566462911204507	27.339407765863918	20.139324951638578	12.637686171616755	16.890599468600126	15.258062004345541	15.539367409361953	15.931360450839787	28.024492495028714	10.503544475072994	10.499442070020814	28.824872007150294	29.06882874491461	26.524020442096973	29.2801097921592	27.59476866305418	41.45457760095042	10.914803530532206	20.074077042690746	18.904095707375134	15.294408082200983	9.512002543114928	9.993808259840087
57385	25.616608167352275	24.09993402157982	26.063478634917733	38.51211557042759	18.68206503875184	20.273319162081123	16.908410586117455	43.37447132101782	16.814205850792387	19.172551361187523	18.137219122252336	14.97377588532126	14.551135187960327	12.413716434517793	15.43012435807264	18.766307943200513	26.590069778603542	25.16042018699092	25.29295027785014	21.541636559801116	18.609553768046034	7.463023394623516	6.5717244307664755	14.606233691531113	15.897409075256636	14.699838411622228	16.408484074922214	23.966041307759603	19.764081036523535	10.566060488436813	15.521156644361113	13.776596382298315	13.947922210473905	14.351294931948079	10.720109710390329	10.60633069966391	10.391005451372548	11.864142615642601	27.501413390499525	24.991624441365026	27.455297084117213	25.972336316053006	27.69853473409428	10.124880207314563	21.78879595139969	19.539386557214584	13.346159197825246	9.686875956919213	9.763830107172117
57307	8.42950072511369	6.260827204494763	8.716043767640006	36.82527970650569	41.29297556874507	39.71964499765357	40.684794040300694	41.010088560227935	40.884637594760484	38.55671337349083	39.49191564348874	12.031311873148532	20.51536990639223	22.178404581108925	16.775207461738223	12.303526569060093	23.29864432506621	9.969021811870258	22.94124986898707	13.172345034180443	10.463818186347453	8.281879653225788	8.546852669280524	19.562649941069495	22.85798246847161	16.00640332872004	11.871028630724549	11.01669465027182	10.762903243922159	11.460845768650156	39.189701541075245	39.559705042932194	40.76458013815994	39.033491616390336	11.480517012652042	11.328708710442497	11.528033631521238	11.850257923871917	40.088955700741494	32.57319275734321	38.692988354030774	30.40722177918568	39.79971834666397	11.971745706107775	18.620673178747612	18.952473202117243	11.327471238695535	11.643676550508395	13.285439268130945
60799	9.196650902414861	6.664168901659729	9.536837282039402	36.50701721961076	39.46236538890933	39.6077855495323	40.445490712716435	40.978302447617274	40.85860414315748	38.4366567185453	39.52407861141396	13.551707644248252	21.07309408705508	22.755147340978567	17.344364856677917	13.36226059487495	9.89243636324274	10.234846973779838	24.110208018728432	13.699426531192893	11.180204014338022	9.962434568051345	8.639774496020065	20.531261475773455	23.93493360998162	17.699769332731066	12.666717801775976	11.952582315258368	11.743395953564702	11.54213019043699	8.396724692044268	12.287255467918996	10.970694722153203	39.01504098630156	12.245248959256298	11.925197573859322	11.701138532127219	11.669543581070972	39.73924651425447	41.525756993263876	38.48805781562339	40.51547255044362	39.49355622967497	13.149244557152866	18.06940061679836	18.303480683222247	10.62994084721251	11.269380005052833	13.188729880612994
68697	10.45792830464471	7.857252798262566	10.372327273890296	38.0923500876635	40.94063821020519	41.02525040311012	42.01708270085154	42.40306633688103	42.209790411166416	39.733483053377945	40.61450893160859	12.62173492407646	20.710537780598933	22.324825661159966	17.220792636053847	12.900051170012006	11.02371826801257	11.927931299126804	22.65143539239187	15.022477551123076	11.886234771711683	8.698366936565078	10.020403912483992	19.743942273639906	22.22153376411859	15.525712927301122	12.637266751726477	13.039956023778696	12.756438941899718	13.421907245115937	11.015004487231625	13.53649980112739	13.020513527685146	39.5078760659121	13.297480366807742	13.339659017603944	13.433513888067562	13.769345808236334	41.664333997674575	36.5448759505418	40.10643964605662	34.8745143904998	41.30288737050572	10.231000255971264	21.030843007881135	21.290317714419018	11.431610424983129	11.082498267959236	12.379346856650296
27048	33.13183559933253	30.24921933478773	31.713723273930405	27.18331715236082	25.38578023743325	27.862526544253313	25.05336186380126	27.796598425300676	25.13387482317735	27.112074879796207	25.97726273931984	36.30124974851532	32.19725116748981	33.54517486933247	32.873051080324274	37.74140051474067	32.84642749556085	30.92405507343004	35.74056807504235	33.05785714875584	25.933408260508436	31.810330655196402	29.506443259724755	25.588729026341777	26.00582266234332	24.822473029199823	24.078641816072288	17.072365675916014	16.505160752388313	11.764464844857876	14.509852107621915	13.151515327931238	15.577963005415294	14.901635523628595	10.56289457574167	10.207970920829904	10.44839633752004	13.914846941829277	26.616277708955376	24.997232835542306	27.463678793872663	25.81636848273225	27.076171899799334	30.523450377532185	22.732562338199642	16.939663489978187	18.752964722607892	46.10560900935134	48.23096826666519
58686	22.181558249608848	18.903793075523897	21.5199204434153	38.10079555918783	34.247334500532546	37.032721514833035	37.64573500993917	35.16701683943828	36.60596286893615	36.45673472472113	36.724130414987265	27.63889862457013	26.272586651366012	28.078453004199694	25.114972593051355	28.69075928472701	29.869437342068412	28.8516372209614	32.20344454686996	26.173061203919985	15.87942531454022	22.17440249947801	22.78146463466057	27.531037148135812	28.52457138966775	27.0789454362424	9.793566031655192	15.801415864556482	13.016475128646759	26.19555417638785	20.918585723993115	22.329118263645352	23.93191040396256	21.909097507274943	17.287192119895654	16.64826185092827	17.353228492181582	20.1268813318649	28.545574322160633	29.38305222977017	30.35888494019349	28.53359607751601	30.118442408406544	25.530313578984266	9.075587301239338	11.870099461322773	11.500302484309746	17.092623323397053	17.45777413349417
27884	50.157996137868345	47.13274697342444	50.242970200955654	37.89943024377756	60.029873164195	61.167962098439475	59.23483375919205	58.716934944477174	59.522254926743216	58.07310702380217	56.804596545218104	46.48364958475105	44.09226242662388	44.660502634456705	44.23922937691938	48.10464663207431	54.39829615674542	53.105541981161615	50.75153528944545	13.728259736222675	41.03147100576989	36.51119710205147	33.23834915024679	41.92738925736754	42.59849009737368	41.614648899686024	41.69087483850869	47.132241722174285	43.92828214228045	50.74807783812981	48.00726185284588	47.107304182177046	47.89927693666534	47.69319536833175	38.809740787558425	37.99438631380454	39.350675239187154	42.247237943859254	58.33647407464261	56.650519857974395	60.669057252949024	57.73789899281735	61.02015710039403	41.44589871784556	40.362717970036734	26.830911179313446	34.68430514437723	32.318810034600276	29.766732936778347
192547	53.69365309809654	50.603678783290476	54.145873986139776	39.46753637676153	61.29187380637712	62.28838046725196	59.93116246990585	60.26165481154428	60.30476937355935	59.14525063518277	57.881074801111474	50.11705581987739	48.02375513342035	47.7977357306184	47.99258614652728	45.472450992698356	59.04567742354635	57.87796254880198	53.8698751928122	14.424482114843803	43.28515297613866	39.6569686372359	37.56811981512625	43.447729137622545	44.12226774363146	43.47014072120468	44.21491280861519	44.05488357011906	50.10863365635116	51.52233768352859	51.02970786027547	49.424762914594794	49.79008508052197	50.12725831277205	42.267433216159084	41.433161972561685	42.76294883782185	44.79683295645951	63.971689135982345	61.71383847552625	66.12574916032183	62.872060302322225	66.33537637926835	44.03860652191434	43.51867864427246	30.394689231541303	36.4740333772877	31.189818601464303	35.47581065746519
4041464	54.64220223557934	52.90957717971164	54.03372656230974	35.03055605687127	38.53567652694692	38.54480464979343	33.68958970427651	37.708535320990784	34.86843901295919	35.65438094359669	34.28025711135802	45.79668279522368	42.02525939153362	42.23399624584342	44.03604677810006	47.45676880716079	47.66996740590433	45.82002015293605	43.684489972571534	48.15037531562943	44.21752208652721	39.84220110904369	34.07060672906059	31.042387837053973	31.437148083496798	31.107722751376336	36.703561605080615	41.902183497769535	41.74266985935589	32.48446064296716	35.64529033520366	33.32717055582285	34.99385388930705	35.45618290322048	27.877690246120196	27.17163341403216	27.81295386465164	30.072284369279462	47.77469576900657	44.490166427394456	48.25870415556081	46.098172981689736	48.57407395632164	44.410425266728105	45.55157276330904	30.227254506482787	36.668287631525295	50.91261332844609	50.143283418645545
36390	25.913972638712867	26.33834979108708	26.143467709895614	10.714157145805325	15.86536845679376	14.616242045883947	13.526831581012067	12.88464834795985	12.96560001716489	11.669686505202145	10.756995432252829	11.756561190430075	12.21706552932854	11.292315996323822	12.225139985854682	19.578255065462752	15.623578203140484	14.966538100875441	10.969806116999008	20.575568748202965	28.24360498414302	9.395502126946106	7.949108601731443	6.60620087956626	6.773035229783958	6.570721736314034	34.09445191608012	26.52206234584772	24.451879165870007	19.285471229807513	24.666370421655337	21.792133040838692	23.24372023335252	22.74745923726648	18.3870287954303	18.404534692830957	18.3404706572533	20.177370407147727	24.67564314711329	23.145597656964096	24.632372484432366	23.743228026884434	25.966601340677652	25.206739673703797	36.25835207946068	20.85353563471611	20.311111114894068	29.553985947747478	20.08895266680494
42421	18.35172834064673	19.87013099734535	28.654819139225555	11.518443425661117	15.055702317092695	13.631238073763809	12.486740143391934	13.028793377482186	13.412183820088579	11.066735243325315	9.87603186645824	11.513582824780288	12.139269176875072	10.030780588414247	12.538310768428833	20.5955852128209	13.850828750574703	13.67712388923091	11.268946511320763	19.037871754917088	27.05799313141373	7.62339197996784	29.259768344426913	6.45579820833044	6.905669090942821	9.415329452792202	33.489814234090225	25.989320227233538	24.609211256231806	17.54310160539679	22.949860258083103	20.11567596788703	20.58005780077014	20.77323296892287	22.913381705701234	18.73275226996817	18.69822362710106	22.859275965451843	24.136822071335875	22.513293066460502	23.728702372015764	23.021411414241562	21.658196352280306	24.038596750148027	35.93138030482188	22.691654575367682	22.497858814371185	21.900705733078794	22.216368848389767
51080	16.40615642202455	18.947976932262122	19.571654428930035	18.840764309206055	20.823724283431602	21.759218259565046	19.32244689021975	21.84716109844735	19.143700465377343	18.953066476723787	17.549683426903545	10.504864237340076	12.06346422612181	9.849838505770672	11.199219407180468	21.436967096257536	22.925888677389253	22.243171503078823	16.01250569579393	21.995734276252158	31.76034033959711	7.6571847897143925	7.0231545585520525	8.902245651221362	9.169031058696797	9.329893768139488	33.59414294509877	32.14365693785871	22.567563916535672	15.040439796152434	18.486732834781225	16.727887144208985	17.60116132131866	17.543176644281676	14.514241833328857	14.580627015000431	14.190900005617728	14.307998355803075	26.83007999373201	25.234586411873682	27.255280780954404	25.703591429027522	27.97634450520941	30.26616178513335	37.22361517641221	20.648809580085636	21.26258582804836	27.499471040760035	21.020623308192803
52106	35.59213272342068	19.707501689422756	36.05982554958026	18.497424506612944	22.36694331112455	21.82007146311713	16.93487750149129	21.63416781448774	21.422632467430276	20.150958985365904	18.43997542632431	21.12362884863359	10.195473568840699	8.600762192304567	11.076657651548546	20.75495233214377	23.592274846700814	22.982402969197466	24.592351495652792	21.057969557709008	30.530030153887328	34.47574899101763	26.950727762885464	10.035780160175332	10.98231125542349	11.982611571031393	32.305431757714544	31.094757273812235	30.55950874789003	18.048936533137546	21.695684700846716	19.762334482540666	19.726799136558668	20.386461836487456	21.355525053438573	21.604798931581183	21.65618227456143	21.380242957183487	31.415810507037527	29.171530100434804	31.494935355197047	30.098292870457655	24.128107820807642	29.035944011948754	36.11277521668627	32.179605348267685	20.94486752376372	21.281270656297426	20.856645721002486
55125	17.847360485977106	18.79154373330573	36.65506922831713	19.367582658763308	15.89718382963724	17.924310097300065	18.02951525293842	22.905530319024606	22.627451696276857	16.078606190735798	14.928976038547159	22.204055474108944	10.322869151279114	8.537109021550895	10.92904451560256	21.834113225667835	16.279040666424034	15.729509624709578	15.5844383794159	22.035178980979225	31.14991362300927	7.939614779092453	27.32099435542006	10.401079287869598	11.835909474144323	12.894421273867362	32.86300031331057	32.14595593636496	16.28471540186907	14.043458872893899	17.05690703597035	15.637168909305746	16.482306368053205	16.228568045991658	22.436301079780073	22.65013843080762	22.74270693094209	22.4530842677698	17.75286136273202	16.60521293499889	17.686833075674237	16.768488231326156	25.339535423546202	29.859060683238752	36.095345007871174	32.34343281380114	22.064605761523737	22.46360699454954	21.969436825497414
57246	15.03561283927784	17.830777981691213	37.72004419054752	19.856156235157272	21.17612252957588	22.528879413005253	20.50186557190024	22.756143215115344	22.47884955336781	19.481975516332778	18.69030942803464	9.358680137266742	10.880239412757984	8.980550001124673	10.618826475998857	22.701387358070967	22.144188470882945	22.03261979227183	14.922289215815924	23.11660989692757	32.29413918890131	8.631433370138064	28.552114285754282	9.786576389250301	10.081815314658552	10.285697059208728	34.35149652941167	32.96824810859308	23.87030367437187	15.444638624290242	19.221199012648913	17.272187641364606	17.980144688212576	18.06335826657796	15.356449394958329	15.491205416346371	14.997252584313795	22.95579947427927	25.967967668315914	24.825190304284355	27.06812364683909	25.203281466885976	27.649449341175785	31.01775751253229	37.665407003944985	21.81484632840828	22.342245788532704	22.89480306012416	21.982201352739818
23432	38.55366256032486	37.19526518805327	39.35878120193381	55.46012064467884	55.610860110671794	56.63494376834394	57.148750406524535	53.13089751199359	56.555908680666626	53.55309389618997	53.530169461530605	29.126922210602622	30.489345770095753	31.610484284213243	29.58616121458886	29.662806420135816	42.970722235249816	42.39038557293348	35.10830505802914	16.633727914504007	27.58624176070633	19.388884565995102	15.765692237874699	34.81706225256973	34.92159165327365	34.0984183288312	26.03526837047421	42.048673757527105	39.35435663243912	52.0487932486396	48.1773816425864	47.74604619347151	49.36654438910515	47.659479236802326	39.372180405867816	38.67132064534014	39.72870619075197	42.957067309289215	51.824936886888146	51.88381734164452	54.236989126990245	51.70739505064744	54.92927676451058	20.692260966487535	31.616051207551454	28.28285485306929	36.684311680379764	28.110501884974045	28.103301327857128
57319	19.77676272839735	20.759626475991116	37.13786203201904	28.85364749546433	43.771593106979175	45.254844395073334	45.514580238411	37.0591538598143	37.195062308456215	42.48759551259662	41.982948639533504	34.11836514083776	16.702385985639165	17.60290437605544	14.752653034199849	33.73770225741788	31.86628893838089	31.417091974203366	25.958163026890535	13.97163597239814	30.337453057389002	7.366756602762777	22.94797358248687	24.007737951543877	24.94232667501166	26.256725021240136	29.753105591554903	37.788106965553595	27.12685312909515	38.66056658114506	35.11592615396328	35.03242603456694	35.96328700054044	34.87791956939233	38.40574803596196	25.824996233028354	39.01029696730397	38.98493914851187	39.154471975010445	39.61160826284913	41.90319607335193	39.46451400722537	37.398130168411	31.074164583357547	16.828205347296507	21.574569738095224	32.67903654678864	30.583241921197285	31.734766355997657
165303	21.514565298964463	21.852401858506813	39.41817443161797	30.29434913568951	43.035860414639586	44.4315030854108	44.429875494220106	38.905342438737044	39.153925096230346	41.48050997961925	40.54485465959623	14.218037751294958	17.035445740575337	17.682643522809247	14.76169759487984	35.97485905646466	31.59734286747724	31.104629410160285	28.174576249174173	14.539197121685065	32.85613798645083	8.78165295570834	24.66447153431799	24.201112805864394	24.423424449210174	23.698664399068786	32.3298605636912	39.829400099600484	26.930362108284626	37.934293778324744	34.63860300778719	34.60633758235881	35.23971435385534	34.411702426208045	26.023922768737446	25.526118808392617	26.2534388151436	28.393430985993795	39.38157850393809	39.22812874592255	41.73186091999199	39.37208580243366	42.263203849474095	33.67183214544749	18.16101257450344	21.147520574399618	34.01940957847811	31.711087669212628	33.03999638276828
23569	39.02282231133071	37.38193866455686	36.55484883688364	25.51270564700336	18.57146860156112	20.04289985508182	16.58221500914652	32.58548859873052	32.86861611057938	18.73352926646161	17.566988017889404	36.39410142639615	32.07824553981558	32.96533065713993	33.52842094089645	34.79272984157566	29.77835797745291	27.85208760082585	29.48094479905426	15.364679874860283	33.146123017897104	29.624576460850854	27.148977673054635	17.103254222975842	17.330047586949824	16.41587790907705	32.68964828851126	35.38203806085961	25.704328897113065	14.911192198099974	20.96540601008506	18.468092967291632	20.570311266639646	20.14785534291228	15.752018193614099	15.444934217023764	15.222098501736408	18.048361856699444	28.050693112994082	25.442144121170525	27.700167190619368	26.40385927651578	28.061833820206907	32.895588243829984	25.881327185252943	23.719003496270737	27.610076167028524	25.110032345271023	26.22618107368465
22906	39.91067576038933	36.405731068305485	40.431453320363715	23.581414474587632	19.8459106640488	32.17264933419557	18.311911023633254	29.906286462578585	30.60476310005057	19.69424158444967	24.314888899412832	31.19231415984208	31.704608862727326	32.35288546495898	32.85768638774355	30.784398636764767	30.161868811946157	28.278604286537053	32.93640975221361	22.661989769170482	36.85826350656038	36.89786453773505	29.136049878832168	12.807747291308443	16.99715302784139	20.335192182563222	36.465796130493665	37.88164333169909	38.573193377467796	15.235814631447163	21.517554914360744	18.661726151004437	20.927930239015016	20.53933576890405	27.030591845360117	26.009940971247637	27.55997526761496	26.694156500710832	29.171662798291447	26.38390644502955	28.956659589414347	27.522874593801408	32.16959301539756	35.96757611840425	32.50905985309513	26.423768678068797	27.394849996382593	26.001100400951724	27.0386499411794
57361	42.13630772690977	41.8122061595465	42.65505067471087	24.87022926835807	21.354861268190657	33.79052662165276	20.897892988796638	31.91913235337119	32.26560462355435	32.31161608099382	25.722520743410804	33.09269537970899	31.010390259634505	31.93025137175098	32.23700425865633	32.76151466977997	32.00318416770389	30.067367655903503	32.99244476651688	25.243008138611053	38.23448949603901	37.41567398243979	29.947788656644764	13.97067374377923	17.309425821748427	20.891897486314026	38.006644517099986	40.07248439614622	40.697080728679914	39.25605763049041	22.373855356158742	19.69698599405503	21.84842723975874	21.66116680210895	29.959383960916433	28.97737470171366	30.491164889194433	29.76570019786501	34.224607032667386	28.092663258896362	30.703586017189043	29.240523310959098	34.09417168418511	37.238619995276316	32.07246046585615	30.26212860030414	29.935273533858602	28.4476173872084	29.594182456821013
57365	40.84844308108346	40.60603834633403	41.33815242976408	24.260666598628262	33.20957462996446	32.74365483524672	20.09643964727615	30.93638192323499	31.318269690642897	31.35354391924441	25.05522529911622	31.997969453912663	30.935354779799958	31.9437886831885	32.326084666995555	31.691251044581907	37.31149055354469	37.19797541378178	32.68472370444253	24.303650104882017	37.28814191433597	36.75524143469712	29.599397517106947	14.114818503976899	17.50141391578376	20.898227586631286	37.09052396597207	38.65361462005766	39.21035191050041	37.74935415259431	37.58182629263563	37.65928428900342	37.97789910909356	21.37393185808748	28.76960642933806	27.80521185003873	29.26613196620213	28.47337435739762	33.0665679904967	27.75400538143729	32.273568358114964	28.849511964272413	32.93293415464818	36.47873927063383	31.153165936926786	28.708186440253925	28.929578792608954	27.41837152916088	28.55939963974557
16	18.250263184620156	20.840959251860653	18.98075310289274	24.223687606837565	24.312227428767187	24.412395835931232	27.10904707241356	20.988705152519145	25.587696408072553	22.63366067482303	22.958085327222246	10.808250977605162	12.725881430986494	15.092503124058096	11.918003845386997	10.601882682152082	12.093670488024099	11.7175463267902	6.181180687895366	10.811581962785663	13.785292822765385	9.097872438640909	7.576014365224924	9.558281483837193	8.457901525540576	8.81130740697028	17.849295941922197	18.82122384687641	19.809232253377953	27.76688530443751	28.4696491577233	26.9094607106588	28.815659983817287	27.615330869478964	19.66941189194621	19.289648285960574	20.003331912287297	22.72597765159941	20.819589078576517	23.390951684295718	22.41884781249611	21.582186768159634	23.288194746211474	19.2073227561186	25.655408836048878	19.878452497024778	28.978438653655655	30.316028853623198	33.326341549697396
57410	37.04232341142063	36.15948557662921	37.21293031979165	35.19768288911396	37.28896031917028	37.58175965167017	37.00586520171474	34.93276015501526	36.333662863769725	34.324552990893366	33.3784753581801	25.69263318103592	24.94190245933066	25.62268286640287	25.707756746917052	26.39058191936687	32.71861967793604	31.733369323812386	23.755071124015	30.51995612423786	25.440821628474776	18.856616506819588	14.264827237576725	17.023881461454735	16.346901043651986	16.551680142759373	16.96301692645578	35.143288583303566	34.63690854820336	35.28114947113253	36.92938755062936	35.044649823908735	36.309934973566115	35.826743411155505	27.603709458876033	27.162652748032713	27.743100279548266	30.23841806322913	40.82855091613166	39.648754453232826	41.98943223564149	40.01360567970849	42.93891148056628	31.92750157154247	31.700192737248255	26.031709359662848	31.970611990914545	31.543827443232868	31.896970562168512
32214	31.19511293148945	29.67475931408492	30.712518720962933	22.771285966244797	30.454173989608705	30.088783522861025	25.6568122368003	30.780311178002886	30.324278635076535	28.138901497681704	23.324210623926472	21.56507864108405	22.75828002783596	22.98449548578139	24.542161821874245	21.62549260718228	30.45415271373183	30.941112539624957	20.04544616493997	20.368436150582077	20.653932682592497	20.943891826427578	15.832154654789818	18.234883487913947	17.116433596601105	18.493764129510414	20.233125291247475	31.45331554654497	31.305536982147164	36.77789417333909	21.40705355691048	36.91799956143579	20.653398282425126	20.315799623199208	34.37992356890936	34.632191559422985	34.921310602426544	35.00062244733707	30.961730900044042	26.745783612392415	31.029806501336065	27.904938046512747	30.54468410164222	23.079983096514702	14.75511680728771	29.60815380725085	29.11622435741712	27.421661128771998	28.377815811785904
36108	31.506835811161285	30.031413873678073	31.137396271599428	23.121423066629614	18.158584702979965	30.399667124930883	26.236020478045873	31.231238472534223	30.7333481569817	28.46168542480244	23.832531630044766	21.238246239089012	22.584101953965305	22.448901146618574	24.223297918688566	21.433973500110294	28.505348257415427	26.647243023632768	19.930051916858172	20.985339324743215	20.941644159730608	21.54452306255906	16.863974962620176	18.147933008078216	16.94370334239166	18.29512204725189	20.575367024147774	31.670173097359665	31.446981545191296	36.847213096315244	19.189377339685084	16.49649643901489	18.365013068784023	17.902174908532437	34.741181340302916	35.105185443166974	35.347338880696896	35.44256304555896	31.329419799837105	24.77233541917042	26.87189030798413	25.612159742030723	30.882605914750187	22.67846772212384	14.988235988864405	30.124786353227734	29.54910671377957	27.89325761843141	28.75282403111303
186573	31.83768292843598	30.463926959963654	31.4979221416672	21.349336085120864	20.43210112980556	29.222116939335475	24.00297504987027	29.574455119970267	29.198522638709644	27.274716482066925	21.887697228899523	22.04557154774194	21.65905913366404	22.015245086133433	23.391673939374964	21.94675991912237	30.95062455190793	29.120239278122607	21.120199963188284	20.019029053235833	22.61841681191509	22.992766693396796	17.34914149355661	17.71903224521022	16.426812586060294	18.15634640236153	22.040273223432006	31.306612742935314	31.31020664461022	36.84459168187353	21.36192497373808	18.365854733714627	20.657856249740124	20.40859203535348	33.116545294935975	33.1863465216587	33.55253689191772	33.55847480186961	29.9779966373852	27.190888058685342	30.056074472506193	28.263935296091137	29.55847085606148	24.455527259870106	18.687311386192548	29.673902038749198	28.110266610777167	26.26199777498641	27.497980802101164
22132	29.829316647885797	29.34374331090733	29.673031394246507	11.098515786260718	21.197899964627883	22.438485784361696	18.413288084199717	22.367191608506584	18.542961872754	20.65718148869709	19.426335320357612	21.8185048723366	19.047256633846597	19.71591678806158	21.122274603937285	17.768449742899154	27.864478294543662	26.83001269543602	20.96412670362931	16.566453758667024	15.97235116923508	17.70847819822917	12.86115691089975	14.175595644439985	13.702373108297577	13.305777881054556	15.390437879788122	18.419324405253928	25.053908545202006	15.473171219788265	21.366406892771415	18.411171506523793	20.399171914237424	20.11585837846165	14.36728212805975	14.187309940530735	14.197446011129632	17.17366848158767	30.96914726664414	28.169165002720028	30.769431645342337	29.423384191204146	31.07971274386768	15.536746247449942	17.929180335144704	22.11345841942305	13.318881381610904	34.31367041872362	12.670427503557177
45242	37.19934899948324	36.20652704933594	36.06952753872407	17.787036267407085	18.047213454806286	19.614006214405784	16.663017847497404	26.48355255691093	16.506620863693296	18.47645827753837	17.367607249474194	26.978581345791866	24.38115710539555	24.457549167782744	26.251876649714845	24.326356443735683	28.448710251968645	26.760304328204814	24.96510792985574	20.32730605109817	21.426614323646984	21.390568534481602	16.270347177258717	14.657280394980223	14.757327324761329	14.68323401127287	21.142919314209713	27.645963108260347	24.78239337751601	13.959663971606187	20.429865983979766	17.742144798634385	19.995938088226403	19.56507460217213	15.564844281710146	15.342642878567	15.0559410446156	17.970173640881868	26.889575709919466	24.451223575788475	26.576269514196287	25.29630805855128	26.960875336089202	22.477586422424356	20.807174523973043	23.742480927672357	22.992374484850863	20.957509136422722	22.116542571787207
23134	24.675183229341325	24.88238472436734	24.488621013045783	25.240033388031172	52.466002856937166	53.26587353036804	27.49558896561543	29.07098381060832	28.723084748016486	50.92667167625041	50.004914978027195	27.18867960757173	21.609721251222922	22.001759407240485	19.676918917717114	26.448464504894538	37.19270145465209	37.268923849830024	31.886432973653456	16.137631953942687	21.934864857991073	10.316727227311459	19.563370539058067	20.903597144192613	32.79150789381036	23.098090210743184	16.715174287787214	25.111869106360743	36.94258805396125	47.06279214752919	44.16314636467233	43.30140684439132	43.46357567594968	43.248432619390286	28.40472549433672	28.595025953070834	27.918787349056945	29.24553534107607	46.69917512001706	47.02330907378918	49.60998565858356	47.02653446561598	28.32436758861918	16.90357915886104	18.112821483869634	22.820060187839058	18.218613232864612	17.78335872643128	17.431106075293176
41578	12.625693786127664	9.253307532122161	12.17345893766025	26.975755824513143	34.77285566047371	36.745342767185406	38.803396735509864	34.03259200606103	37.280044575154825	35.867662972672356	36.433086878447675	22.82047213839936	23.09237623665896	25.166336944556985	20.740386882634105	28.131830407149817	22.741688647770683	22.480510217161488	26.990514720929358	17.783375801943595	23.453433573067038	19.723288446715635	19.72767598012733	26.04234067210952	26.93992741230467	25.443574975770453	15.852481827646653	26.437675902508424	14.476078453049572	33.10845511274209	28.771515448325864	29.52525112042602	30.903963727692556	28.70684005546119	24.275034075562196	24.02624255660825	24.33310051158081	26.17458682199756	26.20069190215898	28.66887402883343	28.52316747814301	26.938924052501694	28.957262857614452	16.03369948005052	18.25008554970739	17.18954679288129	18.907813246220016	21.8761998931317	17.8009219440603
46800	25.29918989606462	22.159563904200756	25.501601493973485	46.59664001288536	44.00080744904571	46.206628433250486	46.92282149938101	43.61275929731099	45.914231277740384	44.71844191446041	44.75754594976268	27.705923529560113	27.94827573331435	28.71038099793759	26.42784018592396	28.960785957407023	34.795982666223125	34.02019820326658	35.55809200371483	14.673207581776238	23.197552694058682	18.739665151043436	16.96418669054749	30.529850009680736	31.319271291478444	30.148053186539784	18.239501410201868	26.02801402127807	22.764435714543907	36.219161090972825	30.880939122416752	31.79123070826502	32.78478049160521	31.344919461507587	23.77528608335348	23.10049468527969	24.22740690463507	26.783938941642056	38.04718845159564	38.78365292555383	40.58991153976931	38.174499057453396	40.72485945511294	18.55635288013869	14.779013615353911	17.03447147101911	19.94979201725348	17.9172424191184	19.99354369383902
59129	18.690669076764618	20.3590247810394	22.09152176286408	26.420101421432896	47.60366817460201	47.41405878541897	48.55644778613286	31.95734145524406	47.747694563792614	44.45599482160973	44.06532732281698	13.597070899085306	18.696650278418264	20.277348097774976	16.094981160070265	24.611798705005622	30.756281185987472	31.459205446982413	22.605474186471664	16.983944690308622	19.789196307382213	8.705545252486669	8.531705010545613	26.285651522024967	26.191721180247388	25.899538777327066	15.634540803214115	29.060548695601135	35.76542040545821	47.23441657995599	44.09090290901889	43.33739329851556	44.09315686094915	43.242376738296244	34.77908724481319	34.13508910918014	35.299790773820376	37.61381664393846	40.58496572143649	42.11988319297949	43.58000931615454	41.72106158694099	44.083792717688404	17.766820282715067	15.685063407459742	23.08916331021095	23.90555754586052	25.920720830405354	23.179427238843274
22277	29.13366313711074	50.150424943527995	28.372333924219394	31.626018436833586	59.524469418336615	32.75590495618113	33.30399201012186	33.701810024101846	33.39054241963375	32.282588206295216	30.885025123675472	32.33686847657539	43.93255966514587	43.57417868072277	44.46345065158988	31.748920164855445	56.45842627187579	55.15596298581681	19.222951144302847	22.753318992871538	27.635922061714183	28.527356265478872	29.48189843195787	27.64408500909784	26.967401122830235	28.01445846597242	19.33472432742679	30.794939028951237	29.455720898125325	31.81332367429752	43.47025858532129	42.046446997611206	42.21568119306932	42.778517862544376	32.854766279865096	32.343898248775105	31.370205404279346	33.613750418649325	33.50689082558449	57.615106663243644	62.22308449654027	59.1357124067313	32.72936761122121	19.316665267014038	25.311534009146353	18.445553097461026	21.509265650971333	21.50637689887277	18.44082318705887
22744	29.048776312508082	29.574279846765673	28.50349830024023	31.407890243938954	31.703233961024598	32.123056325926704	32.63975030205301	33.025678914252886	32.70940283004347	31.841019159309244	30.34425291996247	31.926318188675435	44.20812474794014	44.86468893850665	44.86327308230578	31.379614007341726	29.883400237930907	29.471372946477057	20.828000553331155	22.559191417589698	27.59744759337531	28.61847560037928	30.091402778062758	27.934750309267265	27.060389126037624	28.01918549475701	21.296513137742632	30.589428726425048	29.443260924361926	31.248072264607465	32.17718805065826	32.187351797275504	45.11484777907758	45.25969051596442	32.149329156406935	31.546652438288863	30.700816370012507	32.76283960084044	32.88580107780795	56.01894840717173	31.812110972676756	57.18000182715157	32.07080746597943	21.295774371289863	26.555651940865115	17.367561254702974	22.051451983468187	22.84084103869018	19.59470096889087
400943	50.398974048918724	47.90732333330754	28.181547261037906	30.152365795033326	60.88503490438989	62.19942011422304	31.378161793317656	31.89922566313483	31.636162669926822	61.009098023292864	59.38697941662446	30.563857046585447	41.90588683790136	41.63518106396594	42.31815862101261	29.99075718446417	55.816340025724706	54.74577186318875	51.435359056098626	24.595074517735796	27.359888221013527	28.29525722935311	29.923752113424843	27.124717490696877	26.391703584860686	27.290712451899086	21.88006595066286	29.832647652078137	28.61901499848358	46.737580621345764	44.95702000720458	43.625451889315265	43.54589803623394	44.14321798384437	30.539511083917617	29.988992945504254	29.227960408367125	31.23145016270432	60.39746894532556	57.999011296707025	62.692948149494065	59.53017868313602	30.546345324418223	22.250347734654014	26.541892384281894	16.324892737489137	21.455330211779188	21.397003961770135	18.822204945054636
37935	21.53212748454781	18.023515037716464	20.763182792050575	24.68749080984314	49.57517318851762	26.579124666880464	28.28562954524551	28.528481474571638	28.17349794041573	49.25118220048586	24.663469873262674	19.911060813077903	20.819694647063628	22.360663167940462	17.400468773881872	19.214920277082513	31.372681296805524	31.880842580075477	13.128092839892185	20.231132027649107	14.167766115245218	15.445997072414944	11.118305394225256	13.749237196980811	15.604887473997385	15.43468604821225	9.284215168073942	23.359760082014077	22.61897824345346	47.99187465972938	43.050093272585535	43.088124320304196	44.2264543124057	42.696321286202256	25.974082313085773	26.34441851218893	25.96918418165393	27.77567067343921	38.001387627120835	40.47777073604119	40.682454275730386	39.35392646781512	27.612448241415567	8.501453436128521	8.36357411683115	16.619724874561104	18.48991059157161	16.743376823428232	16.57488267813831
42927	24.822585510172832	26.465907649378593	23.985852440668967	27.152543800364292	50.51474971147488	29.539722494774846	31.066810770603436	31.599946451426394	31.188876599757535	49.108506199721454	27.303874212495046	22.365441299165692	20.578257271724194	21.825029071414797	17.742598041131462	21.725548448425176	34.98871484923689	34.944338539159205	15.531664939298441	19.713691263999607	15.926110271215459	17.335896902175687	12.235167084339782	15.681081914520936	16.97098404934173	17.04519458390639	12.088605661359082	26.68230267501535	26.015057236513947	46.889636014238185	43.01416022756238	42.84887690137846	43.827176855839056	42.485839589751954	29.566432998681393	29.925953509132746	29.555135843023898	31.290442746877677	45.64267826859344	46.35707095541828	48.23353858425617	45.865049298604845	30.80957120211345	9.785188185195217	9.438619736366475	19.789548494631543	21.387346942582187	18.977137558050533	18.90149721991908
55085	22.82243401996979	21.56148026199981	22.076500342740662	25.52583227274142	50.04961601276617	27.82735753936286	29.32172851181814	29.83750828475389	29.446797018804386	25.943175056517788	25.619450880085104	20.415121702674732	19.730658943814895	21.436260907585336	16.523600597242922	19.821769734331085	23.926803276862866	25.116302678334712	13.667513247577793	20.85376962397373	14.091767306962169	15.365317666074196	11.054196512450156	13.83255181411253	15.106511142415417	15.252250531224213	10.123776763646559	25.262959287521387	24.531659772039895	28.612841939136985	43.41888849587087	29.387548804039422	44.18301619870693	42.774508807374175	27.97605376307945	28.39017162841661	28.058378176048166	29.813945569592583	29.511526296512386	45.02964116511967	28.070607163456256	44.208129353809106	29.02559360199135	8.741177326239159	8.086984791752405	17.907986776655658	19.954208515829485	17.801140848120056	17.59484030296722
39254	47.24586732337849	44.68361860117179	47.22067158017502	54.011627102524585	53.43401766734504	55.07889425048711	54.47121690189233	52.406164081364004	53.90984017962648	52.443380867647065	51.83082500065032	35.63087361709839	35.29568651273813	35.66281100483137	35.35835975201725	36.688081299022315	48.293127543853956	46.82312685812863	40.54985530707466	42.92163733870758	35.558919085532054	29.140239079232778	26.24127979058462	34.994525185026475	35.41682709495326	34.58675693464355	22.273464123420972	42.22274935440843	40.03433251101964	45.35903153137026	43.017355951463806	42.33707037238629	43.80857181139326	42.94219664795458	33.12163052689114	32.24872699882169	33.508244427684296	36.938448607999405	52.61548188428439	51.65360533507789	54.67210279826009	51.96572507481782	54.99993788953681	50.23460953085294	37.89218293657616	27.493589704165576	30.43852408752968	28.597060153007295	26.02748055518403
57130	32.758211735655564	33.9089883128735	32.97571112733805	34.80569248468261	34.22897053290972	34.311590615969536	34.80860918634245	35.179567835439535	34.85314193401026	34.03634290816773	32.26308675237487	35.0270593664299	49.138665408014575	49.345849892992234	50.131833804039786	34.70950593990946	33.65583932525855	31.92253066936223	26.490629356309718	18.1686808979226	31.178663312579854	32.599768445645324	33.358807112403944	31.901292228631206	30.56973687022476	31.38547868931716	28.113728112266454	33.38110566134238	32.69639885943465	34.83947821799172	47.21013252310011	35.40392831224495	45.98133436666342	46.75576788854926	35.45087749139348	34.939099533174286	34.67844438004625	35.43340485309315	35.30509582092455	61.083803463103244	34.54831571933986	62.91343589501113	34.50627597376649	27.48864655337495	30.266566354019815	19.3909820463825	27.178242803443293	27.825558897776133	26.875370710392392
57236	32.54120870710216	51.24377588286042	32.72220033257447	33.03460005246019	46.13279404207572	33.45518528426489	32.53287636024314	33.98567241683469	33.91368359934504	42.12547023260369	31.225040519805304	33.80878643768874	37.31809886148597	39.071784947632786	38.131678689837756	33.46160589459125	42.42252863730826	41.76778253302746	26.126719411173852	22.122282246407746	30.96860162122269	31.746418748550937	32.147517952127245	28.792913888939598	28.074543184051603	28.970318196826238	28.39293164370027	33.008659765960566	32.58019766264099	34.210579240021666	46.079586166277814	44.2653968813772	44.647448290501934	45.09859026332373	33.428886219267824	32.68245733306859	32.43708383057548	33.48444426866212	34.262293639448515	50.124956552540894	52.87470351021294	50.9927468658244	33.47097087267278	27.071523855682376	28.930087836075607	19.206118271493263	25.866630698617005	26.635942168458104	25.51481555913846
57499	44.108730933764875	45.1953945630493	44.679421485009016	29.460162822678615	38.99394088526436	35.00976207749866	20.857481754949678	32.819714518246755	34.21490080921884	34.699166569141894	28.568768991725605	33.92190799024393	42.31483990809053	43.742811701311005	44.22424864008938	33.25095273596698	45.52562596523051	40.99165418540935	40.8240510246445	20.13790115679611	41.45512075418952	44.60355159941178	37.818178561437996	20.714159725673035	25.95887010092583	27.699801153347575	41.28783738051808	41.278883386332524	41.228344993282576	35.918994046314815	35.92028081369826	33.27810637927205	34.7039334167086	35.32355666986162	25.76540290937382	25.215939994934537	26.535025365098996	24.85112236054554	34.89838410627133	43.97405580031337	34.28090071998104	45.09942543925083	35.11379774850965	41.66313387178471	43.0280195335547	21.50194285192366	27.819647991738474	27.52740578213629	27.072413823455157
73937	43.233034872328126	48.64188600642572	44.06227856027488	28.174316961759832	31.524836515908593	32.97879236443042	19.448984176724846	30.991664920590782	32.283423651489485	30.113745108521634	27.051559432273542	31.65408066390333	42.00981120961202	44.02332801072867	43.35684268113967	30.976444795636176	39.63767883390564	37.81351005788892	40.45320645742597	19.527974262793943	40.746364454331136	43.83089768127322	37.444698075479174	20.263009297239336	24.905618708386676	26.480364054857038	40.39426770137882	40.080899727635604	39.53767257638688	26.30382995274606	31.550139752410395	28.837723408256185	30.963788100317917	31.25670553886488	23.388268874503822	23.01176179949049	24.205091390416563	22.50654934713785	32.85687072077899	37.03538116284539	39.5554279044271	37.961131356251826	33.06830747876334	40.49327546044098	43.214532492127965	21.479367698662745	25.82540392131239	26.235073373441868	25.141977496092267
2846667	43.71988679651766	44.78594024605626	44.30002670026385	28.784764845413456	34.56159497327179	34.08661896973443	20.145731946622732	31.89956591182613	33.359106348252105	34.10747157200522	27.912724515930663	32.89956295330093	43.384043987781574	45.232704727482854	32.71225044557555	32.22149286398793	41.97962026597429	40.37837749301042	41.59304613470355	19.208761678109013	41.016129369017435	44.216738609621196	38.31559013271088	21.772693382780528	26.786572569404516	28.148193561341966	41.31655329716151	40.66546418517224	40.48969198455124	33.78884194443022	33.92299728219292	32.85681739419387	32.26798710304732	34.77622826597255	23.233007073307807	22.946444681129876	24.193747542472252	22.50717692923662	33.957695568863386	42.10201304653627	33.41825222025935	43.33426043030977	34.15961950221492	42.00236881440244	42.87230992287077	20.07630446852954	26.89079737726837	26.808468296369423	26.030047052535043
21999	29.888434532567302	27.840495965820022	28.27572891082437	18.413772947613737	17.297226631466373	19.527556754227703	18.37754035385658	18.6366379103384	17.65461218009403	17.80301536371881	16.82210639394553	27.58951947775317	24.484687731538806	24.043565995617378	26.109917240261332	28.554949412618235	22.432304564697166	20.904402711793008	24.782462089876425	25.211932553552025	22.9746201490182	18.786948591175786	15.722105341930154	14.563818859179545	15.622024366483133	14.665538841178272	15.07389713647738	14.470967303478558	15.797095738230517	12.282581807200769	17.279449706599216	14.860343160849123	17.121212068131527	16.574957799806544	11.278276942108189	11.135159554879873	10.919846152402608	14.270764675855581	20.659531672883027	18.967931283034858	21.246199465458684	19.68122976542957	21.64472300860252	36.25592426588719	24.160604650903103	19.798182405202052	12.75120853031773	27.09527021530666	28.330157155280315
22976	50.62783424894273	48.44345276462582	49.70105845187801	33.63839663823273	33.47337781260444	35.24260145102801	31.896618753225553	34.97242839518473	32.255283029590814	33.48760196276476	32.302330613234176	48.21333322797373	43.12188971175927	44.50151518669584	44.74250986469331	49.843409083402925	43.280331741922616	41.34700382305968	40.576486094261526	44.53789496288648	43.193106841864086	42.31498995032415	37.80480855791364	27.71713266812498	27.82878377776126	27.716356595412986	31.645299313822196	35.28182898412284	35.241601781201815	22.950704096444902	27.28857646982336	25.18220953742789	26.92548401771682	27.52321532671654	21.64689723111286	21.00008146584795	21.425046804814098	23.781341876559406	41.03987355581758	38.0069020847016	41.03687208245661	39.332101701555764	41.115249934993734	43.498313848385116	42.62026194582269	29.251907537090762	22.818137358583595	41.2351938676615	39.19837005004993
24726	35.56849334019006	33.288855761751186	34.43342141876372	18.930068868936534	18.741650164520035	20.3360092942477	17.0633689470705	20.320949436334143	17.003853764746438	19.079047901196788	17.99772353851401	34.36952685387147	30.026084869820576	31.31546362351178	31.279131310091817	35.802757524469584	28.611928134154187	26.65762002536086	28.617919394890542	30.897781341835383	26.70809186332039	29.260728693322775	24.853311137666772	16.968037682816032	17.16758908792607	16.02324805993518	18.775617633487578	22.247029169474146	22.94391043735509	13.507726933666618	19.91311091260809	17.033525933330857	19.121276636547414	18.797179492326777	13.671383415420864	13.415001891835578	13.248553712519556	16.340942305000137	27.320123151238285	24.72013585615156	27.261162440137717	25.759478482245797	27.605688101434662	25.510661062368683	26.533929439814063	20.7491670415944	28.59681076133822	32.79514617881967	29.680783562763942
775731	35.3778522388116	32.772431389044044	34.96499806869296	36.87237137178428	18.703979986177334	37.52275449518106	38.264323994506704	38.44364273399928	38.03463552797167	36.86624301622871	35.098008503747344	37.54356843758384	30.304639910921093	31.40271963261981	31.361843410308925	37.07797470745459	28.60331270541804	26.6658835990767	25.840277125805688	15.891342036509835	33.63385421300312	35.101292572058405	33.766006385085745	33.70008754855806	32.66108096459795	33.67681061979695	25.513230180615867	35.92998484691067	34.736542639706464	37.62586637372527	19.646676523334172	16.824472870841326	18.89256294720602	18.43297111932809	38.4131176186506	38.171073562881254	37.44782308524509	38.96395066497285	38.461012874363995	25.009428466703422	27.4798715929789	26.00778480020447	37.8410360480839	25.6162155844452	30.072204906397555	23.561013121722777	27.92481539293402	27.823801719425614	25.816586503599844
51886	28.053120690100304	26.13057885048345	28.081386600693346	35.45429166831382	38.60816001736421	37.96700136093622	39.48677331262541	39.951740262198015	39.61933316101791	36.17730038069728	36.106205182865736	26.120660965817848	20.23837303792531	21.985559010489343	16.281361334909224	25.802499480724737	30.154342233763497	32.62899147277056	20.400018153246826	24.14227632985753	19.1680633292777	19.304294211281945	17.563734474133522	19.482224161732653	20.082304116503504	19.931559326535403	17.310381231372876	34.14104877897768	33.52391828001017	36.3126754524459	31.811747708191067	37.02795697896749	35.890453223879284	40.159135730894654	36.032126702263916	36.31054485117696	36.156003010849155	37.55948869069084	39.4824849087626	43.44369884157345	37.87554217752664	42.37605993313715	39.0507137442924	8.561966069293513	11.633697235806002	24.893776386687502	22.43229953903671	15.87121957572259	15.816280655274173
54072	31.181105614562984	18.49733411631122	31.201119620808573	37.20671313688198	44.613757679533414	39.83193861852704	41.222344316521465	41.865021691516496	41.4840832235472	45.12730866932981	37.94141338374945	29.37113988117729	22.05992193207742	23.297821817609986	19.209369992184744	28.99104822628311	32.60639554294635	32.213059897262774	23.32133204967647	25.594288134967645	22.103129248685313	22.291400607230837	20.411788009424946	22.583929013354627	22.98625786664536	23.074925769421863	19.466747775049775	36.52989301309634	35.79479982410276	36.8558368313589	31.573617641094334	32.406329868152	33.302266007057696	31.953530211020094	38.461870614810486	38.739251600284575	38.40498332984911	40.082221946627826	38.28831639306256	39.19849189997736	40.95529624668843	38.561444647026846	40.91078676024679	10.060485023852403	12.831128076255663	27.036244046155957	23.6565697082329	15.918949829217953	16.183368660921904
27246	33.85485239417648	37.8753307169655	32.98660579483561	34.486230696042284	51.87058078158975	36.998054455710694	37.83844973840191	38.74252642771162	38.284603725487784	47.49417961547149	34.624858599268464	32.87273418493666	29.952172694055374	30.905086242238635	29.382518274843427	32.38640831413016	40.10834515349702	39.595128973231716	23.257265361048916	20.19358005126701	26.821084754288968	27.605531443387363	23.198750703147265	26.354427495141582	27.057797527740583	27.645765392096656	18.985829231933216	34.82636595800755	33.91672603248956	52.21227282473125	48.74731660135035	48.14912175308082	49.710177785530476	48.125373099264706	37.48829751393146	37.83899498462711	37.04907088097961	39.179085428029055	52.027665502890144	51.6111915177469	54.112251528651065	51.67570979091437	37.89890618212648	15.47848743394671	16.97610437667639	25.60815510976291	26.55648235326932	21.571153508927683	21.912860694847364
41308	38.061423981329	37.21923154253992	37.257011561409186	38.29535443601931	41.42523405877836	40.914064092348795	41.631583779631676	42.80791262196888	42.34272226578779	39.06262771731848	38.27484566112962	35.98043217959543	32.67623454142041	33.077573668536786	32.07580770939457	35.51512327761341	38.40464018698642	38.869760340877434	26.90843600754213	19.836718384125557	29.351433448355113	30.30949352693739	25.370809882352738	28.79952609186427	29.29359285544101	29.98418053100619	22.619850391365635	39.00715338160576	38.164232483209105	42.00833875299917	42.437500540423294	43.201402918075786	49.294966024497015	47.65632668513885	41.649308331518036	41.98553321645181	41.339466725727945	43.378902433653195	42.550202711285635	52.89550149580945	41.12431940523734	53.15014095045099	42.008289794368764	17.702175368799033	17.710418114146464	29.267053110435313	30.63556266972124	24.335760768513268	24.970396389606115
23597	44.16166455871801	42.29695983294766	44.67731631096182	56.4830126196232	55.83632302149533	57.35109731781509	57.20814690537663	54.4813173688141	56.567148951654836	54.80428549067153	54.25166472777452	31.497158406971764	32.494640893451525	32.81536920465521	32.048919763892236	32.33451268168548	47.597398713123525	46.45770219093966	39.89040785954613	9.328253669683876	32.42206035725335	22.967266945290195	20.74242330899702	36.563649536751555	37.15195805458639	36.05066529830845	26.450267232967814	43.0002986084288	40.405129075688855	48.543445049609495	45.44660816695743	44.932460620594426	46.26761854470889	45.20216652206503	35.824996441185284	35.012166024749476	36.286464751559635	39.525600554696446	53.5287825283585	52.94689059711032	55.825921782956165	53.08720851876818	56.25409294070411	25.724809937229974	35.93056577643668	27.349435266230273	28.654276786798906	23.59247444653678	23.002810945246306
57003	51.96031161569637	49.45711224883311	36.86107053114184	34.20356236393429	57.44751348550103	58.33437835958391	56.736918126016114	37.901620506201255	37.44232564161473	56.621798466290095	55.23264684674988	45.71382027623167	42.863632737247336	43.21020264303932	43.70084721866442	38.302686980888524	53.53257308590591	52.128223004073234	48.42740179279916	10.14397921165964	33.77968267353861	36.55048131685438	29.785312708616473	40.18913565964315	40.53884689291664	39.6056145360714	28.512349705292195	36.329250432805296	45.074666414443904	46.165046937953605	45.1501102058936	43.44836073271921	43.72672652606129	44.139308889840855	38.16777088808695	37.335366451760535	38.584155093648796	40.07278043799904	57.95999071108755	55.46528757547897	60.13567368549456	57.03089373497836	60.52210044697707	28.534175741559615	26.42110397772345	28.29090711387217	29.385727951239655	28.631403656100225	28.64724342319099
57192	36.70991720797255	37.099664598064	36.348558884642465	34.47114999780492	36.17739839179111	35.42569288373072	35.66548043723293	37.04684415911524	36.596124150252344	34.67711803387065	33.28872768179868	37.526172684832645	43.19080556179985	43.897146103794306	44.2475417487803	37.177844292945544	36.35449012409449	35.07102652439451	29.407875663159817	11.618956389462623	33.50682958412999	35.88322836252	30.162529160586317	32.68284871127134	33.54668912360628	34.43830410402617	28.360328162675607	35.52099446824715	35.117129198137704	37.77030576364677	38.016333350920284	38.57809257747129	37.889063987181814	43.64274948125369	37.82874838893641	38.07830282416648	37.62609381607175	38.46090171389577	37.14114005423465	54.238119884392034	36.776322168405244	55.77957537432181	36.27572038484039	28.92046346541681	27.852831954459173	21.128883617456463	29.030059575844408	28.459960255824633	28.188449044418913
35447	20.605705077066204	17.834632681351113	20.350883480338645	33.06520533061432	36.02291880617974	35.711737424376864	37.35143129030536	37.409117453396064	37.02568644328558	33.9072506920294	33.889662067735436	16.877957628505325	20.624185288067416	22.54794235577225	17.0427095528447	16.71252566653284	22.93060509309069	24.946709512496323	12.441883207672086	20.18039846718742	10.987970190949797	10.134265354231198	9.98431351916493	11.132031606077888	12.423257671973827	11.567731576008214	10.806314841716807	26.57546838169941	26.426007325488346	28.294798877111855	24.326847591988738	28.807617550762867	27.619039915367214	44.79187714225047	28.45568293430551	28.499306046709687	28.63793443251333	29.496130612123743	36.95373246221049	40.99621142315965	35.61973431264201	39.70676551353085	36.36689802666201	9.251567387369127	11.890621846930697	21.542132683171335	17.86009699156488	15.800973634908662	15.409289983756507
39139	20.423888923069363	17.599789356804806	20.312367427042542	32.691130853327174	44.3070740593434	35.38572813663042	37.01507208387756	37.11269309015938	36.73735175486936	33.594364967086115	33.54730787327902	16.48497613061441	19.69040886612809	21.968197563420173	15.684517519715326	16.491373314762814	24.899671393376615	25.075843428069614	12.549556912297184	19.94413754054821	11.092212293729947	9.89402096139819	9.608905458432785	10.970560861339267	12.327062841584421	11.520713725186365	10.703481170125842	26.716359029782918	26.585187900715344	28.418290219455763	43.26926196806138	28.951044314484715	44.52492743009536	42.83676463935438	28.624744898207652	28.646882143266073	28.843558130800133	29.637266573848528	36.70333088141486	35.83124160276065	35.34923958674624	33.80610457142639	36.13109311120914	10.308464775799079	11.852542039849792	21.349197408138807	17.850164980810515	15.76534622738911	15.483377788559846
62434	20.590109300112093	22.632708641450737	20.39657422037839	33.650088034629185	43.52987259207962	36.5351285851518	38.17379401360445	38.31049330203161	37.90254886907709	44.03777343142104	34.85894014497361	17.29941301290092	19.48857749133174	20.234958489412556	17.760569671977986	17.182467245652266	33.943316254861735	33.23745880206652	14.708151639559217	20.125167527162844	11.35841095154167	10.787161421015679	10.238443689458574	12.836042023371968	13.902868904198588	12.923486896895469	11.538621036342539	26.494752468347073	26.324252175051058	35.731605691673515	30.38295378973079	31.397226820229232	32.38437259201824	30.952649014646312	28.240829261216135	28.303563663864136	28.40933743212121	29.223371055682062	37.95306363169266	38.603093996175105	40.36860881385977	38.007706771899244	37.262467936758185	9.285287485959422	11.897962137501043	21.52986939415989	17.474366779301846	15.133327680365168	14.969074356280268
49865	18.94852887864072	20.533857397855922	18.826665308065948	27.570972685097324	49.46499021618504	30.51765256008162	31.752748305757972	32.32035735136451	32.00778533194138	48.275176178138416	48.724979230282344	17.45189681583545	19.898278377292613	21.779721193289372	16.30281206006871	16.919401116215507	30.41109404553796	30.94552166321949	14.398181782244171	19.284763800932147	13.098990782698793	12.188467327259255	12.15614538318314	12.697822791004167	14.017177461632212	13.84467083731329	9.092068102443324	24.85897902075726	24.3456472965357	47.178153658870635	41.64979071426613	42.12171181315453	43.40080983463864	41.53159852221177	26.207797833007287	26.44805759978096	26.45531885999926	27.855929207186673	40.80617055042307	42.75343206713379	43.49933962295639	41.59910423685185	31.28274195169708	10.352800083369852	11.49797663123707	17.252781355997932	15.331262976529395	12.867282022183325	13.751511336256252
23512	26.976360403909222	23.707606024474828	27.017942568183425	30.071843721108234	47.74695974668074	35.21882833928776	34.24824499222568	36.85526595146426	36.13903853564154	44.188605107624475	30.79974116875177	14.821390127843472	19.2097437996013	20.528512372604986	16.793618596253303	15.4386680451587	30.959298026246227	31.4081181784351	11.783489025635994	19.472115821752848	11.299402882031435	12.120276335178064	10.067445679232755	11.774824827832914	11.034261829228745	11.521476787786048	10.86327109977838	32.30617463424471	32.18935484989487	48.575887368788244	43.565902442532824	43.748600755051136	44.838164836485824	43.30202303469111	34.85952075914199	35.29793740425052	35.61173414313401	36.14136786610423	44.614790467032584	45.25985141531506	46.927794058271935	44.87891420375644	36.09353895206937	17.636420755618477	12.255824517380418	28.11908506506517	28.733465683817926	28.467977016794354	28.241607121770297
30434	26.351123191315633	23.98453740673884	26.39592748850602	28.65061990917691	46.51149772763363	34.04307339642119	33.00347092616664	35.692072324471724	34.868465876646916	31.95902616537834	29.453386915627483	15.467108253057562	19.028702174937784	20.38863158259599	16.974706953098647	15.943660388474868	30.52715572813972	30.86429601592876	12.102722986236339	19.784903213744204	11.554635115886777	12.180934817379939	9.547118923396424	11.965553314950348	11.603461988172885	11.764430551313877	10.99318891264728	31.505870970659988	31.297316492826887	34.890682845832174	43.88514692479223	43.636512598058665	44.543682328812515	43.25602100734422	34.46683492481086	34.926801208273226	35.21511163581008	35.6833358413252	35.287066527836494	44.67192741157194	46.24112590200496	44.24458207341094	34.693387237966235	17.37131582849296	11.59472003927796	26.76547821284572	27.994759297153994	27.75619596340619	27.528422322788142
53671	28.202846147829895	26.23835843917042	28.22352174265551	30.636993116175784	47.730807529209336	35.91429825478439	35.05099130528623	37.603540726077235	36.87261772481466	43.99000603387322	31.356749223988817	15.830146662659502	19.98166642346032	20.944146664827482	17.730367834743507	16.422466353565333	31.828068077443298	32.24095657144676	11.849347440763275	20.27213994503473	12.02440616841633	13.15445318092978	11.041268103538268	12.435688213403635	10.929206546315637	12.224609406054594	11.506681725058336	33.731834533975096	33.581356962838214	49.250084774737374	44.74946909915676	44.705176519719735	45.81146490593682	44.30888997193386	36.47415527040344	36.88305764867174	37.19815758218706	37.68310876244499	45.989618738437585	46.382359837439644	48.14854826172217	46.14539310223647	36.91534884797322	17.736689076804208	11.643683801484386	28.91771874028561	29.74873756362244	29.234773416008533	29.039680502868723
40306	18.780278871704176	18.431238458537337	23.474929807925047	29.187183790862296	46.78242254590132	48.26358382800746	49.84363407539935	34.4024156072854	34.26362582327201	46.45857107289627	46.66655557384996	20.002055817993654	22.658068411956364	24.36691453719688	19.456768353506472	25.400752553812794	31.900140768604718	31.73381474902573	30.629288514361676	27.24026646438866	23.36128612943253	12.407572967033232	22.104697675880672	30.992701152012405	31.616431467053356	30.117876253732476	11.462426228821068	28.217352039186835	27.434828715357863	43.39411374521113	38.659455321009226	39.05360000496838	40.151082550697865	38.40670327788725	31.4626605978078	30.95760090389648	31.802586729985936	34.11532248893585	39.85530749765557	41.34371620924597	42.62430689074883	40.38526663374643	43.17172479240521	13.262305031011818	18.654148645429395	22.00538107616144	10.707248707750884	7.880584572215395	7.48476647293017
11544121	21.855701692691184	22.172073319576224	22.464466076994256	28.245533321045325	48.079025727520246	49.422469627142135	32.344806960706144	33.49120735464604	33.36767652462488	47.4893277508311	47.61809349589223	25.051123014886176	19.912407036004776	21.596589602096778	16.253343255359386	24.169856896492256	32.38182779849262	32.25260048223139	29.055043870979013	26.21406980554264	22.537927583972046	9.432969189129514	20.943003414059636	21.630480575053056	23.22060943619509	23.423890696378272	10.507422610514682	27.018340226226044	25.867111460696414	43.8851294946009	38.73151361099323	39.246840104325514	40.33610765573817	38.69130939740352	28.02016083177274	28.080228731434005	27.147279245322284	29.832171524827643	41.93116891559989	43.08759174257065	44.58196219483279	42.299243670966405	32.216900876466134	13.159242433520358	18.169029733956837	19.313391809360617	10.243512302567074	7.69214929949356	7.476046934899277
24251	16.15661957783494	24.643513648357626	15.778225609467892	23.42980275678371	49.98106587380142	26.380534908495807	27.374290677618003	28.37591786716828	28.04601097853617	48.74480413603282	24.958088300281926	16.378492165791776	20.436472427693545	21.568979614736524	17.867884754684976	15.561680762453944	35.219873820653255	35.02937130393626	12.778616195412148	18.889348790963982	13.429028218402909	11.836696076975068	11.943074777919334	12.763741317384984	14.136537221662708	14.433406666143387	5.624413247010907	21.875574819520413	21.09083114006177	44.10209086028122	39.48582141664254	39.68918709935659	40.79345988814501	39.35795207682091	23.402024708282866	23.64492721078883	23.469267219979443	25.316601510611214	44.942172114828026	45.73618556162295	47.72403345143407	45.177395431758626	27.341700393775028	8.095407352103908	10.248279433423216	12.602962636920992	11.641279726073941	10.813179126086851	10.518629436785226
43539	16.014860861153817	14.874225937917053	15.596299846722523	22.790931985979324	25.90697733238832	25.430421078628086	26.67975019462109	27.589981076632437	27.222793212281875	23.75046171911722	24.03026151790796	15.116924828049772	20.712721554879185	22.01156756536704	16.131635046369396	14.413951018147547	17.408454053832163	19.59495800961536	12.82329463528585	18.01029290981234	11.882086728941921	10.87308879079168	10.696329341376362	11.425196431481707	13.108778052151772	13.091675065138526	6.15074451953752	21.44641451745072	20.608467404788996	23.56629078832081	20.08773514532351	24.42566156536887	23.49397351205342	39.912771947010015	22.806073549208826	23.281835921178338	23.164536317107583	25.033465393623725	26.95164762954373	45.843124594018605	25.06571137963329	45.35273155438665	26.56623144567483	7.05878894864528	8.874602144943767	11.939568271840097	12.777495828911396	11.57225642421543	11.844467704370778
192423	18.19757571892423	17.43728300088672	17.647256373392068	27.789421743264864	36.53207148608957	38.38268591445484	41.29157692651602	27.30024189667409	40.14514536310679	38.91718168653828	40.2603910909798	35.00196641820337	33.73128119916201	36.66364617564891	31.210710466755874	28.489518453749053	25.435628758986688	25.445262454774465	35.08159139270552	10.897214648165829	24.441693367118546	34.75224185161992	32.7545154449062	35.63496613804534	36.770496098189824	35.66317547235128	24.167977686545104	25.861789946013555	16.719784432815146	37.05023185461359	31.584789736307375	32.4298899500546	34.54468498665719	31.953348928316707	28.67955107057182	28.30623082654907	29.024458898499702	31.364131907235727	23.30924993294292	27.398167825806446	25.132597448574224	24.796865351894112	25.27625444340834	24.07464622775065	25.345376677280655	15.527863553284194	22.12094522719978	41.61602933653477	22.765750017570983
203504	17.91326913039635	17.13018316269637	26.517248616718167	27.594242218578106	37.347664159795414	39.178573013908405	42.031747019888265	27.230757649177267	26.996288043553072	39.69307282191768	40.958228933737516	28.215568038865758	33.65334340326222	36.587599830125185	31.024461656028276	28.278046809849435	25.70431513883452	25.838020365520475	35.33170688867948	11.191827665179243	24.21278552490864	34.766671066519834	26.54450130543271	27.131192418144224	37.53227528286904	25.955589946777703	23.986848263391003	25.41865947177688	17.424221742516128	38.283298302759576	32.84510997835324	33.66872926723064	35.58291328239306	33.05693485802058	28.959297391435317	29.14956326332511	29.01601206107487	28.693514924562614	24.080823587202428	28.073339079728783	25.866203088861994	25.514887344013562	26.624361491952797	23.89935387814584	24.921281662646486	14.811357819693585	22.628708658131067	22.63308057118854	23.69497985729811
57200	40.881267897656485	37.97170102406775	28.997498628562447	23.270239150336568	36.74621942889205	38.629686656793204	20.842388861407166	22.71794011876076	22.71685165547822	36.34307453804061	35.33152687748796	25.424732782021962	34.27585845382656	34.928539122884914	35.08269525887904	25.67945771960975	39.306131922417826	37.63259204765141	37.75355195533101	12.869352939642294	26.43125035145084	29.458968036181687	26.772994367647257	26.483054077370607	26.72821011261478	25.945003203589746	28.699580322890448	25.95793587978815	28.68113112079	25.296244920452313	26.17474233700639	24.764441044979346	26.227016971060625	26.231295546978043	20.36994239848226	20.75411798992114	20.918322486084833	21.285117714551223	39.9254259431564	37.9835768257087	41.21295587531933	38.80253438051715	23.225728783490116	30.66072168470232	28.813362209536646	18.919664483684837	20.563955990982418	20.246971829547746	20.062216735812314
57224	27.94672730948398	28.92843420628242	28.6628206202933	23.337658688127593	41.37043294448437	22.501936935121815	20.96481670648489	22.30787618976668	22.29515300493313	23.099473967329804	21.01464974140044	24.794685379483514	34.4690985707166	35.22016768472796	35.18207158630529	25.051893028892362	40.00079473474346	24.82721484244873	30.6768912879248	13.65584474092352	26.134155580818934	28.198165088628244	26.424072470694366	26.633788512197654	25.66363428332234	25.663774329356116	28.60320382999317	25.367718109722265	26.149130717123743	25.3832018785953	28.966628516718025	28.04492820896242	29.13626944745233	28.994734333816943	20.131778734592583	20.614029079648613	20.89161236842147	20.981356447701078	23.09337127424182	40.071592856351806	23.995550746798394	40.81756812024239	22.581302055746914	31.112481265610235	28.347829830345916	4.08108688265322	21.171636428000927	20.825261639905552	20.677168326781572
3742499	20.120716647194172	20.6148900349781	20.399260094437523	22.493149573300872	40.897967189199306	23.095459798483468	22.683480551825287	23.522149836975608	23.52252734604015	23.122826870104976	22.843156926058406	20.956804623594923	24.109308661383682	25.52788178778679	23.456583598595024	21.148842477115803	29.442929725255457	29.124015821194085	25.681071022228476	13.545820583515196	18.830604300989247	21.335751395010416	20.46868532067242	22.992465244899705	23.077267751682154	22.438580136002653	20.538893546638615	18.926842838582107	19.332510281932414	19.638892030286424	28.387604297744144	27.799370338206177	27.85979528879328	28.013015246205853	17.71765662456159	17.795234231323786	17.97541384140902	18.15911436529168	23.055755549277034	32.53402192564409	34.57575772263677	32.45947062068099	22.4763366268909	23.07856942006542	19.527991660754925	5.154746438138328	16.934987715249076	17.503065017268312	19.831261314452828
11524119	45.45995075819297	42.53935500399012	45.078908050003015	39.9202717933424	43.07200749271896	43.126003811672796	38.5016784073868	42.563133774103875	39.69001216479794	40.20492901994715	38.85629258277648	42.92326698648338	39.22942361092753	39.488175680671006	40.08815018861175	44.608230649272734	47.87108706979556	46.06219114940823	44.99668803646466	9.375004740083439	35.050150338792996	34.6772848316794	30.90658121865679	35.368448956455346	36.16203069441578	34.65320160125232	23.28924886797062	39.195638784028695	36.59807260688877	36.046823395923205	36.95497015832119	35.231113524175115	35.74148297935697	36.30528712680183	29.33003443697353	28.819458831962148	29.6512366918127	32.38286634014612	49.78314933714088	47.228399868100766	51.63804183274706	48.67132186331991	51.531941858770836	27.94138823661617	34.081520009472015	22.200312688484296	21.53225101056049	38.09224376279865	36.9422223990432
57516	40.34192692279342	39.232832293210166	41.07279953225005	50.046456257350215	53.211255610219744	52.92688145051525	52.444031953530974	49.36054173197632	52.19333084281596	48.999009200661035	48.380884959459365	30.18157491838855	30.57816920572626	31.36802251425403	30.57875853967804	30.710500057047664	42.98361502210172	42.247775598056556	33.59629119544643	36.68033762165527	28.485871008171234	21.474416845245354	17.083786913225403	32.64802436883434	32.59282338199675	31.89651475886858	19.298140038519975	43.110470386432425	40.96100190045921	50.419729009659605	47.40470127611385	46.46220191641514	47.45129727957758	46.528098022136156	38.76001242522926	38.020713301368566	39.27068801371362	42.35495141364808	51.944654021789795	51.282938325137636	54.21661966311218	51.74631957799895	54.93800236650228	24.604080523530804	35.97369745330657	25.000739083806284	24.08856102790442	32.077384410378706	31.408337328997913
5672990	52.61171267070438	49.14403721280902	52.52636496918788	29.96566260489016	40.233263879517324	39.70096573657858	35.12945139807425	39.54010442451286	36.801094263711406	36.92945563413487	35.94556347904546	50.629759241128674	46.625234889148324	46.334260746656675	47.35225044297816	29.53440183523535	48.75243710394406	47.21026480290176	47.39508484995306	16.460226261058356	28.682194647462833	41.57306213981715	38.62114581242613	37.43646536527112	38.88762302511066	38.005142851316876	27.808773251546118	29.254612543527436	43.798440456304924	36.89900283670534	40.55880699140775	37.66733084663124	38.15101434957346	38.96254533959555	35.498730094411115	35.03225947635669	35.83057563961515	36.86311151975145	52.46753653183437	48.38877928219922	51.61104421032951	50.2239044743515	52.47718042515662	28.481285587935183	29.995730310521136	26.41970429504529	25.138111040318137	37.526163629535574	24.36220740191956
1712057	15.527485178668625	19.67334831638136	18.99537952396026	41.36547895788167	40.84262934171618	40.51597804312496	43.24370006363943	38.11437668671205	42.482794608589046	39.418109187621795	39.15127698669004	11.186668956758446	14.535314206445165	15.850429594871814	12.300031149935576	10.593254433995435	22.98520459524741	23.71907613504187	20.769054282554148	13.789164515792809	25.77916127263065	8.915394038433858	7.8002522815460065	24.841606507111667	25.086315998518945	24.4829688097827	25.496392517542855	33.021076090407504	31.610058414533057	37.2518033723176	36.786815990717926	35.21441710938933	35.56632807036959	35.74526333753562	26.79132159129398	26.224139796516734	27.55292100169861	29.497770655216062	33.533561379369665	34.768376491194594	35.87548611438576	34.5701443622551	36.765367035830906	26.869799825946448	27.7738398456538	19.085556489401096	24.438248172631408	28.31052217467935	28.29917418564899
57063	48.776690710840086	46.91752112208687	48.25004776589443	30.44271630524756	38.78848028412249	39.71750644349139	37.72365344810948	29.966083456474447	37.52471094209676	36.69803855058472	35.55659336286795	43.17240567233467	39.38437742424321	40.822557716846354	40.54359477876766	31.1187596622351	41.51717967982139	39.74836384403364	36.18556040510635	15.900928764194633	29.438461561508355	36.84303379183261	31.605640893841592	24.660279601768956	24.27921423150426	24.103974695596346	29.387725891087	30.342525088487	38.540364414559605	32.61443046429275	35.35904371235922	33.30398892400819	34.68827842150009	34.853044268534305	26.313128076494174	25.733489197081028	26.324698965031573	28.762440618466663	44.6372823542495	42.47616913493678	45.43910870567246	43.3506075099915	46.01149598509738	31.496182975861522	31.577530711893136	27.20213468412325	27.169844482055524	34.44992069036876	26.550973064560626
57146	35.35344785814155	37.39660938004005	36.61591204282492	35.75961009535434	33.88061935404628	33.342440888779706	34.56340336650183	33.88365935503817	33.43569966874381	33.00987136984544	31.53193731027504	35.3307668660912	34.68795327586419	35.82670098680297	35.94557701180682	35.445520099597246	35.503467262877635	33.00736831442667	36.851994247604985	18.8546527757532	33.757596286830406	35.98025477037352	34.929822027871964	36.859878376510174	35.00436261811047	34.91805542141866	34.415305694339885	34.089922738279576	34.621267733448015	36.7671376721855	35.07381442258112	36.061615951483844	35.3799103557098	36.248008133194716	35.9163671718498	35.95915634128824	36.773719719791224	35.22296080552163	34.413249205849645	35.062748321795176	34.84440707531515	36.44749791718863	33.95478023117833	38.09124919281169	36.38750503195679	15.894902351817377	33.573941416378894	32.38173004425511	33.048531922957714
57166	31.881290203797818	46.25801963540992	32.867845892183155	31.44986227277326	47.607763895897584	29.696721865706365	30.348116907531438	30.354208092149104	29.95977309304657	29.525793337125965	27.91918993719503	31.745230973982114	40.25410614073743	41.26346557870875	41.14559332241584	31.854190550310335	46.88022711008758	45.26903104996339	32.47995032562091	16.440406155353344	30.13887821489301	32.31801648153721	31.215741765231883	32.32729324270491	30.785750157196233	30.837534421638054	30.561810122504028	30.582332004908388	31.00813331463396	33.13887656598934	41.069957615797136	39.52188815618528	40.58779870362445	40.62394340655281	31.987342670850047	32.16517375160635	32.724355358831374	31.637886363184908	30.848360413834868	49.34866718083444	53.18685448538588	50.36899994227846	30.215068062500254	33.70511619813282	32.40365375903512	13.380455059021969	29.08758914420836	27.905319913959314	28.508256804582242
2484510	31.03408688116755	27.70706523578767	31.636774262122884	25.13997295964464	35.68807411935621	37.13680093601591	22.451718894301784	25.335715288686153	25.974901170623745	36.21063250075379	36.02896307564415	26.16089324081115	26.384302176439352	28.320011753351036	26.903542297151816	25.86296565518548	30.451257902009743	29.145992819789647	33.78546905645988	18.42116675564963	29.440883913856243	31.29128539916077	29.53186982775556	25.89012118513801	25.733267798574264	26.257219306136857	31.392807647874797	28.75447981811937	28.70759684556235	24.47014716239812	23.796520956097257	22.50681181748862	23.21137480996541	23.121909397619035	19.624387948695162	19.621251204991992	20.282736631914055	20.03954761187257	33.440550247049465	32.67278337005352	35.59568755802047	33.12683331329968	25.3748189661727	33.34052489141392	29.698457326390034	9.676722310318306	22.916164952159416	23.510568140305146	22.539976707727664
1149173	47.646366602898105	44.07563807380133	46.84803206511953	46.39242727220015	46.03903863514762	47.95877738303488	45.286137374857255	46.44824033868282	45.89159368937416	45.408471591845874	44.55240203773292	48.09140992359579	43.673944201224025	45.028761524507956	44.32532504660457	49.98407828100494	48.243694707879065	46.402098159635315	46.62501729803359	17.579135701477508	29.74782237851611	40.651623450699496	37.106089217536564	34.488663434157694	35.074004571658094	34.15079507977149	32.0587734051644	35.98571155734646	33.58410195135737	32.40466720882198	30.996036592270908	30.15100386939732	31.204746338220925	31.41772157644966	24.196806599010163	23.2810263181531	24.36229587450793	27.279943372799533	47.283534017593844	44.951790830168214	48.796900294272405	46.15373651088476	48.668489116281144	34.20664416897	34.60419191293575	21.853349174304892	22.92510043125886	37.54251535538516	34.675274424821
14003783	33.432531087967114	32.12144743075529	33.41912493533412	37.199352418048235	36.82870147120183	37.963050844391326	37.22542272303019	36.50952465889539	37.31195708224618	36.03762181546312	34.84841744459466	25.69510290890612	23.840295726239933	24.251807994732122	24.82917119685844	26.60265429411033	33.71782466477192	32.446755024764535	28.0213335948957	29.551973123445404	21.67216005416449	18.141276114798654	13.515045147821942	19.986521094783612	19.91795928077548	19.308599832669703	15.36016695244237	30.114635195576774	28.947174141287533	25.636883950168183	26.466591508477748	24.857253861554245	25.85340027452689	26.056385786818694	17.82478461481811	17.08273736578867	18.100308906139468	21.37137620652842	38.927328152695395	37.422255981963616	40.581420659213215	38.18065970769761	41.082751796836874	47.69988031693262	28.800734429397675	18.481432792368224	41.89592371128333	31.225579881253015	30.890951817880286
[truncated: 86 more columns]
