# Supplementary material for: Olfactory responses of Drosophila are encoded in the organization of projection neurons
Source: eLife. 2022 Sep 29;11:e77748. doi: 10.7554/eLife.77748 (PMC9616568; doi:10.7554/eLife.77748)
Supplement: Source data 1. [file elife-77748-data1.zip › FAFB/morph_dist_AL_r_FAFB_uPN.csv]

	24622	35246	40637	27295	57311	57323	57353	57381	61221	755022	2863104	1811442	38885	53631	57418	57422	1785034	57349	65465	40749	37250	771242	57402	65762	32399	57241	57414	46493	3813403	4624325	1775706	11544074	30791	57333	57337	57341	699859	4340854	4812228	22422	56623	61773	67637	5217967	33903	57459	77661	177706	581536
24622	0.0	3.3142073310277906	1.645936243140971	25.71045643768955	24.09323193772618	25.38236758433498	27.730580528744298	24.662260730929653	26.474369039491194	24.557999372559376	25.56495205556526	25.939232343153723	12.761468942531078	15.020686789913858	17.530777293790507	11.572061039103513	10.907767170653328	8.18861303196928	8.769196495671725	13.896277493122822	6.2037492902656375	8.070851049348077	9.80882915620062	17.591295960110465	13.699779025794022	22.353283910805388	15.538161847292074	13.627414776888628	20.88535180619222	23.728153356507036	8.75665523988027	8.291870293438944	28.748743867502274	26.097760387324758	26.3511346723225	28.07875507735362	25.690084226715545	32.46630351132853	32.74152747521805	12.21003331204576	13.720607963669515	13.41709832305116	13.174617439846513	29.126064720677235	16.140260635564516	19.82253183547123	18.04218511764141	17.26682725085825	21.149246017691166
35246	3.3142073310277906	0.0	3.047987444781924	26.789055011500245	24.291047499050478	27.02961475580906	29.029080902121475	25.839914746479952	27.808978405588643	27.585951602163032	26.24963640384712	27.195992530389884	15.871403518042522	14.895041670519834	16.846064349412302	12.120192876274723	14.342240378643888	10.111664291152302	10.390297674700795	16.895706820297214	8.031593912872435	7.806317521745837	11.896901489239509	17.450224752162054	16.346193152956538	22.823679185923638	17.450586130353276	15.149183003481998	21.14812426725443	23.932959940314248	7.367142512895333	7.465673939606806	9.710742266186632	24.65970469813125	25.236161249312257	26.788755764709162	24.520886415980016	31.571090929116558	32.59345320521921	9.516981689744549	10.983657871324224	10.474505874291985	10.114410721435426	30.080870584270485	21.706151327564267	19.364575833176712	17.69771816504469	16.88069950395023	21.695994431636016
40637	1.645936243140971	3.047987444781924	0.0	24.971283865156064	23.537450378902072	24.696668149350295	27.640527304810128	24.03661586045526	25.999390441873675	23.965255855690067	25.050691213206957	25.132012893374025	13.506936769774757	15.17598742740733	17.65603779851475	11.886058880683866	13.648887927963829	7.477399798073084	8.167111832148649	14.857796966376354	6.291493573243606	8.023333447241635	10.897040051970524	19.189890797087408	19.385608945166855	20.226141114317716	18.548502429639562	16.169211730284463	20.720627300897167	23.819191516935952	7.822920959656292	11.050654729964984	28.947241184827003	25.907370012206904	26.313831254040412	28.10292148894649	25.592330926756425	32.33429903911092	33.38785053482019	22.586791498504482	22.589963827960435	22.51941777048151	24.21038007764238	30.310287303459464	14.695500498405288	18.77520180515034	16.44486363729357	15.955511739129587	17.38862586566532
27295	25.71045643768955	26.789055011500245	24.971283865156064	0.0	2.9337577711501925	3.0977045751802463	2.783306526098112	3.1531473084824997	2.9654899553323304	3.0128572974081353	2.6788715973195063	14.14294439233266	27.868168760032443	23.896123578191787	26.565854150540208	23.43193094877731	28.809666233308178	12.668019903652251	11.2860957409077	14.561514942984244	19.204949024492723	29.075622092072607	26.679420981097948	22.164863215287706	10.484225152306347	10.164921142527554	9.40090189658501	36.45596458832837	19.807365073260975	21.597305142981902	14.956942350250756	17.96651472072243	11.775786190294072	17.871224363865345	14.820268000676586	17.75910210958882	16.63970385177182	20.52920680840548	20.13283805450952	13.855258660930524	13.826326493572928	13.596354867780871	16.42432880493439	19.826094974588838	8.615718486144106	8.034076606217596	7.3420940724600126	7.593135421754955	8.396045795858434
57311	24.09323193772618	24.291047499050478	23.537450378902072	2.9337577711501925	0.0	2.5227044598301873	3.023654779442646	3.108354095802105	3.6908607337434525	3.6764892767637183	4.6034927230371325	4.857918776400464	19.022867078812535	26.409567590587113	28.67444649450657	25.939902784606968	19.93462898150403	16.959205249979544	15.460825292964111	20.69223095852224	17.093800575719786	27.640080463446733	37.302823377272695	34.77962821311381	13.271327818379042	14.390916746405386	14.506532083063796	34.94866495766116	38.864953601167855	24.269693345820173	14.815148092567037	16.68009076149844	15.48285737484883	18.48613472549512	15.210190762740252	18.0888640254092	16.96665201465579	16.39379741069584	17.660323329255682	18.873649996267414	19.127390820366113	18.490914347037805	17.50541209592201	22.143366060126272	9.007711316813928	7.558806728726417	8.810316748282553	7.459970419322507	8.243998187097631
57323	25.38236758433498	27.02961475580906	24.696668149350295	3.0977045751802463	2.5227044598301873	0.0	3.3632066077069553	3.189749246383798	3.7145042033098914	3.1708761639125385	3.6499635693218977	5.163337524152935	20.418370609915442	24.240385699400477	26.89989564078572	24.016510522250368	21.064901074933847	12.940263753989406	11.275445120374007	20.63439444330615	18.458319001782062	28.796040121398484	38.21207749849237	35.66182317313302	13.760546606010614	14.972020658448013	14.850729475843861	36.507309671314594	22.406482264127668	23.848682310118495	17.513715670223167	19.62823003106481	11.841804058806217	18.844239009271618	14.9107024919642	18.304871995194144	17.291055377539536	21.38405353664649	21.454182319516967	21.15298063302917	21.664227407606127	21.032190752919185	20.01799982679866	21.666111230384917	9.487300608745597	8.721813204670896	8.219216188968442	8.757154513798508	10.161814766388057
57353	27.730580528744298	29.029080902121475	27.640527304810128	2.783306526098112	3.023654779442646	3.3632066077069553	0.0	3.4873838301531355	3.548247514567834	3.401730158420428	3.5353877210070555	5.080055798617789	17.289719682982184	25.036918171952834	27.657896499426656	24.699464107614812	17.97492544847764	14.444011784865758	13.11299006963494	15.754641438384523	20.347851222556727	31.07452134658701	30.258541953657787	37.01323266944614	14.078367200004402	13.665485741321191	15.731634877093178	37.95289998432316	20.52448472623707	22.174164516502834	18.90876760572013	19.074924005158298	12.936990743160237	19.611608837194684	15.937711977039728	19.335632187013296	18.228714384608985	19.442395856444307	18.77806841704553	19.007277920545327	13.605827825228223	19.391394296236633	18.13320659887561	16.204375112400317	10.962992855667862	9.447774235616485	9.015326411450905	9.715680671271517	12.710677852321503
57381	24.662260730929653	25.839914746479952	24.03661586045526	3.1531473084824997	3.108354095802105	3.189749246383798	3.4873838301531355	0.0	2.8605412402743657	3.055944167016013	4.125726117736667	4.766886904874945	29.231264777430862	25.009648166598165	27.759368392899354	24.524760264012	20.81836446441506	12.888149223921307	11.380252613651741	16.56833031481036	15.565977947807397	25.538638462194037	30.215907781090408	26.5906442725358	13.433930838503143	13.471251525986277	12.181394634479807	33.54535602258591	22.903376196405233	24.593787356911516	16.329753027651766	16.38216220268057	12.436302378672506	19.197146118823753	15.180620510302223	18.912109188286557	17.736847540254935	21.33605256465553	20.730367084243298	13.340864505096288	13.56925565919154	13.275144775107282	16.579412798755804	19.97941224134326	8.908249922152956	7.508338483048227	7.441842747523028	7.8705925389707	8.131830449949295
61221	26.474369039491194	27.808978405588643	25.999390441873675	2.9654899553323304	3.6908607337434525	3.7145042033098914	3.548247514567834	2.8605412402743657	0.0	3.6992825108868796	3.8923231082810594	5.04545733448467	28.97734446189685	24.68982857720397	27.43760068844534	24.632451735215273	17.942563673777585	14.129813715345081	12.57307095664205	16.550659144651686	19.054269090058806	29.44292337057688	29.532720537246995	25.962537182897936	12.686046072713673	12.553282293072613	11.277980425374016	36.434584475112594	22.948293185568488	24.495554589723326	17.58551969120927	19.789546171753774	12.854171001889815	19.731123968888916	15.898795712874149	19.472382339543174	18.393746310431037	21.73917161031845	21.32511277424661	13.87652421425206	14.074656564770509	13.737158626103973	17.028793674181582	20.839052026383317	11.589382307849492	9.99628297228646	10.014013073491837	10.65348863143511	11.026620889094861
755022	24.557999372559376	27.585951602163032	23.965255855690067	3.0128572974081353	3.6764892767637183	3.1708761639125385	3.401730158420428	3.055944167016013	3.6992825108868796	0.0	4.059231765551783	5.562608642561782	19.14184595064916	25.21926331483252	27.406802896361334	25.46383662591271	19.752548401160844	13.715736381404074	11.937410150693808	18.565515412922824	17.224313018075545	27.258095388394768	37.1201898584051	33.33980302117134	11.983028137555825	12.676616005205583	12.5989780588456	34.657020327690326	21.9694085547148	23.545384960598383	17.652861797854232	19.55008872498403	17.976398237453328	18.942522864924637	15.309612339137713	18.706159245208415	17.455235207944817	22.07410769674749	22.38359630007765	19.807198757109404	20.344471546130492	19.667538594405357	18.955154094980195	22.26204122834626	12.108846404012215	8.736727192566416	8.851209014120496	9.198892323939148	11.904523710240438
2863104	25.56495205556526	26.24963640384712	25.050691213206957	2.6788715973195063	4.6034927230371325	3.6499635693218977	3.5353877210070555	4.125726117736667	3.8923231082810594	4.059231765551783	0.0	5.234609599273554	18.211600811142855	23.685418971443454	26.388785766270114	23.59372048347852	18.290420388144533	13.002274569097706	11.524087802841919	19.286328383671382	18.62803354897235	27.817427444738023	37.800834759975366	33.287708795112735	11.603896547688246	12.494579320957463	12.275700167148425	34.76606876069048	20.801016733754086	21.818118362535262	18.563332948652	19.480563145316417	14.711156577393448	21.115871639809605	17.426868579762594	20.518243391397963	19.836042306722675	21.553171255971577	20.253317714825357	18.97785554462625	19.727063933025523	18.96870083984865	18.153223728539725	18.517878371605068	9.323888525964822	8.523428631528235	7.887534806077483	8.541857498306486	12.189548720960508
1811442	25.939232343153723	27.195992530389884	25.132012893374025	14.14294439233266	4.857918776400464	5.163337524152935	5.080055798617789	4.766886904874945	5.04545733448467	5.562608642561782	5.234609599273554	0.0	29.149248524200928	25.627031043037512	28.71879347723079	26.370952480218964	29.78686955391275	15.114740327956824	14.388120640282198	16.151058388417926	17.710742766253055	30.305887485932466	35.23510364277063	33.95772998797423	15.77035853844942	14.921230489100902	15.325287174004325	36.363148776657525	26.814498408433252	26.457028322174722	15.296750902420492	18.565031521705613	13.191700191956103	20.50325751380962	16.44594166920035	19.83802391001314	18.654124934374526	17.01122562403753	14.219281244042445	16.272677919862804	16.580955930866562	15.990322932157433	18.46382646261207	8.25528174062922	10.37764647209589	9.891040169823516	8.697725382264055	10.06944908764879	9.925362187264403
38885	12.761468942531078	15.871403518042522	13.506936769774757	27.868168760032443	19.022867078812535	20.418370609915442	17.289719682982184	29.231264777430862	28.97734446189685	19.14184595064916	18.211600811142855	29.149248524200928	0.0	3.837493975722767	2.4215064210488912	2.177736530201041	1.70190166256497	19.76486687331891	19.85056743154035	12.928241924911422	8.639176024733533	8.54230792845645	5.134025927224599	10.008235341205085	14.094066969288132	14.906903788988553	10.365823552735243	10.681413140794268	19.065055671971884	20.71246618453452	19.179277181558916	18.711472079392486	10.461560216554814	15.615458488969285	13.22349848296257	13.89883627239071	14.055313262342358	21.347180259477184	20.97314032749193	19.771099762345706	9.763976880372486	9.679111720123323	21.05973297905616	21.33455722706548	26.46932366066118	24.491887229498165	27.298283986235905	25.45255524858582	30.480757285468265
53631	15.020686789913858	14.895041670519834	15.17598742740733	23.896123578191787	26.409567590587113	24.240385699400477	25.036918171952834	25.009648166598165	24.68982857720397	25.21926331483252	23.685418971443454	25.627031043037512	3.837493975722767	0.0	2.978332406497048	4.080467603286646	3.2068819183948962	16.889624989471873	17.248667576664417	12.310089000865721	10.71601276956542	11.788394599877638	14.327308322262889	13.575312542542276	10.460270728157527	13.566169791256295	11.014347597041597	14.057792292352332	20.201882348986196	13.561370762000589	18.20138579151604	18.4174991436892	18.612713338128856	18.285485438280386	18.769416773307082	18.426683060355224	18.651474302029033	28.402355825392004	38.275985031759994	18.44583749988463	19.317827968240476	19.14499589797871	19.3001625079701	20.885039100911303	26.63710286805724	26.667887983436458	27.195741549113993	19.85482693596614	26.18406208427265
57418	17.530777293790507	16.846064349412302	17.65603779851475	26.565854150540208	28.67444649450657	26.89989564078572	27.657896499426656	27.759368392899354	27.43760068844534	27.406802896361334	26.388785766270114	28.71879347723079	2.4215064210488912	2.978332406497048	0.0	3.1845709643534357	2.8855184940021585	18.74156850875608	19.245171180681638	14.404266815078453	13.06009874287291	14.808678468333584	16.780884658329917	15.992135291178759	10.612890759775665	13.805702938070315	10.938813924198973	16.050972414754153	20.74150621385265	15.229752449980447	18.859455870286766	18.807961383232772	18.408315286614226	17.41409615652828	18.704933569469826	18.205060238919028	18.532333757116593	30.133025226406534	40.330068252143484	18.469986539579693	19.258055949806444	19.16783841351411	19.414275194999707	21.641923406472166	29.051303177369043	28.925991249413187	29.36498913643487	25.791212944659037	28.694692638344296
57422	11.572061039103513	12.120192876274723	11.886058880683866	23.43193094877731	25.939902784606968	24.016510522250368	24.699464107614812	24.524760264012	24.632451735215273	25.46383662591271	23.59372048347852	26.370952480218964	2.177736530201041	4.080467603286646	3.1845709643534357	0.0	1.7759436940593802	15.374941314236	15.723132980850844	10.92905294927957	8.450710887025384	9.238884842317763	12.051291662430254	12.054870187567602	9.151040162112904	14.653690075069868	10.523642060543287	11.284970115627889	19.63814289030122	13.544407868709744	17.121612506668054	17.32273625050239	17.685748305758434	17.50102568323819	18.051499523391872	17.589620909969163	14.432812042423228	28.93229320380129	39.2166725825571	17.417482027594115	18.38218938457526	18.362160384771972	18.638621098100245	21.549532039875075	26.489755541650908	23.189210573611145	26.279462877887738	24.163711871347672	25.447098502601765
1785034	10.907767170653328	14.342240378643888	13.648887927963829	28.809666233308178	19.93462898150403	21.064901074933847	17.97492544847764	20.81836446441506	17.942563673777585	19.752548401160844	18.290420388144533	29.78686955391275	1.70190166256497	3.2068819183948962	2.8855184940021585	1.7759436940593802	0.0	17.34360382931341	17.84887070220478	13.052100672694186	7.80334781497715	8.0330926715509	5.129421251023945	7.4473088520237125	14.443182842254355	15.35426008930206	14.29972040024425	10.560175839794535	18.716651280153112	20.264552272469544	20.15122957005645	19.128167274763836	11.474754322628538	15.998618054220158	13.841107998184366	14.533868983553626	14.691928041726891	21.449406885933904	21.09101496650755	9.61901692913727	9.702037608702543	9.696071471098106	11.426277596769593	21.204153826582242	25.70475472892073	24.06447315234191	26.920251708791856	25.073517064656443	27.396355564728438
57349	8.18861303196928	10.111664291152302	7.477399798073084	12.668019903652251	16.959205249979544	12.940263753989406	14.444011784865758	12.888149223921307	14.129813715345081	13.715736381404074	13.002274569097706	15.114740327956824	19.76486687331891	16.889624989471873	18.74156850875608	15.374941314236	17.34360382931341	0.0	2.0639872020899404	9.600602272119712	6.08614112296305	12.683324416922304	20.566127953540416	22.629205703965056	10.039072191562903	11.649746808395474	11.317865447582049	22.956223044519756	30.212406593012872	23.36466485190479	13.096749217038695	15.62107458561981	22.132800286148104	23.610489931731312	20.569988164134315	24.85748884326117	23.005211536281045	25.57541858287912	30.802661351537843	22.605797668198957	23.33526197322281	22.915111753380685	20.784910256148457	27.773266037939592	13.65918117810282	15.665040692947505	12.98397450557261	13.273665748352794	12.66990949469717
65465	8.769196495671725	10.390297674700795	8.167111832148649	11.2860957409077	15.460825292964111	11.275445120374007	13.11299006963494	11.380252613651741	12.57307095664205	11.937410150693808	11.524087802841919	14.388120640282198	19.85056743154035	17.248667576664417	19.245171180681638	15.723132980850844	17.84887070220478	2.0639872020899404	0.0	9.533536509471002	6.237587723513289	12.922429527603152	20.913283033798336	22.270852773941066	9.8952723836473	10.932778841867442	10.679196513789817	22.517451759378563	29.5067050352219	22.96590384415308	12.453318861583753	14.862610875867386	20.984929793037594	22.076272580535875	21.85914583192538	23.216198883817817	21.595087974462245	28.30811964317613	28.97205019022464	21.696449666397907	22.165248366655764	21.84549845006139	19.827010111750113	25.874420345598242	11.973842358308248	14.85770043485105	11.461897955165288	12.499250066020306	11.116114781291332
40749	13.896277493122822	16.895706820297214	14.857796966376354	14.561514942984244	20.69223095852224	20.63439444330615	15.754641438384523	16.56833031481036	16.550659144651686	18.565515412922824	19.286328383671382	16.151058388417926	12.928241924911422	12.310089000865721	14.404266815078453	10.92905294927957	13.052100672694186	9.600602272119712	9.533536509471002	0.0	6.138292781688866	11.3915921652496	17.276467000958927	17.010920348992247	7.767132196238266	8.105119142802312	7.522130200064957	20.024424779782173	23.251673653667247	24.027324863921663	21.09878128673887	21.91402008697533	26.857836779432482	27.55870934697131	26.440700662796274	28.58396153036703	26.74607874218139	33.038550071766466	34.01611643369139	26.869051093838944	27.39551718858134	27.09645709457533	25.621997542340676	31.41316450670981	19.50948425958889	21.59020387705913	20.502389562608617	19.817285562006273	20.950855522382824
37250	6.2037492902656375	8.031593912872435	6.291493573243606	19.204949024492723	17.093800575719786	18.458319001782062	20.347851222556727	15.565977947807397	19.054269090058806	17.224313018075545	18.62803354897235	17.710742766253055	8.639176024733533	10.71601276956542	13.06009874287291	8.450710887025384	7.80334781497715	6.08614112296305	6.237587723513289	6.138292781688866	0.0	4.029989441063027	8.828884588609258	10.665459189407544	11.595746668030042	11.242129807038644	10.89981285147026	12.464862456023729	15.200593460323883	16.943426616279048	8.556189787574418	9.934933028063925	18.984905207714483	19.067382076824654	18.662259730388357	20.010795046186267	18.592688520030958	20.97375303601109	21.28451742819928	12.244167464546528	11.920863845149881	12.265830098000507	14.382029208755883	13.402204602289695	13.465288651016213	16.174181232440866	14.333856177798012	14.095297568361373	14.951356791701274
771242	8.070851049348077	7.806317521745837	8.023333447241635	29.075622092072607	27.640080463446733	28.796040121398484	31.07452134658701	25.538638462194037	29.44292337057688	27.258095388394768	27.817427444738023	30.305887485932466	8.54230792845645	11.788394599877638	14.808678468333584	9.238884842317763	8.0330926715509	12.683324416922304	12.922429527603152	11.3915921652496	4.029989441063027	0.0	5.170557150079087	5.4646785328528535	15.299493344987145	15.262343376517938	14.332634383833915	9.627609923132024	19.554939805768488	22.031582767030674	14.397188593671178	13.74293572941461	30.07576167413994	27.21132229647968	27.421474355623122	29.15950058646304	26.89583888737603	32.08259571160283	32.304145412744724	21.693197458154607	21.53706221765826	21.729258267900185	24.117807792595755	27.45417628678434	21.20316570461722	23.775658705070914	23.217812040282286	22.047253227255368	24.078944625373673
57402	9.80882915620062	11.896901489239509	10.897040051970524	26.679420981097948	37.302823377272695	38.21207749849237	30.258541953657787	30.215907781090408	29.532720537246995	37.1201898584051	37.800834759975366	35.23510364277063	5.134025927224599	14.327308322262889	16.780884658329917	12.051291662430254	5.129421251023945	20.566127953540416	20.913283033798336	17.276467000958927	8.828884588609258	5.170557150079087	0.0	3.005721474832568	8.283630375103764	9.68844857515674	7.96809532521409	6.234048773314455	20.961423217104674	23.326794987032503	17.4619663426796	17.512922589945994	35.3585222654828	31.433069499440034	31.64552989396446	33.17408265013378	31.3762617071253	35.31783293136108	34.92446109779377	19.56324749610486	19.398111776844154	19.777235185484248	20.282620917244326	29.71514864917399	26.964439894278055	30.090228539187947	29.75572951910234	28.41689948455272	28.887073731858365
65762	17.591295960110465	17.450224752162054	19.189890797087408	22.164863215287706	34.77962821311381	35.66182317313302	37.01323266944614	26.5906442725358	25.962537182897936	33.33980302117134	33.287708795112735	33.95772998797423	10.008235341205085	13.575312542542276	15.992135291178759	12.054870187567602	7.4473088520237125	22.629205703965056	22.270852773941066	17.010920348992247	10.665459189407544	5.4646785328528535	3.005721474832568	0.0	16.501791291575287	16.20472366071195	15.702263796856755	5.991436245362828	19.32922815726913	21.77534177188019	19.156880829524205	22.57389496028998	34.87284834464198	31.302608874891856	31.568098705224546	32.78623707863633	31.216376748307443	34.319570297457595	33.522733926839294	23.466824194727657	23.135928245808806	23.88131064972485	26.05367608682404	27.02902973200122	32.37201180386158	33.227456495593316	34.27008149608135	32.47183990642712	35.18938813857656
32399	13.699779025794022	16.346193152956538	19.385608945166855	10.484225152306347	13.271327818379042	13.760546606010614	14.078367200004402	13.433930838503143	12.686046072713673	11.983028137555825	11.603896547688246	15.77035853844942	14.094066969288132	10.460270728157527	10.612890759775665	9.151040162112904	14.443182842254355	10.039072191562903	9.8952723836473	7.767132196238266	11.595746668030042	15.299493344987145	8.283630375103764	16.501791291575287	0.0	1.8155939855979242	2.1425760656761295	19.49687986387804	17.802798410171885	18.64916267497158	17.029734631559137	17.93127509877501	17.67928249031485	20.762476108200932	18.784246951636238	20.342809949962465	19.643474161461167	23.83011387335505	24.314532611414155	16.81665578394137	15.05426428221466	17.07841426037399	16.661033956390295	21.485666755359105	18.393717835248527	18.39187136950348	18.531023131757994	17.74484121548522	14.589058947935538
57241	22.353283910805388	22.823679185923638	20.226141114317716	10.164921142527554	14.390916746405386	14.972020658448013	13.665485741321191	13.471251525986277	12.553282293072613	12.676616005205583	12.494579320957463	14.921230489100902	14.906903788988553	13.566169791256295	13.805702938070315	14.653690075069868	15.35426008930206	11.649746808395474	10.932778841867442	8.105119142802312	11.242129807038644	15.262343376517938	9.68844857515674	16.20472366071195	1.8155939855979242	0.0	1.6841291082472054	19.74723640211089	18.99464960060216	19.99274596100231	18.1383675308855	18.746624618078684	18.05933025092198	21.852999735108465	19.701211705649232	21.812936971822214	20.726486774386043	24.788380837922084	25.412899352771888	18.016940262636346	18.017425835476836	18.275328220301176	17.65170875988872	22.119721775212422	17.402072713626172	17.611654061657834	17.50110013527092	16.880325351718863	14.66049333174056
57414	15.538161847292074	17.450586130353276	18.548502429639562	9.40090189658501	14.506532083063796	14.850729475843861	15.731634877093178	12.181394634479807	11.277980425374016	12.5989780588456	12.275700167148425	15.325287174004325	10.365823552735243	11.014347597041597	10.938813924198973	10.523642060543287	14.29972040024425	11.317865447582049	10.679196513789817	7.522130200064957	10.89981285147026	14.332634383833915	7.96809532521409	15.702263796856755	2.1425760656761295	1.6841291082472054	0.0	18.71143771174122	19.286229941920567	20.415407097945405	16.287141601389624	17.73723468569757	17.18162086861402	20.526108192274638	18.49125669518238	20.02246211529767	19.205823920005628	24.969610590482834	25.21590550786696	16.77649913495631	15.08884949452622	14.792706214153048	16.473623298412985	22.312196858747186	17.90073211945602	17.940863334404394	18.149916861476687	17.30399641018285	13.380505457986903
46493	13.627414776888628	15.149183003481998	16.169211730284463	36.45596458832837	34.94866495766116	36.507309671314594	37.95289998432316	33.54535602258591	36.434584475112594	34.657020327690326	34.76606876069048	36.363148776657525	10.681413140794268	14.057792292352332	16.050972414754153	11.284970115627889	10.560175839794535	22.956223044519756	22.517451759378563	20.024424779782173	12.464862456023729	9.627609923132024	6.234048773314455	5.991436245362828	19.49687986387804	19.74723640211089	18.71143771174122	0.0	19.24218099778804	21.3634420879707	20.478328870838347	18.799053390490847	31.709958777721194	28.867096454973133	28.893496442808843	30.35306026535163	28.76386146821283	32.55728854374953	32.79634124266911	21.0139135517039	20.69475945126771	21.33005846196811	23.81630220355113	28.298219485058116	30.2259555345552	31.59692911491843	32.563874414039276	30.6196489549175	33.02348829361156
3813403	20.88535180619222	21.14812426725443	20.720627300897167	19.807365073260975	38.864953601167855	22.406482264127668	20.52448472623707	22.903376196405233	22.948293185568488	21.9694085547148	20.801016733754086	26.814498408433252	19.065055671971884	20.201882348986196	20.74150621385265	19.63814289030122	18.716651280153112	30.212406593012872	29.5067050352219	23.251673653667247	15.200593460323883	19.554939805768488	20.961423217104674	19.32922815726913	17.802798410171885	18.99464960060216	19.286229941920567	19.24218099778804	0.0	6.712819478634742	21.43368386308735	21.42163546116157	20.56992607051546	26.987482330879224	26.62092720955296	26.974284584199655	26.79617904552765	22.450472933108177	20.863040798791772	17.998658055470763	18.1329491264012	18.41592836370157	18.917181471501813	8.433560250328025	23.026562638979954	33.335824193927515	35.5629050836694	33.3188239975928	22.692902075504442
4624325	23.728153356507036	23.932959940314248	23.819191516935952	21.597305142981902	24.269693345820173	23.848682310118495	22.174164516502834	24.593787356911516	24.495554589723326	23.545384960598383	21.818118362535262	26.457028322174722	20.71246618453452	13.561370762000589	15.229752449980447	13.544407868709744	20.264552272469544	23.36466485190479	22.96590384415308	24.027324863921663	16.943426616279048	22.031582767030674	23.326794987032503	21.77534177188019	18.64916267497158	19.99274596100231	20.415407097945405	21.3634420879707	6.712819478634742	0.0	24.002934081286952	23.888663309349255	22.844351601711416	22.137499997618264	23.185385737171824	21.4887186202695	20.758898875099312	18.560060773569653	26.27222102254254	20.109394567128025	20.25121694397375	20.48016501389934	21.055909136273538	6.743511804322795	24.743424901355876	26.121745903424465	23.82327185545397	25.537787336059363	24.196121397688152
1775706	8.75665523988027	7.367142512895333	7.822920959656292	14.956942350250756	14.815148092567037	17.513715670223167	18.90876760572013	16.329753027651766	17.58551969120927	17.652861797854232	18.563332948652	15.296750902420492	19.179277181558916	18.20138579151604	18.859455870286766	17.121612506668054	20.15122957005645	13.096749217038695	12.453318861583753	21.09878128673887	8.556189787574418	14.397188593671178	17.4619663426796	19.156880829524205	17.029734631559137	18.1383675308855	16.287141601389624	20.478328870838347	21.43368386308735	24.002934081286952	0.0	1.690898161708512	10.993766495423346	10.283940252341752	10.238109247067072	12.29494800564442	10.088951359931055	22.0515617949074	22.68118291761568	11.618371762903692	11.957747026396264	11.195097875463649	11.856332257546844	25.4764158869898	9.79156611481646	11.838273211659024	10.679197802520067	10.012995848606343	10.702220469296734
11544074	8.291870293438944	7.465673939606806	11.050654729964984	17.96651472072243	16.68009076149844	19.62823003106481	19.074924005158298	16.38216220268057	19.789546171753774	19.55008872498403	19.480563145316417	18.565031521705613	18.711472079392486	18.4174991436892	18.807961383232772	17.32273625050239	19.128167274763836	15.62107458561981	14.862610875867386	21.91402008697533	9.934933028063925	13.74293572941461	17.512922589945994	22.57389496028998	17.93127509877501	18.746624618078684	17.73723468569757	18.799053390490847	21.42163546116157	23.888663309349255	1.690898161708512	0.0	9.46222016405666	9.436707211989752	9.067014418459303	11.082051157233263	9.076473822071021	21.574257988388297	22.350467976687984	8.231720776502787	8.886976559741644	8.668374087554994	7.635126383623931	25.787987447266634	13.124224657445478	13.945500899711789	13.942569130462369	12.991560901265842	13.995131697033356
30791	28.748743867502274	9.710742266186632	28.947241184827003	11.775786190294072	15.48285737484883	11.841804058806217	12.936990743160237	12.436302378672506	12.854171001889815	17.976398237453328	14.711156577393448	13.191700191956103	10.461560216554814	18.612713338128856	18.408315286614226	17.685748305758434	11.474754322628538	22.132800286148104	20.984929793037594	26.857836779432482	18.984905207714483	30.07576167413994	35.3585222654828	34.87284834464198	17.67928249031485	18.05933025092198	17.18162086861402	31.709958777721194	20.56992607051546	22.844351601711416	10.993766495423346	9.46222016405666	0.0	5.644626040522917	4.163264517196492	3.993253663472363	4.108592166830085	17.32354893464658	18.502216757342293	5.9577969621353795	6.559261612781891	5.310757170642371	3.8012414279453224	23.169547642846087	12.316632868205005	16.78492343796592	18.30705444348964	17.256569062501537	11.80248980972869
57333	26.097760387324758	24.65970469813125	25.907370012206904	17.871224363865345	18.48613472549512	18.844239009271618	19.611608837194684	19.197146118823753	19.731123968888916	18.942522864924637	21.115871639809605	20.50325751380962	15.615458488969285	18.285485438280386	17.41409615652828	17.50102568323819	15.998618054220158	23.610489931731312	22.076272580535875	27.55870934697131	19.067382076824654	27.21132229647968	31.433069499440034	31.302608874891856	20.762476108200932	21.852999735108465	20.526108192274638	28.867096454973133	26.987482330879224	22.137499997618264	10.283940252341752	9.436707211989752	5.644626040522917	0.0	3.7271291599486807	3.453955980750224	2.652172168229442	7.701902155069557	16.971580785394767	6.536823187384871	6.770539822438748	5.743450922383799	5.250899532805257	22.519794673250033	18.471150477707674	17.234433836397493	18.569674785040494	17.672861562023396	18.29581287309282
57337	26.3511346723225	25.236161249312257	26.313831254040412	14.820268000676586	15.210190762740252	14.9107024919642	15.937711977039728	15.180620510302223	15.898795712874149	15.309612339137713	17.426868579762594	16.44594166920035	13.22349848296257	18.769416773307082	18.704933569469826	18.051499523391872	13.841107998184366	20.569988164134315	21.85914583192538	26.440700662796274	18.662259730388357	27.421474355623122	31.64552989396446	31.568098705224546	18.784246951636238	19.701211705649232	18.49125669518238	28.893496442808843	26.62092720955296	23.185385737171824	10.238109247067072	9.067014418459303	4.163264517196492	3.7271291599486807	0.0	3.612512977078718	2.1310493695505914	16.620348611631794	16.36394403651994	5.731653399940839	6.101545855811533	5.481933451944389	4.77465057127833	22.41047965696052	14.654963669919713	16.75237659328762	15.019800195753271	17.06850812783516	14.433663417370813
57341	28.07875507735362	26.788755764709162	28.10292148894649	17.75910210958882	18.0888640254092	18.304871995194144	19.335632187013296	18.912109188286557	19.472382339543174	18.706159245208415	20.518243391397963	19.83802391001314	13.89883627239071	18.426683060355224	18.205060238919028	17.589620909969163	14.533868983553626	24.85748884326117	23.216198883817817	28.58396153036703	20.010795046186267	29.15950058646304	33.17408265013378	32.78623707863633	20.342809949962465	21.812936971822214	20.02246211529767	30.35306026535163	26.974284584199655	21.4887186202695	12.29494800564442	11.082051157233263	3.993253663472363	3.453955980750224	3.612512977078718	0.0	1.6199095314264578	8.800279134979075	18.168865913113475	6.67605718877698	6.931398844324588	5.962573309533825	4.748299270290529	22.04670720985342	17.853839537111057	17.81910764459939	18.227397333674322	18.365332970089682	17.311188254045
699859	25.690084226715545	24.520886415980016	25.592330926756425	16.63970385177182	16.96665201465579	17.291055377539536	18.228714384608985	17.736847540254935	18.393746310431037	17.455235207944817	19.836042306722675	18.654124934374526	14.055313262342358	18.651474302029033	18.532333757116593	14.432812042423228	14.691928041726891	23.005211536281045	21.595087974462245	26.74607874218139	18.592688520030958	26.89583888737603	31.3762617071253	31.216376748307443	19.643474161461167	20.726486774386043	19.205823920005628	28.76386146821283	26.79617904552765	20.758898875099312	10.088951359931055	9.076473822071021	4.108592166830085	2.652172168229442	2.1310493695505914	1.6199095314264578	0.0	8.636509498047696	17.225556628222662	6.22345550381133	6.67126820614458	5.709478725101104	4.792660120648587	23.755518024630167	16.98794426485131	16.774806685159728	17.383492297599947	17.22583465580901	16.749010013559552
4340854	32.46630351132853	31.571090929116558	32.33429903911092	20.52920680840548	16.39379741069584	21.38405353664649	19.442395856444307	21.33605256465553	21.73917161031845	22.07410769674749	21.553171255971577	17.01122562403753	21.347180259477184	28.402355825392004	30.133025226406534	28.93229320380129	21.449406885933904	25.57541858287912	28.30811964317613	33.038550071766466	20.97375303601109	32.08259571160283	35.31783293136108	34.319570297457595	23.83011387335505	24.788380837922084	24.969610590482834	32.55728854374953	22.450472933108177	18.560060773569653	22.0515617949074	21.574257988388297	17.32354893464658	7.701902155069557	16.620348611631794	8.800279134979075	8.636509498047696	0.0	10.171398984206574	14.876666787737033	14.751947355854032	15.107847507897755	14.521179267252652	6.653972655755524	21.853645234985084	18.505868520551214	21.72410856316319	18.928148348786344	21.494276513398066
4812228	32.74152747521805	32.59345320521921	33.38785053482019	20.13283805450952	17.660323329255682	21.454182319516967	18.77806841704553	20.730367084243298	21.32511277424661	22.38359630007765	20.253317714825357	14.219281244042445	20.97314032749193	38.275985031759994	40.330068252143484	39.2166725825571	21.09101496650755	30.802661351537843	28.97205019022464	34.01611643369139	21.28451742819928	32.304145412744724	34.92446109779377	33.522733926839294	24.314532611414155	25.412899352771888	25.21590550786696	32.79634124266911	20.863040798791772	26.27222102254254	22.68118291761568	22.350467976687984	18.502216757342293	16.971580785394767	16.36394403651994	18.168865913113475	17.225556628222662	10.171398984206574	0.0	13.198410045312343	13.42615341140769	13.715534285785687	13.174060868915118	6.206402017491682	21.522119799285328	20.162002852486896	21.532908037084756	20.790771460503414	21.29943910814579
22422	12.21003331204576	9.516981689744549	22.586791498504482	13.855258660930524	18.873649996267414	21.15298063302917	19.007277920545327	13.340864505096288	13.87652421425206	19.807198757109404	18.97785554462625	16.272677919862804	19.771099762345706	18.44583749988463	18.469986539579693	17.417482027594115	9.61901692913727	22.605797668198957	21.696449666397907	26.869051093838944	12.244167464546528	21.693197458154607	19.56324749610486	23.466824194727657	16.81665578394137	18.016940262636346	16.77649913495631	21.0139135517039	17.998658055470763	20.109394567128025	11.618371762903692	8.231720776502787	5.9577969621353795	6.536823187384871	5.731653399940839	6.67605718877698	6.22345550381133	14.876666787737033	13.198410045312343	0.0	1.3204320312560267	1.5962897932991102	2.3418506850043914	15.337918843671098	21.052228151854372	19.88539922811693	21.892958342149548	20.25708358864087	12.843781509397846
56623	13.720607963669515	10.983657871324224	22.589963827960435	13.826326493572928	19.127390820366113	21.664227407606127	13.605827825228223	13.56925565919154	14.074656564770509	20.344471546130492	19.727063933025523	16.580955930866562	9.763976880372486	19.317827968240476	19.258055949806444	18.38218938457526	9.702037608702543	23.33526197322281	22.165248366655764	27.39551718858134	11.920863845149881	21.53706221765826	19.398111776844154	23.135928245808806	15.05426428221466	18.017425835476836	15.08884949452622	20.69475945126771	18.1329491264012	20.25121694397375	11.957747026396264	8.886976559741644	6.559261612781891	6.770539822438748	6.101545855811533	6.931398844324588	6.67126820614458	14.751947355854032	13.42615341140769	1.3204320312560267	0.0	1.5405487330720864	1.9563035771974935	15.553316506723277	21.859185040097465	20.53074634668807	22.340388098135694	20.819270423471437	13.193840816060787
61773	13.41709832305116	10.474505874291985	22.51941777048151	13.596354867780871	18.490914347037805	21.032190752919185	19.391394296236633	13.275144775107282	13.737158626103973	19.667538594405357	18.96870083984865	15.990322932157433	9.679111720123323	19.14499589797871	19.16783841351411	18.362160384771972	9.696071471098106	22.915111753380685	21.84549845006139	27.09645709457533	12.265830098000507	21.729258267900185	19.777235185484248	23.88131064972485	17.07841426037399	18.275328220301176	14.792706214153048	21.33005846196811	18.41592836370157	20.48016501389934	11.195097875463649	8.668374087554994	5.310757170642371	5.743450922383799	5.481933451944389	5.962573309533825	5.709478725101104	15.107847507897755	13.715534285785687	1.5962897932991102	1.5405487330720864	0.0	1.7840069085047152	16.227929286000855	21.067054890433923	19.54894694789762	21.368563944072708	19.985753718710374	12.75098563938891
67637	13.174617439846513	10.114410721435426	24.21038007764238	16.42432880493439	17.50541209592201	20.01799982679866	18.13320659887561	16.579412798755804	17.028793674181582	18.955154094980195	18.153223728539725	18.46382646261207	21.05973297905616	19.3001625079701	19.414275194999707	18.638621098100245	11.426277596769593	20.784910256148457	19.827010111750113	25.621997542340676	14.382029208755883	24.117807792595755	20.282620917244326	26.05367608682404	16.661033956390295	17.65170875988872	16.473623298412985	23.81630220355113	18.917181471501813	21.055909136273538	11.856332257546844	7.635126383623931	3.8012414279453224	5.250899532805257	4.77465057127833	4.748299270290529	4.792660120648587	14.521179267252652	13.174060868915118	2.3418506850043914	1.9563035771974935	1.7840069085047152	0.0	15.456220728378579	19.798538555614666	18.175901808633075	20.095383114092574	18.771557443889336	20.143092286915497
5217967	29.126064720677235	30.080870584270485	30.310287303459464	19.826094974588838	22.143366060126272	21.666111230384917	16.204375112400317	19.97941224134326	20.839052026383317	22.26204122834626	18.517878371605068	8.25528174062922	21.33455722706548	20.885039100911303	21.641923406472166	21.549532039875075	21.204153826582242	27.773266037939592	25.874420345598242	31.41316450670981	13.402204602289695	27.45417628678434	29.71514864917399	27.02902973200122	21.485666755359105	22.119721775212422	22.312196858747186	28.298219485058116	8.433560250328025	6.743511804322795	25.4764158869898	25.787987447266634	23.169547642846087	22.519794673250033	22.41047965696052	22.04670720985342	23.755518024630167	6.653972655755524	6.206402017491682	15.337918843671098	15.553316506723277	16.227929286000855	15.456220728378579	0.0	21.362405074621332	21.28579998243831	21.444845707113572	21.969271174747497	21.51719220427205
33903	16.140260635564516	21.706151327564267	14.695500498405288	8.615718486144106	9.007711316813928	9.487300608745597	10.962992855667862	8.908249922152956	11.589382307849492	12.108846404012215	9.323888525964822	10.37764647209589	26.46932366066118	26.63710286805724	29.051303177369043	26.489755541650908	25.70475472892073	13.65918117810282	11.973842358308248	19.50948425958889	13.465288651016213	21.20316570461722	26.964439894278055	32.37201180386158	18.393717835248527	17.402072713626172	17.90073211945602	30.2259555345552	23.026562638979954	24.743424901355876	9.79156611481646	13.124224657445478	12.316632868205005	18.471150477707674	14.654963669919713	17.853839537111057	16.98794426485131	21.853645234985084	21.522119799285328	21.052228151854372	21.859185040097465	21.067054890433923	19.798538555614666	21.362405074621332	0.0	2.514371938436199	1.862547779120901	1.9971829309508613	2.073475303835673
57459	19.82253183547123	19.364575833176712	18.77520180515034	8.034076606217596	7.558806728726417	8.721813204670896	9.447774235616485	7.508338483048227	9.99628297228646	8.736727192566416	8.523428631528235	9.891040169823516	24.491887229498165	26.667887983436458	28.925991249413187	23.189210573611145	24.06447315234191	15.665040692947505	14.85770043485105	21.59020387705913	16.174181232440866	23.775658705070914	30.090228539187947	33.227456495593316	18.39187136950348	17.611654061657834	17.940863334404394	31.59692911491843	33.335824193927515	26.121745903424465	11.838273211659024	13.945500899711789	16.78492343796592	17.234433836397493	16.75237659328762	17.81910764459939	16.774806685159728	18.505868520551214	20.162002852486896	19.88539922811693	20.53074634668807	19.54894694789762	18.175901808633075	21.28579998243831	2.514371938436199	0.0	1.6926127621728762	2.13462262399157	3.5415654525914415
77661	18.04218511764141	17.69771816504469	16.44486363729357	7.3420940724600126	8.810316748282553	8.219216188968442	9.015326411450905	7.441842747523028	10.014013073491837	8.851209014120496	7.887534806077483	8.697725382264055	27.298283986235905	27.195741549113993	29.36498913643487	26.279462877887738	26.920251708791856	12.98397450557261	11.461897955165288	20.502389562608617	14.333856177798012	23.217812040282286	29.75572951910234	34.27008149608135	18.531023131757994	17.50110013527092	18.149916861476687	32.563874414039276	35.5629050836694	23.82327185545397	10.679197802520067	13.942569130462369	18.30705444348964	18.569674785040494	15.019800195753271	18.227397333674322	17.383492297599947	21.72410856316319	21.532908037084756	21.892958342149548	22.340388098135694	21.368563944072708	20.095383114092574	21.444845707113572	1.862547779120901	1.6926127621728762	0.0	2.0807151774384676	2.0123051215138195
177706	17.26682725085825	16.88069950395023	15.955511739129587	7.593135421754955	7.459970419322507	8.757154513798508	9.715680671271517	7.8705925389707	10.65348863143511	9.198892323939148	8.541857498306486	10.06944908764879	25.45255524858582	19.85482693596614	25.791212944659037	24.163711871347672	25.073517064656443	13.273665748352794	12.499250066020306	19.817285562006273	14.095297568361373	22.047253227255368	28.41689948455272	32.47183990642712	17.74484121548522	16.880325351718863	17.30399641018285	30.6196489549175	33.3188239975928	25.537787336059363	10.012995848606343	12.991560901265842	17.256569062501537	17.672861562023396	17.06850812783516	18.365332970089682	17.22583465580901	18.928148348786344	20.790771460503414	20.25708358864087	20.819270423471437	19.985753718710374	18.771557443889336	21.969271174747497	1.9971829309508613	2.13462262399157	2.0807151774384676	0.0	2.1848017499316983
581536	21.149246017691166	21.695994431636016	17.38862586566532	8.396045795858434	8.243998187097631	10.161814766388057	12.710677852321503	8.131830449949295	11.026620889094861	11.904523710240438	12.189548720960508	9.925362187264403	30.480757285468265	26.18406208427265	28.694692638344296	25.447098502601765	27.396355564728438	12.66990949469717	11.116114781291332	20.950855522382824	14.951356791701274	24.078944625373673	28.887073731858365	35.18938813857656	14.589058947935538	14.66049333174056	13.380505457986903	33.02348829361156	22.692902075504442	24.196121397688152	10.702220469296734	13.995131697033356	11.80248980972869	18.29581287309282	14.433663417370813	17.311188254045	16.749010013559552	21.494276513398066	21.29943910814579	12.843781509397846	13.193840816060787	12.75098563938891	20.143092286915497	21.51719220427205	2.073475303835673	3.5415654525914415	2.0123051215138195	2.1848017499316983	0.0
23829	11.570015327730722	9.69819339678268	10.358672481492102	19.63772170388495	16.872982276827198	18.353086794936747	21.12671230673016	16.08912257412795	19.000574066316926	18.08784994470659	19.078242238631272	24.504742221103022	19.34897208683115	18.08506712491548	20.317863138883865	17.668994274572068	19.795196853723784	8.353527157307688	7.417968100905103	13.770982966055549	13.211114274109619	12.334283319361166	14.770205125614977	13.833664922407193	13.69775648411986	13.871003400492304	12.682272986274876	13.358867682688158	22.843167264272072	23.61638385557603	9.240050063869171	11.15613626703501	22.193994723497966	22.284498870696467	21.9731852347259	23.42876664776939	21.460943098497154	29.981913977251885	30.70740819000851	18.769373289759105	18.783214826531438	18.53255837102153	19.776358315141916	29.857490656742048	9.23049500863854	13.9166574555238	10.394313361461423	10.50639639168183	10.760277154352428
39668	12.381645253750161	9.387806851172762	11.366371032047274	25.727040241797045	30.635538315367654	32.851655553669076	34.75157118731011	30.64887290056562	33.50645199785151	32.256519824924645	32.63210368401979	32.41957923445206	23.781400677453405	22.65914103871888	24.6053617782713	21.18378383952632	24.38956632340626	21.14196532573851	20.75143884125688	24.551347415586616	9.67297837472351	9.652300197662939	16.918361262242147	14.58686725674388	22.781623021360375	23.566112537240944	22.170604705830854	12.091662275398804	18.94102906003975	22.059122255369903	11.517125984029242	8.807221534987413	25.52008762865266	21.165886518664035	22.167667637042705	23.791408631782375	21.73807217971523	26.685526247138817	27.022848522513463	16.541899163544862	16.195627823932288	16.524820066649955	18.892141154615636	27.05313080777759	20.682395413697414	23.357132115581997	23.17632364852301	21.665364417397683	23.121394377121664
57216	14.804848295891897	11.312228417882112	17.56186685831035	21.18938844701982	34.503342704893925	36.535428917757	21.41046121888347	21.681143111969035	22.012086841641626	36.12570599222621	36.63023608484532	22.508476273365112	18.74626583223313	23.357891804927668	25.17527764161389	22.1928606877434	18.856887431712337	23.29413927266633	23.04889597507948	27.576338891797736	11.61942796355267	16.133822275328665	17.44195340963524	18.7549241950983	22.215941844807436	22.305571791290905	21.658183145429675	18.4232287197567	11.198466681178568	13.507621244842827	15.690908016653998	12.775443866454731	27.476039760760255	23.64970445537335	23.75689603476687	23.967622448837627	23.687376301039066	21.456243635246715	19.342946330618567	13.574811658936012	13.509214629576721	13.846365847328022	13.91925240200565	13.370040167187499	24.192588500841257	25.720306061278848	26.764876324997406	25.058978388696595	20.386713185703307
30891	28.6939146888615	26.17929090538725	29.55346642558724	20.96011269242862	22.283421671996724	23.4397209878843	19.148521919270863	23.3355936392835	19.31780310533476	21.481231827609776	20.230749042555978	23.72703150369687	25.257374022967138	24.077934697279073	21.9579761121419	24.702546420715365	26.499259049984108	31.289396526373547	29.889211746687348	31.55082164286937	32.56205930743133	20.956413049666953	17.06823431037589	19.00057197752115	18.22601818894517	19.375841614454394	18.36670311296529	10.878167902599019	16.82497409891028	18.977554996372824	26.2841597674875	25.75631604490689	14.452910721277542	18.226695959300223	17.08971073700739	16.772817855800348	17.64893438917882	21.167813562301347	20.37563705680427	12.960439059624203	12.62597879198359	12.700121847597762	13.478244001418604	18.794415502711324	32.30417277872035	29.409777889023477	31.95846173012977	30.612086536774232	32.23868824649765
56424	27.85182946470474	25.78200596375232	28.715292397487364	37.07961370733604	20.792849731332854	22.082981978345327	18.389541318322895	43.48451301426895	18.44349664662574	20.412818514063186	19.17122542607778	52.35195767368299	26.495724196042428	24.81704071226635	23.18378195515273	25.176832425785605	25.885076496913204	29.41130650815703	28.140186287727325	30.000747469369813	27.22678040613017	25.438903911736467	18.790393034982554	20.089743857516382	16.837635572440977	17.803875906810614	16.795352618364518	17.14960983004093	16.547813974438323	18.720560033633245	29.035318119191412	24.934164085262	13.44069410848482	17.901859801169344	16.525314375413906	16.486894692265736	17.068930977333878	21.401124212815468	20.619387385934072	13.262425394079335	12.998952815430503	12.898359196080174	13.647416281101107	18.76254833772163	30.3592546268038	27.53056607360434	30.08069643358812	28.68411777462925	30.455006654727327
67408	33.52126900563219	31.89395624211782	33.88337130705711	37.781489398627464	21.704656994452417	22.845476565498004	18.60706579212731	22.81846397413728	18.773294266356753	20.9929535850735	19.789400224772766	51.57064573162713	26.840972704559448	25.606269901202865	23.400034016768135	26.19194543271424	28.143070490492413	31.865986573962154	30.310271126803137	32.01510964517776	31.461403012879416	29.556443455509626	19.473524933180425	20.832983107616318	18.685400691091292	19.75838341926638	18.72193778019336	19.069359698725826	17.901455199325063	19.301960873392307	27.055964478178023	26.66392406403506	15.393856771012784	19.308288643026074	18.115779776551793	18.221342510273455	18.880692925115202	21.874811186198112	20.116424412214666	14.009844024837696	13.636950065593384	13.780374961401941	14.7414926008783	18.560694825150556	32.08606372914757	29.20180637462822	31.53354106460147	30.316153911002193	31.87319510280137
28876	18.380240025623248	16.656328837907548	19.609482225672608	32.38368498471746	49.513870101052056	51.04086201010283	53.540850163440346	38.16051934134757	38.112699851687296	50.077671827619405	50.797359090758924	45.03660925600671	23.494614281385918	26.443662844852575	28.14188940431696	22.936000394393528	19.941028463111493	32.667180693030396	32.92414563216612	34.254336154538514	14.464579267259428	13.048034430523673	17.01643773855092	20.03341895016329	37.59133154496042	38.52023563167123	36.96707493485964	11.066379703247227	24.476237098934053	27.971907306741024	16.402352769061952	28.561955085987623	48.46471962043045	42.71957317275266	43.346825819192894	44.50807737076579	42.48657627056864	45.44149497068897	45.735385154100236	36.31718965447573	35.78005587333537	36.67339018616631	39.15246360533945	39.83560156849965	38.90034732992805	41.37563209887528	41.48650511717466	39.8348682254817	41.97178796750642
39682	21.09493861973938	21.568826019631885	23.770688122884795	24.77924014974239	42.99696714921845	44.51770532407152	45.423467668738866	41.506526781468786	44.21456165015741	42.400050133989794	42.2359602209053	31.40092885300782	13.991522451325192	17.783627719926898	18.975458973251456	15.819470086594885	23.373870072810874	31.995217941437936	31.342720523477688	25.4441443353555	24.5771580557516	22.237127497682	7.457832226270687	6.678173268405731	25.409483146066204	25.77292631488611	24.630399459132732	15.490395208740987	20.802303508627606	22.52930481757913	24.134249753252067	26.63043708888744	38.24177294564112	34.75033654287238	34.782384089438324	35.81200883941367	34.52542181166529	36.72932686889477	36.10178300327106	26.17227552955515	25.679949077933532	26.617904525466194	29.040525577195243	28.79204723700788	39.058714809399895	39.76740543328405	41.50066641647114	39.185938231757326	41.982739315226134
5019352	22.073810441301276	21.942543050258134	23.43292331623498	26.11086391675308	43.579531865683215	44.36523800612864	26.836479306861595	28.28323015818183	28.535204196399505	42.59707923692384	43.599234155427226	31.92137865987654	24.46090766508632	14.877624636890772	16.721643103988946	13.252183514762331	24.047911634193696	28.132177301193256	28.22490915943639	22.174906864135323	23.462064211269862	24.18431518269134	7.025706139393041	24.89956385321786	21.05366863186342	28.946280900985283	22.98415439892552	19.199517820782948	8.63465553181968	10.59871215378065	26.032708459919913	24.45283485374683	34.85003123687191	30.38290709195012	30.77993185544411	30.86717549456999	30.558569640685107	25.786601395207292	23.566167989746713	22.964405258997754	22.003153741197213	21.601934115678414	23.363682259594704	15.376388238161816	38.44214464550068	38.51164958871264	40.76610392655033	38.50134843339176	27.760641769189906
3813331	27.881050686627617	27.099940003439695	27.470953394175414	22.415733675232037	18.98844786885765	23.52508367334761	21.8290451705385	23.367959832825665	23.717287382792176	23.488067213500155	23.48365303980416	22.7839443403279	22.903835208033616	34.26714788582083	35.255661765821294	34.94113777996731	22.954594687617732	28.430973713790493	26.28248711841225	27.500718067252507	22.92449142263899	27.88180954448358	29.16134260263951	29.307835576609552	21.600741650987803	22.73523902528222	23.143446273268147	26.481451555468897	18.93503537321174	16.135883358366534	23.950045363257487	22.674796128912853	19.905216492376237	9.977852122902304	10.508423600506385	11.762562992776436	11.317079198585304	5.858778455507903	5.2917486402805585	19.038316485957804	18.396994791675382	18.153093365621952	19.29880174655133	7.265708609401446	23.58183119124643	20.13234487362445	22.690475907802448	20.555816529928222	23.333232849236868
22594	22.50265924902698	26.23606016422822	22.416667540460786	35.34262503801633	18.937200784954616	38.00298666669137	39.28345120799473	39.93727728014427	39.60434516903949	19.35698454450387	36.78230607594209	48.98465915971278	20.546988997375514	19.825781957177977	17.38197325783391	20.275093431385123	20.11173197459744	26.4008057723655	24.945535451045494	20.84880646561336	22.54092367302375	19.17219262533063	15.893763423826227	16.61313843320255	18.61106858205056	19.11387245551944	18.65473762387962	17.089509427784368	18.14444985506668	19.795314797407634	26.192533111233864	25.77709616227209	10.648996339015524	15.381537628653609	13.847964722872822	13.861768759411847	14.395010221590619	21.00406540996979	20.578888500606812	26.90760639555934	27.15264810494369	27.0961618812122	27.77824688929914	21.444195709929915	27.278302791212663	24.897686731805404	27.358428506189835	25.79815711997839	39.03916450130273
27611	28.530330490314693	25.73042436522859	23.189974036312375	37.520885849141344	20.205872652591506	21.552855670635505	17.819993263435833	42.395828115384404	42.05079566921017	19.945096686836912	18.891875462625915	51.733970071856966	19.72201796107573	19.02247948366219	16.525937860209186	19.62478718828499	21.768194819385563	27.84258193326237	26.37501359778591	27.756732691175415	23.48754885524948	20.37686946203788	12.88741471887024	17.119343487560638	15.454358777969217	16.584412161208235	20.57577617659276	17.566462911204507	17.55956000989102	19.49341943807581	27.339407765863918	20.139324951638578	12.637686171616755	16.890599468600126	15.258062004345541	15.539367409361953	15.931360450839787	21.154114552350574	20.824367146968143	28.024492495028714	10.503544475072994	10.499442070020814	28.824872007150294	20.297504027001892	29.06882874491461	26.524020442096973	29.2801097921592	27.59476866305418	41.45457760095042
57385	25.616608167352275	24.09993402157982	26.063478634917733	38.51211557042759	18.68206503875184	20.273319162081123	16.908410586117455	43.37447132101782	16.814205850792387	19.172551361187523	18.137219122252336	52.57471223136397	14.97377588532126	14.551135187960327	12.413716434517793	15.43012435807264	18.766307943200513	26.590069778603542	25.16042018699092	25.29295027785014	21.541636559801116	18.609553768046034	7.463023394623516	6.5717244307664755	14.606233691531113	15.897409075256636	14.699838411622228	16.408484074922214	18.555791305582574	20.02420920523498	23.966041307759603	19.764081036523535	10.566060488436813	15.521156644361113	13.776596382298315	13.947922210473905	14.351294931948079	21.027871579483868	20.80732276212081	10.720109710390329	10.60633069966391	10.391005451372548	11.864142615642601	21.65895248221167	27.501413390499525	24.991624441365026	27.455297084117213	25.972336316053006	27.69853473409428
57307	8.42950072511369	6.260827204494763	8.716043767640006	36.82527970650569	41.29297556874507	39.71964499765357	40.684794040300694	41.010088560227935	40.884637594760484	38.55671337349083	39.49191564348874	45.357734200040404	12.031311873148532	20.51536990639223	22.178404581108925	16.775207461738223	12.303526569060093	23.29864432506621	9.969021811870258	22.94124986898707	13.172345034180443	10.463818186347453	8.281879653225788	8.546852669280524	19.562649941069495	22.85798246847161	16.00640332872004	11.871028630724549	13.425697923506327	25.666210941445456	11.01669465027182	10.762903243922159	11.460845768650156	39.189701541075245	39.559705042932194	40.76458013815994	39.033491616390336	41.85050348513366	41.40713912960174	11.480517012652042	11.328708710442497	11.528033631521238	11.850257923871917	34.84074496723534	40.088955700741494	32.57319275734321	38.692988354030774	30.40722177918568	39.79971834666397
60799	9.196650902414861	6.664168901659729	9.536837282039402	36.50701721961076	39.46236538890933	39.6077855495323	40.445490712716435	40.978302447617274	40.85860414315748	38.4366567185453	39.52407861141396	45.70941241123457	13.551707644248252	21.07309408705508	22.755147340978567	17.344364856677917	13.36226059487495	9.89243636324274	10.234846973779838	24.110208018728432	13.699426531192893	11.180204014338022	9.962434568051345	8.639774496020065	20.531261475773455	23.93493360998162	17.699769332731066	12.666717801775976	13.49985126230804	17.051677142197942	11.952582315258368	11.743395953564702	11.54213019043699	8.396724692044268	12.287255467918996	10.970694722153203	39.01504098630156	24.50173232876595	49.36134414342167	12.245248959256298	11.925197573859322	11.701138532127219	11.669543581070972	35.454238458204486	39.73924651425447	41.525756993263876	38.48805781562339	40.51547255044362	39.49355622967497
68697	10.45792830464471	7.857252798262566	10.372327273890296	38.0923500876635	40.94063821020519	41.02525040311012	42.01708270085154	42.40306633688103	42.209790411166416	39.733483053377945	40.61450893160859	47.101125328841896	12.62173492407646	20.710537780598933	22.324825661159966	17.220792636053847	12.900051170012006	11.02371826801257	11.927931299126804	22.65143539239187	15.022477551123076	11.886234771711683	8.698366936565078	10.020403912483992	19.743942273639906	22.22153376411859	15.525712927301122	12.637266751726477	14.478352957032097	18.38406903888833	13.039956023778696	12.756438941899718	13.421907245115937	11.015004487231625	13.53649980112739	13.020513527685146	39.5078760659121	27.24460169336611	51.57391715251071	13.297480366807742	13.339659017603944	13.433513888067562	13.769345808236334	35.518445294872485	41.664333997674575	36.5448759505418	40.10643964605662	34.8745143904998	41.30288737050572
27048	33.13183559933253	30.24921933478773	31.713723273930405	27.18331715236082	25.38578023743325	27.862526544253313	25.05336186380126	27.796598425300676	25.13387482317735	27.112074879796207	25.97726273931984	24.684236695260818	36.30124974851532	32.19725116748981	33.54517486933247	32.873051080324274	37.74140051474067	32.84642749556085	30.92405507343004	35.74056807504235	33.05785714875584	25.933408260508436	31.810330655196402	29.506443259724755	25.588729026341777	26.00582266234332	24.822473029199823	24.078641816072288	20.2038410069832	22.42895625324032	17.072365675916014	16.505160752388313	11.764464844857876	14.509852107621915	13.151515327931238	15.577963005415294	14.901635523628595	11.901450643270044	7.630334708334994	10.56289457574167	10.207970920829904	10.44839633752004	13.914846941829277	9.642719692640904	26.616277708955376	24.997232835542306	27.463678793872663	25.81636848273225	27.076171899799334
4632091	35.172321265777	35.516698164101946	36.027177338741055	23.03522881770622	23.666780288721984	23.344025966541423	20.91859099774443	23.49431850778264	23.90795222548072	24.953635921493838	22.45628510722836	14.736081912965252	23.78450074687167	28.667728728501288	29.68016460405148	28.91134350253872	23.71472857405444	33.479019631779536	31.687322186846334	37.13052374970532	22.004979354640664	34.165952080322754	36.07129565681545	34.23264181163183	26.594898841187653	27.194890414248054	27.41555582334686	34.590650199483505	16.15559713904771	17.08550436019464	27.122710133582228	26.68006521492709	20.61370818093032	19.90158423215814	19.713322120549442	14.309264843180795	14.183271268511316	5.2184825760202	5.649309962186806	15.91016067339109	16.116298916315706	16.77751910057906	16.237740259481846	5.371809362493748	24.20924336432973	27.46868189964093	24.33963846597915	28.46686657366861	23.104651331935198
58686	22.181558249608848	18.903793075523897	21.5199204434153	38.10079555918783	34.247334500532546	37.032721514833035	37.64573500993917	35.16701683943828	36.60596286893615	36.45673472472113	36.724130414987265	34.129043909333944	27.63889862457013	26.272586651366012	28.078453004199694	25.114972593051355	28.69075928472701	29.869437342068412	28.8516372209614	32.20344454686996	26.173061203919985	15.87942531454022	22.17440249947801	22.78146463466057	27.531037148135812	28.52457138966775	27.0789454362424	9.793566031655192	12.873667634534373	16.374478487935125	15.801415864556482	13.016475128646759	26.19555417638785	20.918585723993115	22.329118263645352	23.93191040396256	21.909097507274943	21.865450626379047	21.048196491936437	17.287192119895654	16.64826185092827	17.353228492181582	20.1268813318649	17.751334279973047	28.545574322160633	29.38305222977017	30.35888494019349	28.53359607751601	30.118442408406544
1532304	26.587594322583044	23.555365481349813	26.50921022897981	22.259023053120615	29.33910837166172	22.823396631155397	19.565231507699504	22.26038362282648	22.649292904804494	32.08707062237456	31.856256387229646	17.613059660229748	22.587616329700747	31.946800573084328	32.76230099711208	31.50715610975673	22.720634778781793	32.33822362491613	30.943473600642157	31.356975579128026	19.4038234318374	25.915443467112247	26.918435716136727	25.193429347234513	22.749557896329407	24.097713474743426	23.993118439483936	26.482565061850977	13.516304307898581	16.827930659053425	24.59648497717483	24.73076638833143	15.628381473429208	12.810462433777671	13.48012440798631	14.691442139555582	13.789369514650229	9.620027580463942	9.788017963645169	18.053353574706705	18.124414886266145	18.65710748057924	18.084413128518833	12.848395233131548	27.75959572073184	26.850660143868378	28.673878193613934	26.895930381590563	22.744222985400135
6695923	24.1302432022962	23.79385193845936	23.390825631935765	21.026506062683232	23.714216276312786	23.593461877581014	20.623278530263356	23.24397150517853	23.706355103922593	23.4443069434535	23.27421972920403	23.93469949120872	21.619429303236604	30.393002813919153	32.05148178923646	21.72713145504669	21.551251747396485	23.517121589377705	23.347105954023178	28.73211806010395	19.137705813150976	23.725304532121875	24.286881852091454	23.370723651415755	20.527241919382977	22.584651287868873	22.536195261663217	21.329480420132267	9.071730809479519	10.598298265272877	23.969746646954004	23.563374892692075	20.404777850466306	20.069965666459048	20.591457749239567	20.022907528283707	20.81754172360406	9.63414478914355	23.21570918263849	18.46733625113696	18.34402684931522	18.593681450260835	18.96712259813581	14.400329600754091	23.456568794620047	30.890903940524996	22.394724428291084	30.176803581250812	23.333264421937233
27884	50.157996137868345	47.13274697342444	50.242970200955654	37.89943024377756	60.029873164195	61.167962098439475	59.23483375919205	58.716934944477174	59.522254926743216	58.07310702380217	56.804596545218104	19.552608532249597	46.48364958475105	44.09226242662388	44.660502634456705	44.23922937691938	48.10464663207431	54.39829615674542	53.105541981161615	50.75153528944545	13.728259736222675	41.03147100576989	36.51119710205147	33.23834915024679	41.92738925736754	42.59849009737368	41.614648899686024	41.69087483850869	21.65255799429281	23.642015047050307	47.132241722174285	43.92828214228045	50.74807783812981	48.00726185284588	47.107304182177046	47.89927693666534	47.69319536833175	41.72549512220812	39.98349946750217	38.809740787558425	37.99438631380454	39.350675239187154	42.247237943859254	26.636872087482516	58.33647407464261	56.650519857974395	60.669057252949024	57.73789899281735	61.02015710039403
192547	53.69365309809654	50.603678783290476	54.145873986139776	39.46753637676153	61.29187380637712	62.28838046725196	59.93116246990585	60.26165481154428	60.30476937355935	59.14525063518277	57.881074801111474	18.823814306402713	50.11705581987739	48.02375513342035	47.7977357306184	47.99258614652728	45.472450992698356	59.04567742354635	57.87796254880198	53.8698751928122	14.424482114843803	43.28515297613866	39.6569686372359	37.56811981512625	43.447729137622545	44.12226774363146	43.47014072120468	44.21491280861519	25.075244922277825	26.655072425226674	44.05488357011906	50.10863365635116	51.52233768352859	51.02970786027547	49.424762914594794	49.79008508052197	50.12725831277205	44.42289925229023	42.58483614810819	42.267433216159084	41.433161972561685	42.76294883782185	44.79683295645951	29.715609087894826	63.971689135982345	61.71383847552625	66.12574916032183	62.872060302322225	66.33537637926835
4041464	54.64220223557934	52.90957717971164	54.03372656230974	35.03055605687127	38.53567652694692	38.54480464979343	33.68958970427651	37.708535320990784	34.86843901295919	35.65438094359669	34.28025711135802	34.18390822870689	45.79668279522368	42.02525939153362	42.23399624584342	44.03604677810006	47.45676880716079	47.66996740590433	45.82002015293605	43.684489972571534	48.15037531562943	44.21752208652721	39.84220110904369	34.07060672906059	31.042387837053973	31.437148083496798	31.107722751376336	36.703561605080615	29.321366433910192	28.616107055870714	41.902183497769535	41.74266985935589	32.48446064296716	35.64529033520366	33.32717055582285	34.99385388930705	35.45618290322048	28.263168951571316	24.576270952394243	27.877690246120196	27.17163341403216	27.81295386465164	30.072284369279462	15.079454977809798	47.77469576900657	44.490166427394456	48.25870415556081	46.098172981689736	48.57407395632164
36390	25.913972638712867	26.33834979108708	26.143467709895614	10.714157145805325	15.86536845679376	14.616242045883947	13.526831581012067	12.88464834795985	12.96560001716489	11.669686505202145	10.756995432252829	14.224974850128397	11.756561190430075	12.21706552932854	11.292315996323822	12.225139985854682	19.578255065462752	15.623578203140484	14.966538100875441	10.969806116999008	20.575568748202965	28.24360498414302	9.395502126946106	7.949108601731443	6.60620087956626	6.773035229783958	6.570721736314034	34.09445191608012	18.897295018605803	19.988676222039352	26.52206234584772	24.451879165870007	19.285471229807513	24.666370421655337	21.792133040838692	23.24372023335252	22.74745923726648	26.170859862781136	26.56756854016775	18.3870287954303	18.404534692830957	18.3404706572533	20.177370407147727	21.955773952056152	24.67564314711329	23.145597656964096	24.632372484432366	23.743228026884434	25.966601340677652
42421	18.35172834064673	19.87013099734535	28.654819139225555	11.518443425661117	15.055702317092695	13.631238073763809	12.486740143391934	13.028793377482186	13.412183820088579	11.066735243325315	9.87603186645824	13.705193121241033	11.513582824780288	12.139269176875072	10.030780588414247	12.538310768428833	20.5955852128209	13.850828750574703	13.67712388923091	11.268946511320763	19.037871754917088	27.05799313141373	7.62339197996784	29.259768344426913	6.45579820833044	6.905669090942821	9.415329452792202	33.489814234090225	18.90429436813839	20.1785568078849	25.989320227233538	24.609211256231806	17.54310160539679	22.949860258083103	20.11567596788703	20.58005780077014	20.77323296892287	25.915886468193253	27.396295940325295	22.913381705701234	18.73275226996817	18.69822362710106	22.859275965451843	24.27708236984771	24.136822071335875	22.513293066460502	23.728702372015764	23.021411414241562	21.658196352280306
531931	31.601699568652712	33.90361130069812	34.267868583580295	18.566125375095286	16.007759236487345	14.516920479205657	13.06751744128891	20.22833132812949	20.703334255758918	12.314829713902839	10.886825358950777	11.013051476521932	23.531125480248853	21.08370440124839	23.515639788720367	22.89024027062467	24.63074795824448	20.634056453771525	19.846449272265513	13.206985211726314	20.17706419463303	31.63530538373036	29.126618141343137	32.038540518260405	11.779313978167735	9.841781081940805	19.143352455871433	35.84240231011247	26.563342996201	25.642343791699727	30.927242456832282	29.537072815530244	22.0979567985729	27.409250559399684	24.011952922040617	26.590249194771765	26.130880933091586	21.486001620872454	17.444078319104573	23.081049982007638	17.93147032684156	18.619890294967476	23.029517471318297	7.30650222810233	25.095321130206333	23.71033470998636	24.99805973846095	24.37273730781882	25.234474177555523
51080	16.40615642202455	18.947976932262122	19.571654428930035	18.840764309206055	20.823724283431602	21.759218259565046	19.32244689021975	21.84716109844735	19.143700465377343	18.953066476723787	17.549683426903545	19.29981828372252	10.504864237340076	12.06346422612181	9.849838505770672	11.199219407180468	21.436967096257536	22.925888677389253	22.243171503078823	16.01250569579393	21.995734276252158	31.76034033959711	7.6571847897143925	7.0231545585520525	8.902245651221362	9.169031058696797	9.329893768139488	33.59414294509877	15.685788139635566	16.40734599490265	32.14365693785871	22.567563916535672	15.040439796152434	18.486732834781225	16.727887144208985	17.60116132131866	17.543176644281676	21.10026236492661	21.853572384939806	14.514241833328857	14.580627015000431	14.190900005617728	14.307998355803075	19.728227656411896	26.83007999373201	25.234586411873682	27.255280780954404	25.703591429027522	27.97634450520941
52106	35.59213272342068	19.707501689422756	36.05982554958026	18.497424506612944	22.36694331112455	21.82007146311713	16.93487750149129	21.63416781448774	21.422632467430276	20.150958985365904	18.43997542632431	18.969660888647248	21.12362884863359	10.195473568840699	8.600762192304567	11.076657651548546	20.75495233214377	23.592274846700814	22.982402969197466	24.592351495652792	21.057969557709008	30.530030153887328	34.47574899101763	26.950727762885464	10.035780160175332	10.98231125542349	11.982611571031393	32.305431757714544	16.398804514826395	16.567695813489802	31.094757273812235	30.55950874789003	18.048936533137546	21.695684700846716	19.762334482540666	19.726799136558668	20.386461836487456	23.25459509484193	23.489693044884536	21.355525053438573	21.604798931581183	21.65618227456143	21.380242957183487	20.333437528216827	31.415810507037527	29.171530100434804	31.494935355197047	30.098292870457655	24.128107820807642
55125	17.847360485977106	18.79154373330573	36.65506922831713	19.367582658763308	15.89718382963724	17.924310097300065	18.02951525293842	22.905530319024606	22.627451696276857	16.078606190735798	14.928976038547159	20.401048132129194	22.204055474108944	10.322869151279114	8.537109021550895	10.92904451560256	21.834113225667835	16.279040666424034	15.729509624709578	15.5844383794159	22.035178980979225	31.14991362300927	7.939614779092453	27.32099435542006	10.401079287869598	11.835909474144323	12.894421273867362	32.86300031331057	16.50004384177663	16.602071094476386	32.14595593636496	16.28471540186907	14.043458872893899	17.05690703597035	15.637168909305746	16.482306368053205	16.228568045991658	20.965485781853694	22.302920623502864	22.436301079780073	22.65013843080762	22.74270693094209	22.4530842677698	20.416154566604014	17.75286136273202	16.60521293499889	17.686833075674237	16.768488231326156	25.339535423546202
57246	15.03561283927784	17.830777981691213	37.72004419054752	19.856156235157272	21.17612252957588	22.528879413005253	20.50186557190024	22.756143215115344	22.47884955336781	19.481975516332778	18.69030942803464	20.12105297212283	9.358680137266742	10.880239412757984	8.980550001124673	10.618826475998857	22.701387358070967	22.144188470882945	22.03261979227183	14.922289215815924	23.11660989692757	32.29413918890131	8.631433370138064	28.552114285754282	9.786576389250301	10.081815314658552	10.285697059208728	34.35149652941167	16.772034659158184	16.982426318957952	32.96824810859308	23.87030367437187	15.444638624290242	19.221199012648913	17.272187641364606	17.980144688212576	18.06335826657796	22.022371098479955	22.5168382197448	15.356449394958329	15.491205416346371	14.997252584313795	22.95579947427927	21.08449283076351	25.967967668315914	24.825190304284355	27.06812364683909	25.203281466885976	27.649449341175785
1722202	35.068711207918675	37.48459007379462	41.55396197468514	22.117452841846315	25.71877114714268	24.799806162727215	22.801285192275703	24.792028241212403	24.86480119397119	22.560449886373174	20.613235320633688	15.271898485286522	25.496835327914283	23.361203965612386	25.579154974001316	25.342928501240625	25.405001339978103	26.281597706805165	25.979194761612128	16.161456007067137	23.0635435989236	36.61061269796132	31.19549867351739	33.056228009913745	15.947133384050442	14.35021490294623	19.885968514703404	38.12669398606885	28.478845230694276	27.992037221592096	36.117211415612914	31.382200152678212	22.94912507900311	28.232103502568823	24.795527509227654	27.370051552516628	27.178497539663837	22.09594960595421	18.467569426909268	22.82440651433573	19.614747891737153	19.81973177771071	22.7353628992995	9.367102130773311	33.68765301547725	31.72458043378869	34.10192841799629	32.73838685218244	27.38814302980372
2227866	35.662215344190976	38.16791375931238	37.79773402814023	19.943472460161153	22.77231574333048	22.71010934896799	17.32000064527127	22.870272913276022	22.758214359829047	20.19877171260119	18.783853777803472	17.62864291509195	25.303828155175864	24.958973369948914	27.323245321015662	26.59650565591331	25.003416954335442	25.647914931134498	25.346053942767583	16.308573037309273	22.584084620566525	32.391198157719245	31.5460544605726	29.003064254796918	13.69786138432814	14.592717735999074	15.50901788166516	35.019111411953794	28.1492594013225	27.73444618446266	33.59351103338897	32.874289673402366	22.41300383429559	29.085458267746436	25.25931757388435	27.8274438363104	27.758826609257387	22.53841548976824	18.258892285811285	23.64650568574697	23.996988035452127	24.06655517348571	23.67566555475555	8.5093670775179	31.97656437897879	29.95224745102698	31.764091354564272	30.830911609504724	26.436372075502057
23432	38.55366256032486	37.19526518805327	39.35878120193381	55.46012064467884	55.610860110671794	56.63494376834394	57.148750406524535	53.13089751199359	56.555908680666626	53.55309389618997	53.530169461530605	52.71310586982129	29.126922210602622	30.489345770095753	31.610484284213243	29.58616121458886	29.662806420135816	42.970722235249816	42.39038557293348	35.10830505802914	16.633727914504007	27.58624176070633	19.388884565995102	15.765692237874699	34.81706225256973	34.92159165327365	34.0984183288312	26.03526837047421	21.16406051741413	22.936194086415224	42.048673757527105	39.35435663243912	52.0487932486396	48.1773816425864	47.74604619347151	49.36654438910515	47.659479236802326	45.77289027069231	45.5933681018511	39.372180405867816	38.67132064534014	39.72870619075197	42.957067309289215	35.28486550588499	51.824936886888146	51.88381734164452	54.236989126990245	51.70739505064744	54.92927676451058
57319	19.77676272839735	20.759626475991116	37.13786203201904	28.85364749546433	43.771593106979175	45.254844395073334	45.514580238411	37.0591538598143	37.195062308456215	42.48759551259662	41.982948639533504	33.51908442998184	34.11836514083776	16.702385985639165	17.60290437605544	14.752653034199849	33.73770225741788	31.86628893838089	31.417091974203366	25.958163026890535	13.97163597239814	30.337453057389002	7.366756602762777	22.94797358248687	24.007737951543877	24.94232667501166	26.256725021240136	29.753105591554903	16.58230112479488	18.52999284010031	37.788106965553595	27.12685312909515	38.66056658114506	35.11592615396328	35.03242603456694	35.96328700054044	34.87791956939233	34.659037191205066	34.38582517989989	38.40574803596196	25.824996233028354	39.01029696730397	38.98493914851187	24.51763439116761	39.154471975010445	39.61160826284913	41.90319607335193	39.46451400722537	37.398130168411
165303	21.514565298964463	21.852401858506813	39.41817443161797	30.29434913568951	43.035860414639586	44.4315030854108	44.429875494220106	38.905342438737044	39.153925096230346	41.48050997961925	40.54485465959623	34.373914582478676	14.218037751294958	17.035445740575337	17.682643522809247	14.76169759487984	35.97485905646466	31.59734286747724	31.104629410160285	28.174576249174173	14.539197121685065	32.85613798645083	8.78165295570834	24.66447153431799	24.201112805864394	24.423424449210174	23.698664399068786	32.3298605636912	14.9028622958143	16.776110577780187	39.829400099600484	26.930362108284626	37.934293778324744	34.63860300778719	34.60633758235881	35.23971435385534	34.411702426208045	34.0340248508767	33.78568930132907	26.023922768737446	25.526118808392617	26.2534388151436	28.393430985993795	23.678449853439577	39.38157850393809	39.22812874592255	41.73186091999199	39.37208580243366	42.263203849474095
23569	39.02282231133071	37.38193866455686	36.55484883688364	25.51270564700336	18.57146860156112	20.04289985508182	16.58221500914652	32.58548859873052	32.86861611057938	18.73352926646161	17.566988017889404	23.736472328660508	36.39410142639615	32.07824553981558	32.96533065713993	33.52842094089645	34.79272984157566	29.77835797745291	27.85208760082585	29.48094479905426	15.364679874860283	33.146123017897104	29.624576460850854	27.148977673054635	17.103254222975842	17.330047586949824	16.41587790907705	32.68964828851126	18.733646405281696	19.39184935271013	35.38203806085961	25.704328897113065	14.911192198099974	20.96540601008506	18.468092967291632	20.570311266639646	20.14785534291228	19.479081206200544	17.737304500306788	15.752018193614099	15.444934217023764	15.222098501736408	18.048361856699444	16.12301441214801	28.050693112994082	25.442144121170525	27.700167190619368	26.40385927651578	28.061833820206907
22906	39.91067576038933	36.405731068305485	40.431453320363715	23.581414474587632	19.8459106640488	32.17264933419557	18.311911023633254	29.906286462578585	30.60476310005057	19.69424158444967	24.314888899412832	21.687591310083384	31.19231415984208	31.704608862727326	32.35288546495898	32.85768638774355	30.784398636764767	30.161868811946157	28.278604286537053	32.93640975221361	22.661989769170482	36.85826350656038	36.89786453773505	29.136049878832168	12.807747291308443	16.99715302784139	20.335192182563222	36.465796130493665	17.67204476522638	19.232525735001854	37.88164333169909	38.573193377467796	15.235814631447163	21.517554914360744	18.661726151004437	20.927930239015016	20.53933576890405	19.118034399975475	17.89236909212498	27.030591845360117	26.009940971247637	27.55997526761496	26.694156500710832	14.271914350721573	29.171662798291447	26.38390644502955	28.956659589414347	27.522874593801408	32.16959301539756
57361	42.13630772690977	41.8122061595465	42.65505067471087	24.87022926835807	21.354861268190657	33.79052662165276	20.897892988796638	31.91913235337119	32.26560462355435	32.31161608099382	25.722520743410804	24.987496289381024	33.09269537970899	31.010390259634505	31.93025137175098	32.23700425865633	32.76151466977997	32.00318416770389	30.067367655903503	32.99244476651688	25.243008138611053	38.23448949603901	37.41567398243979	29.947788656644764	13.97067374377923	17.309425821748427	20.891897486314026	38.006644517099986	19.208002206727958	20.243778097067633	40.07248439614622	40.697080728679914	39.25605763049041	22.373855356158742	19.69698599405503	21.84842723975874	21.66116680210895	20.160364235121456	18.375947443117248	29.959383960916433	28.97737470171366	30.491164889194433	29.76570019786501	15.601729192965331	34.224607032667386	28.092663258896362	30.703586017189043	29.240523310959098	34.09417168418511
57365	40.84844308108346	40.60603834633403	41.33815242976408	24.260666598628262	33.20957462996446	32.74365483524672	20.09643964727615	30.93638192323499	31.318269690642897	31.35354391924441	25.05522529911622	23.85981095673411	31.997969453912663	30.935354779799958	31.9437886831885	32.326084666995555	31.691251044581907	37.31149055354469	37.19797541378178	32.68472370444253	24.303650104882017	37.28814191433597	36.75524143469712	29.599397517106947	14.114818503976899	17.50141391578376	20.898227586631286	37.09052396597207	26.95984387004372	27.329758504904962	38.65361462005766	39.21035191050041	37.74935415259431	37.58182629263563	37.65928428900342	37.97789910909356	21.37393185808748	29.866262007404703	30.97809013086201	28.76960642933806	27.80521185003873	29.26613196620213	28.47337435739762	15.325710782375271	33.0665679904967	27.75400538143729	32.273568358114964	28.849511964272413	32.93293415464818
16	18.250263184620156	20.840959251860653	18.98075310289274	24.223687606837565	24.312227428767187	24.412395835931232	27.10904707241356	20.988705152519145	25.587696408072553	22.63366067482303	22.958085327222246	24.134579984756304	10.808250977605162	12.725881430986494	15.092503124058096	11.918003845386997	10.601882682152082	12.093670488024099	11.7175463267902	6.181180687895366	10.811581962785663	13.785292822765385	9.097872438640909	7.576014365224924	9.558281483837193	8.457901525540576	8.81130740697028	17.849295941922197	19.386227233235463	19.613825392308872	18.82122384687641	19.809232253377953	27.76688530443751	28.4696491577233	26.9094607106588	28.815659983817287	27.615330869478964	28.790439577229325	26.73862569971723	19.66941189194621	19.289648285960574	20.003331912287297	22.72597765159941	18.04912386526877	20.819589078576517	23.390951684295718	22.41884781249611	21.582186768159634	23.288194746211474
57410	37.04232341142063	36.15948557662921	37.21293031979165	35.19768288911396	37.28896031917028	37.58175965167017	37.00586520171474	34.93276015501526	36.333662863769725	34.324552990893366	33.3784753581801	34.75176027766809	25.69263318103592	24.94190245933066	25.62268286640287	25.707756746917052	26.39058191936687	32.71861967793604	31.733369323812386	23.755071124015	30.51995612423786	25.440821628474776	18.856616506819588	14.264827237576725	17.023881461454735	16.346901043651986	16.551680142759373	16.96301692645578	19.900381389422975	20.38059765870469	35.143288583303566	34.63690854820336	35.28114947113253	36.92938755062936	35.044649823908735	36.309934973566115	35.826743411155505	34.94965425225321	34.63298039653376	27.603709458876033	27.162652748032713	27.743100279548266	30.23841806322913	25.194691981221176	40.82855091613166	39.648754453232826	41.98943223564149	40.01360567970849	42.93891148056628
32214	31.19511293148945	29.67475931408492	30.712518720962933	22.771285966244797	30.454173989608705	30.088783522861025	25.6568122368003	30.780311178002886	30.324278635076535	28.138901497681704	23.324210623926472	33.50741947765881	21.56507864108405	22.75828002783596	22.98449548578139	24.542161821874245	21.62549260718228	30.45415271373183	30.941112539624957	20.04544616493997	20.368436150582077	20.653932682592497	20.943891826427578	15.832154654789818	18.234883487913947	17.116433596601105	18.493764129510414	20.233125291247475	23.882467863831607	22.089434305340315	31.45331554654497	31.305536982147164	36.77789417333909	21.40705355691048	36.91799956143579	20.653398282425126	20.315799623199208	37.55659819343953	37.343921139106236	34.37992356890936	34.632191559422985	34.921310602426544	35.00062244733707	18.649052871611854	30.961730900044042	26.745783612392415	31.029806501336065	27.904938046512747	30.54468410164222
36108	31.506835811161285	30.031413873678073	31.137396271599428	23.121423066629614	18.158584702979965	30.399667124930883	26.236020478045873	31.231238472534223	30.7333481569817	28.46168542480244	23.832531630044766	34.177051215129396	21.238246239089012	22.584101953965305	22.448901146618574	24.223297918688566	21.433973500110294	28.505348257415427	26.647243023632768	19.930051916858172	20.985339324743215	20.941644159730608	21.54452306255906	16.863974962620176	18.147933008078216	16.94370334239166	18.29512204725189	20.575367024147774	19.537040153281836	21.07355325988097	31.670173097359665	31.446981545191296	36.847213096315244	19.189377339685084	16.49649643901489	18.365013068784023	17.902174908532437	20.64712915872851	19.801429550488095	34.741181340302916	35.105185443166974	35.347338880696896	35.44256304555896	19.71191011035993	31.329419799837105	24.77233541917042	26.87189030798413	25.612159742030723	30.882605914750187
186573	31.83768292843598	30.463926959963654	31.4979221416672	21.349336085120864	20.43210112980556	29.222116939335475	24.00297504987027	29.574455119970267	29.198522638709644	27.274716482066925	21.887697228899523	31.44827163936159	22.04557154774194	21.65905913366404	22.015245086133433	23.391673939374964	21.94675991912237	30.95062455190793	29.120239278122607	21.120199963188284	20.019029053235833	22.61841681191509	22.992766693396796	17.34914149355661	17.71903224521022	16.426812586060294	18.15634640236153	22.040273223432006	24.088206552573524	20.755549707204786	31.306612742935314	31.31020664461022	36.84459168187353	21.36192497373808	18.365854733714627	20.657856249740124	20.40859203535348	20.993300226883058	19.174008863298926	33.116545294935975	33.1863465216587	33.55253689191772	33.55847480186961	16.719867864815612	29.9779966373852	27.190888058685342	30.056074472506193	28.263935296091137	29.55847085606148
22132	29.829316647885797	29.34374331090733	29.673031394246507	11.098515786260718	21.197899964627883	22.438485784361696	18.413288084199717	22.367191608506584	18.542961872754	20.65718148869709	19.426335320357612	22.123241220829495	21.8185048723366	19.047256633846597	19.71591678806158	21.122274603937285	17.768449742899154	27.864478294543662	26.83001269543602	20.96412670362931	16.566453758667024	15.97235116923508	17.70847819822917	12.86115691089975	14.175595644439985	13.702373108297577	13.305777881054556	15.390437879788122	18.746431129840477	18.49649453888321	18.419324405253928	25.053908545202006	15.473171219788265	21.366406892771415	18.411171506523793	20.399171914237424	20.11585837846165	21.482037560439764	19.330930242388607	14.36728212805975	14.187309940530735	14.197446011129632	17.17366848158767	16.69704392472664	30.96914726664414	28.169165002720028	30.769431645342337	29.423384191204146	31.07971274386768
45242	37.19934899948324	36.20652704933594	36.06952753872407	17.787036267407085	18.047213454806286	19.614006214405784	16.663017847497404	26.48355255691093	16.506620863693296	18.47645827753837	17.367607249474194	28.151165072504572	26.978581345791866	24.38115710539555	24.457549167782744	26.251876649714845	24.326356443735683	28.448710251968645	26.760304328204814	24.96510792985574	20.32730605109817	21.426614323646984	21.390568534481602	16.270347177258717	14.657280394980223	14.757327324761329	14.68323401127287	21.142919314209713	19.777560698924823	20.404185356131244	27.645963108260347	24.78239337751601	13.959663971606187	20.429865983979766	17.742144798634385	19.995938088226403	19.56507460217213	20.647052369080196	19.086609000837633	15.564844281710146	15.342642878567	15.0559410446156	17.970173640881868	17.972218466538628	26.889575709919466	24.451223575788475	26.576269514196287	25.29630805855128	26.960875336089202
23134	24.675183229341325	24.88238472436734	24.488621013045783	25.240033388031172	52.466002856937166	53.26587353036804	27.49558896561543	29.07098381060832	28.723084748016486	50.92667167625041	50.004914978027195	31.96635356648291	27.18867960757173	21.609721251222922	22.001759407240485	19.676918917717114	26.448464504894538	37.19270145465209	37.268923849830024	31.886432973653456	16.137631953942687	21.934864857991073	10.316727227311459	19.563370539058067	20.903597144192613	32.79150789381036	23.098090210743184	16.715174287787214	18.141278522340404	19.716543032237723	25.111869106360743	36.94258805396125	47.06279214752919	44.16314636467233	43.30140684439132	43.46357567594968	43.248432619390286	41.667794882172075	41.20859775633598	28.40472549433672	28.595025953070834	27.918787349056945	29.24553534107607	28.31752190673987	46.69917512001706	47.02330907378918	49.60998565858356	47.02653446561598	28.32436758861918
41578	12.625693786127664	9.253307532122161	12.17345893766025	26.975755824513143	34.77285566047371	36.745342767185406	38.803396735509864	34.03259200606103	37.280044575154825	35.867662972672356	36.433086878447675	34.003388484677515	22.82047213839936	23.09237623665896	25.166336944556985	20.740386882634105	28.131830407149817	22.741688647770683	22.480510217161488	26.990514720929358	17.783375801943595	23.453433573067038	19.723288446715635	19.72767598012733	26.04234067210952	26.93992741230467	25.443574975770453	15.852481827646653	16.149760268559024	18.87686783817357	26.437675902508424	14.476078453049572	33.10845511274209	28.771515448325864	29.52525112042602	30.903963727692556	28.70684005546119	31.290497884974776	32.15555060401526	24.275034075562196	24.02624255660825	24.33310051158081	26.17458682199756	26.000611568839656	26.20069190215898	28.66887402883343	28.52316747814301	26.938924052501694	28.957262857614452
46800	25.29918989606462	22.159563904200756	25.501601493973485	46.59664001288536	44.00080744904571	46.206628433250486	46.92282149938101	43.61275929731099	45.914231277740384	44.71844191446041	44.75754594976268	42.52175702414933	27.705923529560113	27.94827573331435	28.71038099793759	26.42784018592396	28.960785957407023	34.795982666223125	34.02019820326658	35.55809200371483	14.673207581776238	23.197552694058682	18.739665151043436	16.96418669054749	30.529850009680736	31.319271291478444	30.148053186539784	18.239501410201868	13.953190251744472	17.75304173788854	26.02801402127807	22.764435714543907	36.219161090972825	30.880939122416752	31.79123070826502	32.78478049160521	31.344919461507587	30.867823476979016	29.956753441375103	23.77528608335348	23.10049468527969	24.22740690463507	26.783938941642056	23.268086723064354	38.04718845159564	38.78365292555383	40.58991153976931	38.174499057453396	40.72485945511294
59129	18.690669076764618	20.3590247810394	22.09152176286408	26.420101421432896	47.60366817460201	47.41405878541897	48.55644778613286	31.95734145524406	47.747694563792614	44.45599482160973	44.06532732281698	35.63251554141016	13.597070899085306	18.696650278418264	20.277348097774976	16.094981160070265	24.611798705005622	30.756281185987472	31.459205446982413	22.605474186471664	16.983944690308622	19.789196307382213	8.705545252486669	8.531705010545613	26.285651522024967	26.191721180247388	25.899538777327066	15.634540803214115	19.50424642364367	20.917993739501913	29.060548695601135	35.76542040545821	47.23441657995599	44.09090290901889	43.33739329851556	44.09315686094915	43.242376738296244	42.58033283971824	42.24489320576727	34.77908724481319	34.13508910918014	35.299790773820376	37.61381664393846	30.097356142973798	40.58496572143649	42.11988319297949	43.58000931615454	41.72106158694099	44.083792717688404
22277	29.13366313711074	50.150424943527995	28.372333924219394	31.626018436833586	59.524469418336615	32.75590495618113	33.30399201012186	33.701810024101846	33.39054241963375	32.282588206295216	30.885025123675472	37.25776834955699	32.33686847657539	43.93255966514587	43.57417868072277	44.46345065158988	31.748920164855445	56.45842627187579	55.15596298581681	19.222951144302847	22.753318992871538	27.635922061714183	28.527356265478872	29.48189843195787	27.64408500909784	26.967401122830235	28.01445846597242	19.33472432742679	24.421870550589674	25.772616388458896	30.794939028951237	29.455720898125325	31.81332367429752	43.47025858532129	42.046446997611206	42.21568119306932	42.778517862544376	37.980190116203836	35.15767050924652	32.854766279865096	32.343898248775105	31.370205404279346	33.613750418649325	29.37748631391016	33.50689082558449	57.615106663243644	62.22308449654027	59.1357124067313	32.72936761122121
22744	29.048776312508082	29.574279846765673	28.50349830024023	31.407890243938954	31.703233961024598	32.123056325926704	32.63975030205301	33.025678914252886	32.70940283004347	31.841019159309244	30.34425291996247	35.38943646879274	31.926318188675435	44.20812474794014	44.86468893850665	44.86327308230578	31.379614007341726	29.883400237930907	29.471372946477057	20.828000553331155	22.559191417589698	27.59744759337531	28.61847560037928	30.091402778062758	27.934750309267265	27.060389126037624	28.01918549475701	21.296513137742632	18.618606011213004	25.236494492468186	30.589428726425048	29.443260924361926	31.248072264607465	32.17718805065826	32.187351797275504	45.11484777907758	45.25969051596442	36.00047329730853	37.635963810949576	32.149329156406935	31.546652438288863	30.700816370012507	32.76283960084044	28.351800808108646	32.88580107780795	56.01894840717173	31.812110972676756	57.18000182715157	32.07080746597943
400943	50.398974048918724	47.90732333330754	28.181547261037906	30.152365795033326	60.88503490438989	62.19942011422304	31.378161793317656	31.89922566313483	31.636162669926822	61.009098023292864	59.38697941662446	34.04148279102991	30.563857046585447	41.90588683790136	41.63518106396594	42.31815862101261	29.99075718446417	55.816340025724706	54.74577186318875	51.435359056098626	24.595074517735796	27.359888221013527	28.29525722935311	29.923752113424843	27.124717490696877	26.391703584860686	27.290712451899086	21.88006595066286	23.10631232955987	24.421494293407605	29.832647652078137	28.61901499848358	46.737580621345764	44.95702000720458	43.625451889315265	43.54589803623394	44.14321798384437	39.41125300703361	36.66427644668708	30.539511083917617	29.988992945504254	29.227960408367125	31.23145016270432	30.262524711252745	60.39746894532556	57.999011296707025	62.692948149494065	59.53017868313602	30.546345324418223
37935	21.53212748454781	18.023515037716464	20.763182792050575	24.68749080984314	49.57517318851762	26.579124666880464	28.28562954524551	28.528481474571638	28.17349794041573	49.25118220048586	24.663469873262674	36.30831938540719	19.911060813077903	20.819694647063628	22.360663167940462	17.400468773881872	19.214920277082513	31.372681296805524	31.880842580075477	13.128092839892185	20.231132027649107	14.167766115245218	15.445997072414944	11.118305394225256	13.749237196980811	15.604887473997385	15.43468604821225	9.284215168073942	21.45454286611122	24.116861421654303	23.359760082014077	22.61897824345346	47.99187465972938	43.050093272585535	43.088124320304196	44.2264543124057	42.696321286202256	43.96417629439791	43.359310377445844	25.974082313085773	26.34441851218893	25.96918418165393	27.77567067343921	34.22863633009225	38.001387627120835	40.47777073604119	40.682454275730386	39.35392646781512	27.612448241415567
42927	24.822585510172832	26.465907649378593	23.985852440668967	27.152543800364292	50.51474971147488	29.539722494774846	31.066810770603436	31.599946451426394	31.188876599757535	49.108506199721454	27.303874212495046	39.23742647083714	22.365441299165692	20.578257271724194	21.825029071414797	17.742598041131462	21.725548448425176	34.98871484923689	34.944338539159205	15.531664939298441	19.713691263999607	15.926110271215459	17.335896902175687	12.235167084339782	15.681081914520936	16.97098404934173	17.04519458390639	12.088605661359082	21.49112632250168	23.53928130483805	26.68230267501535	26.015057236513947	46.889636014238185	43.01416022756238	42.84887690137846	43.827176855839056	42.485839589751954	43.760723476751615	43.40758756362692	29.566432998681393	29.925953509132746	29.555135843023898	31.290442746877677	33.96347891457715	45.64267826859344	46.35707095541828	48.23353858425617	45.865049298604845	30.80957120211345
55085	22.82243401996979	21.56148026199981	22.076500342740662	25.52583227274142	50.04961601276617	27.82735753936286	29.32172851181814	29.83750828475389	29.446797018804386	25.943175056517788	25.619450880085104	37.97837991863603	20.415121702674732	19.730658943814895	21.436260907585336	16.523600597242922	19.821769734331085	23.926803276862866	25.116302678334712	13.667513247577793	20.85376962397373	14.091767306962169	15.365317666074196	11.054196512450156	13.83255181411253	15.106511142415417	15.252250531224213	10.123776763646559	12.074346399132526	23.71306597469165	25.262959287521387	24.531659772039895	28.612841939136985	43.41888849587087	29.387548804039422	44.18301619870693	42.774508807374175	35.22200217288963	38.98129900019516	27.97605376307945	28.39017162841661	28.058378176048166	29.813945569592583	34.22908051606816	29.511526296512386	45.02964116511967	28.070607163456256	44.208129353809106	29.02559360199135
39254	47.24586732337849	44.68361860117179	47.22067158017502	54.011627102524585	53.43401766734504	55.07889425048711	54.47121690189233	52.406164081364004	53.90984017962648	52.443380867647065	51.83082500065032	49.85601529599662	35.63087361709839	35.29568651273813	35.66281100483137	35.35835975201725	36.688081299022315	48.293127543853956	46.82312685812863	40.54985530707466	42.92163733870758	35.558919085532054	29.140239079232778	26.24127979058462	34.994525185026475	35.41682709495326	34.58675693464355	22.273464123420972	21.743317997985766	22.673616942485456	42.22274935440843	40.03433251101964	45.35903153137026	43.017355951463806	42.33707037238629	43.80857181139326	42.94219664795458	39.34038728597236	36.688814219486865	33.12163052689114	32.24872699882169	33.508244427684296	36.938448607999405	25.386711485171425	52.61548188428439	51.65360533507789	54.67210279826009	51.96572507481782	54.99993788953681
57130	32.758211735655564	33.9089883128735	32.97571112733805	34.80569248468261	34.22897053290972	34.311590615969536	34.80860918634245	35.179567835439535	34.85314193401026	34.03634290816773	32.26308675237487	33.923085078381725	35.0270593664299	49.138665408014575	49.345849892992234	50.131833804039786	34.70950593990946	33.65583932525855	31.92253066936223	26.490629356309718	18.1686808979226	31.178663312579854	32.599768445645324	33.358807112403944	31.901292228631206	30.56973687022476	31.38547868931716	28.113728112266454	25.073501222930464	29.447597838337273	33.38110566134238	32.69639885943465	34.83947821799172	47.21013252310011	35.40392831224495	45.98133436666342	46.75576788854926	34.98938533709551	35.96856130641668	35.45087749139348	34.939099533174286	34.67844438004625	35.43340485309315	29.200434573792993	35.30509582092455	61.083803463103244	34.54831571933986	62.91343589501113	34.50627597376649
57236	32.54120870710216	51.24377588286042	32.72220033257447	33.03460005246019	46.13279404207572	33.45518528426489	32.53287636024314	33.98567241683469	33.91368359934504	42.12547023260369	31.225040519805304	32.97559290320368	33.80878643768874	37.31809886148597	39.071784947632786	38.131678689837756	33.46160589459125	42.42252863730826	41.76778253302746	26.126719411173852	22.122282246407746	30.96860162122269	31.746418748550937	32.147517952127245	28.792913888939598	28.074543184051603	28.970318196826238	28.39293164370027	26.407951365575325	25.761926000793302	33.008659765960566	32.58019766264099	34.210579240021666	46.079586166277814	44.2653968813772	44.647448290501934	45.09859026332373	39.38476221791243	37.10588565107897	33.428886219267824	32.68245733306859	32.43708383057548	33.48444426866212	25.983563199391742	34.262293639448515	50.124956552540894	52.87470351021294	50.9927468658244	33.47097087267278
57499	44.108730933764875	45.1953945630493	44.679421485009016	29.460162822678615	38.99394088526436	35.00976207749866	20.857481754949678	32.819714518246755	34.21490080921884	34.699166569141894	28.568768991725605	16.05873367457962	33.92190799024393	42.31483990809053	43.742811701311005	44.22424864008938	33.25095273596698	45.52562596523051	40.99165418540935	40.8240510246445	20.13790115679611	41.45512075418952	44.60355159941178	37.818178561437996	20.714159725673035	25.95887010092583	27.699801153347575	41.28783738051808	18.774747969194358	31.03432945398706	41.278883386332524	41.228344993282576	35.918994046314815	35.92028081369826	33.27810637927205	34.7039334167086	35.32355666986162	29.42345207407644	25.9068673413069	25.76540290937382	25.215939994934537	26.535025365098996	24.85112236054554	17.523882110482	34.89838410627133	43.97405580031337	34.28090071998104	45.09942543925083	35.11379774850965
73937	43.233034872328126	48.64188600642572	44.06227856027488	28.174316961759832	31.524836515908593	32.97879236443042	19.448984176724846	30.991664920590782	32.283423651489485	30.113745108521634	27.051559432273542	14.446683244816867	31.65408066390333	42.00981120961202	44.02332801072867	43.35684268113967	30.976444795636176	39.63767883390564	37.81351005788892	40.45320645742597	19.527974262793943	40.746364454331136	43.83089768127322	37.444698075479174	20.263009297239336	24.905618708386676	26.480364054857038	40.39426770137882	27.793789052564442	27.32255685188557	40.080899727635604	39.53767257638688	26.30382995274606	31.550139752410395	28.837723408256185	30.963788100317917	31.25670553886488	25.520998915568	21.47172011148719	23.388268874503822	23.01176179949049	24.205091390416563	22.50654934713785	14.028953504904749	32.85687072077899	37.03538116284539	39.5554279044271	37.961131356251826	33.06830747876334
2846667	43.71988679651766	44.78594024605626	44.30002670026385	28.784764845413456	34.56159497327179	34.08661896973443	20.145731946622732	31.89956591182613	33.359106348252105	34.10747157200522	27.912724515930663	11.188758567899068	32.89956295330093	43.384043987781574	45.232704727482854	32.71225044557555	32.22149286398793	41.97962026597429	40.37837749301042	41.59304613470355	19.208761678109013	41.016129369017435	44.216738609621196	38.31559013271088	21.772693382780528	26.786572569404516	28.148193561341966	41.31655329716151	15.387862010109549	16.406903062537868	40.66546418517224	40.48969198455124	33.78884194443022	33.92299728219292	32.85681739419387	32.26798710304732	34.77622826597255	17.295222013451255	17.227178796935892	23.233007073307807	22.946444681129876	24.193747542472252	22.50717692923662	8.489176756718637	33.957695568863386	42.10201304653627	33.41825222025935	43.33426043030977	34.15961950221492
21999	29.888434532567302	27.840495965820022	28.27572891082437	18.413772947613737	17.297226631466373	19.527556754227703	18.37754035385658	18.6366379103384	17.65461218009403	17.80301536371881	16.82210639394553	18.35432591510652	27.58951947775317	24.484687731538806	24.043565995617378	26.109917240261332	28.554949412618235	22.432304564697166	20.904402711793008	24.782462089876425	25.211932553552025	22.9746201490182	18.786948591175786	15.722105341930154	14.563818859179545	15.622024366483133	14.665538841178272	15.07389713647738	15.430637309715797	16.298360826823718	14.470967303478558	15.797095738230517	12.282581807200769	17.279449706599216	14.860343160849123	17.121212068131527	16.574957799806544	16.369090865726424	15.928851754956302	11.278276942108189	11.135159554879873	10.919846152402608	14.270764675855581	15.107478839487369	20.659531672883027	18.967931283034858	21.246199465458684	19.68122976542957	21.64472300860252
1724523	38.3075745563875	31.11920294932072	39.30837604820497	16.956405806471707	19.097845601370757	17.296242033973613	13.861208321089522	16.959435258444508	17.351824056789983	17.888874501186255	14.577358303321175	10.010976304714099	17.40678641959264	25.32529228779961	28.084813594370964	27.002507443242134	16.795444831721213	21.337893055063564	20.15675049275218	34.88812074445627	20.42257385750216	36.91491967027053	40.089280763144316	36.39034295439763	19.75526999451824	19.495510958029005	20.399754183644134	36.09249771137057	27.195182442223754	26.21085563463457	27.098631360258732	25.40505196798842	16.851558591808253	20.66301023480983	16.968035076091233	19.878788151910207	19.591405101691397	15.955540934151735	11.568779275771199	12.879925687527567	13.095456986962876	12.751082390976972	12.262384369152421	7.3930288640543775	18.10184397783817	22.681240644737528	24.613308068968077	23.43407257292022	17.299947029689427
1903280	44.32123746648296	45.51546914765046	45.3596269354798	22.88421084991955	26.871181598835534	23.456228014263335	16.985754953585264	22.64291900125003	23.0537835728232	25.117797351236394	18.945375540327174	10.110034082965523	23.336737656198927	39.24468160697575	40.959638341566915	41.05263835049232	22.430323679318835	37.69092111394464	35.575655395574834	40.31613317060763	23.73943894454978	42.23798673427445	45.58886769164098	40.30748192875314	23.198493030999913	23.39852568845754	24.78456457775383	41.65420079722494	27.92909662843048	28.07598565060688	34.53026002768241	32.61097450949565	21.845971164108867	27.803672915087255	24.65394992335314	26.780232412639503	27.19054623210753	19.6915061021135	14.313663009278038	18.109047623588413	18.18323720798575	17.803524892835615	17.20144415181232	6.496305958381627	36.721254392774554	34.00981757360374	36.95775678818895	35.23075979109264	23.722954208389453
3813455	43.04967553497071	31.034381447411366	43.79015551578583	20.644932873213858	20.182766703143656	21.424605908030216	16.176976261979817	20.51122360529522	20.908468620959848	21.729035026733335	17.351677511828232	9.42159529177386	21.293835369293337	25.517357215046	28.237872137185793	27.372837126342088	20.402647021046857	22.110498740550064	20.906955170805237	38.32747233395764	23.585781435148274	41.2128575931369	44.89452044461386	40.079555604758106	22.059634103955844	22.330905955482244	23.46789914113221	40.81088742077022	27.49757853459738	26.73274297018389	32.10679633585156	30.28411657564206	20.24853568065355	23.19941663993414	19.773828676547847	21.81343144672858	21.744931620995267	17.776632415719213	13.534414798043446	16.825779232140317	17.146000026677203	16.443976528653195	15.942461128435822	7.052234785128591	22.050728251824303	23.352537493257838	25.518129023157964	24.155284836930146	21.613668954294724
22976	50.62783424894273	48.44345276462582	49.70105845187801	33.63839663823273	33.47337781260444	35.24260145102801	31.896618753225553	34.97242839518473	32.255283029590814	33.48760196276476	32.302330613234176	31.182855076592258	48.21333322797373	43.12188971175927	44.50151518669584	44.74250986469331	49.843409083402925	43.280331741922616	41.34700382305968	40.576486094261526	44.53789496288648	43.193106841864086	42.31498995032415	37.80480855791364	27.71713266812498	27.82878377776126	27.716356595412986	31.645299313822196	26.648596405672603	26.00219891054451	35.28182898412284	35.241601781201815	22.950704096444902	27.28857646982336	25.18220953742789	26.92548401771682	27.52321532671654	21.455492152230722	15.476954887823455	21.64689723111286	21.00008146584795	21.425046804814098	23.781341876559406	13.814847677265538	41.03987355581758	38.0069020847016	41.03687208245661	39.332101701555764	41.115249934993734
1702624	47.53636035522562	44.83972741878265	46.41970844800825	26.284806594139905	33.052056013043234	34.5477480394402	30.026390078932483	25.53352762364331	30.860380933127097	32.76527337679577	31.709105833321008	14.018703593104874	47.50355327370333	42.41830227003271	43.843715041448725	43.717577144808594	24.280329639709226	43.69912156658157	41.52941782778942	42.67524113304067	26.225801371391768	44.68255178829631	42.692477779364225	38.480087958389774	29.984953062322575	30.09180460140299	29.279332120519268	43.93652047008981	27.320455602258445	28.310289273023155	35.460829816839905	31.47519070404641	22.616135700335295	26.797160955494874	24.1418448379671	25.99811119450666	26.496899140400718	18.727511491609537	12.328257823680717	19.198146650614827	18.579000522368762	19.361993628146944	22.658458862287993	6.824652607062461	40.9731945576555	37.958874340966815	41.380165752459654	39.43689823834219	41.15435953226129
24726	35.56849334019006	33.288855761751186	34.43342141876372	18.930068868936534	18.741650164520035	20.3360092942477	17.0633689470705	20.320949436334143	17.003853764746438	19.079047901196788	17.99772353851401	21.0187014213071	34.36952685387147	30.026084869820576	31.31546362351178	31.279131310091817	35.802757524469584	28.611928134154187	26.65762002536086	28.617919394890542	30.897781341835383	26.70809186332039	29.260728693322775	24.853311137666772	16.968037682816032	17.16758908792607	16.02324805993518	18.775617633487578	19.008047701682354	20.63245214401541	22.247029169474146	22.94391043735509	13.507726933666618	19.91311091260809	17.033525933330857	19.121276636547414	18.797179492326777	19.985372040551503	19.308126466526613	13.671383415420864	13.415001891835578	13.248553712519556	16.340942305000137	18.00671623054456	27.320123151238285	24.72013585615156	27.261162440137717	25.759478482245797	27.605688101434662
775731	35.3778522388116	32.772431389044044	34.96499806869296	36.87237137178428	18.703979986177334	37.52275449518106	38.264323994506704	38.44364273399928	38.03463552797167	36.86624301622871	35.098008503747344	40.2756153877239	37.54356843758384	30.304639910921093	31.40271963261981	31.361843410308925	37.07797470745459	28.60331270541804	26.6658835990767	25.840277125805688	15.891342036509835	33.63385421300312	35.101292572058405	33.766006385085745	33.70008754855806	32.66108096459795	33.67681061979695	25.513230180615867	19.42880940851168	21.47653470904997	35.92998484691067	34.736542639706464	37.62586637372527	19.646676523334172	16.824472870841326	18.89256294720602	18.43297111932809	20.589912275538683	19.573795279296675	38.4131176186506	38.171073562881254	37.44782308524509	38.96395066497285	18.421302525270043	38.461012874363995	25.009428466703422	27.4798715929789	26.00778480020447	37.8410360480839
51886	28.053120690100304	26.13057885048345	28.081386600693346	35.45429166831382	38.60816001736421	37.96700136093622	39.48677331262541	39.951740262198015	39.61933316101791	36.17730038069728	36.106205182865736	48.60728201727802	26.120660965817848	20.23837303792531	21.985559010489343	16.281361334909224	25.802499480724737	30.154342233763497	32.62899147277056	20.400018153246826	24.14227632985753	19.1680633292777	19.304294211281945	17.563734474133522	19.482224161732653	20.082304116503504	19.931559326535403	17.310381231372876	19.053791810891603	17.444342052337003	34.14104877897768	33.52391828001017	36.3126754524459	31.811747708191067	37.02795697896749	35.890453223879284	40.159135730894654	41.54824129162629	49.38502033357618	36.032126702263916	36.31054485117696	36.156003010849155	37.55948869069084	34.73837751798066	39.4824849087626	43.44369884157345	37.87554217752664	42.37605993313715	39.0507137442924
54072	31.181105614562984	18.49733411631122	31.201119620808573	37.20671313688198	44.613757679533414	39.83193861852704	41.222344316521465	41.865021691516496	41.4840832235472	45.12730866932981	37.94141338374945	49.93010683039488	29.37113988117729	22.05992193207742	23.297821817609986	19.209369992184744	28.99104822628311	32.60639554294635	32.213059897262774	23.32133204967647	25.594288134967645	22.103129248685313	22.291400607230837	20.411788009424946	22.583929013354627	22.98625786664536	23.074925769421863	19.466747775049775	18.85172637809587	22.21953993677577	36.52989301309634	35.79479982410276	36.8558368313589	31.573617641094334	32.406329868152	33.302266007057696	31.953530211020094	34.39771157469058	32.93902838750575	38.461870614810486	38.739251600284575	38.40498332984911	40.082221946627826	28.104568407356126	38.28831639306256	39.19849189997736	40.95529624668843	38.561444647026846	40.91078676024679
4624374	34.023781109588626	35.6222943720223	34.029859430790836	37.343704146152994	50.38812087956194	40.405248362608724	40.49477302194423	42.14449166499447	41.887181979233425	49.006559574354405	37.696206795139844	47.952609940461045	31.1285054421148	26.849292810518563	26.8718585521358	27.372631517508434	30.74583667735673	40.85920708799755	40.19181533429949	26.25881256414333	26.041152933445115	25.44222722948843	26.047097984595375	23.334675956878563	23.455355012597877	23.924876476083398	24.609842242253784	24.122748905490372	13.847033218598517	14.50765085904512	38.49140300246829	38.03160549253287	37.815222298822846	35.00696474851963	34.36934378336961	34.51188454289425	34.837972800096146	29.823977022401717	25.819176475028804	39.18539163619749	39.403183028035606	39.332612209232444	40.5199727055169	19.035303434459927	48.94345268495133	47.70221091309215	51.29679229505353	48.52072531313629	41.57824382015883
1533152	34.3933711328292	36.757725924999924	34.12827502102156	34.515283346962	48.40467229466607	50.38626620040392	35.18576597631917	38.17590067711868	38.23766350235226	48.51106956824339	48.16823277198715	37.48552432547946	31.06323950976173	24.743030628274227	24.15972261234572	24.49633863252712	30.562771436495815	42.082411766809024	41.49262191891015	30.6427833282326	22.475591313884095	29.349205496970075	30.560527588856022	27.88617991115436	24.54972934936622	26.358807971719884	26.89030768422225	29.67169896647809	16.246279813601685	16.578116964861884	35.29528921409164	35.361287260574024	35.695096178777085	32.0540459025893	32.24172769436079	32.7553504825936	32.63376062328669	27.720503574484464	23.445440650293648	32.22109778464923	32.432907923793124	32.64845611500622	32.94989972241451	15.1369741555064	47.80494337039397	46.07287186692451	49.47914092794268	46.866689288905036	38.244782074962046
3813343	33.950226659264395	32.9830722868241	33.85971625146012	35.418728265595256	53.75614349047083	38.024605661030336	37.536600179414364	39.401667983810476	39.268818520086484	36.74899401491379	35.52452721674241	42.8775465089014	31.428506197364985	30.310127745753977	29.371252268737674	30.049514554152516	30.92932862616283	48.45047955579682	35.48069654985888	28.282913230180906	24.630012195071007	27.752133732589783	28.452026438945044	25.83912940415512	24.846246692282257	25.975713786987573	26.565191024367092	25.61897901395527	16.723848659840876	17.363040978958743	36.29630224542176	35.96291880218716	36.89752930904482	35.142743522321396	34.86075594473927	35.103069275150055	35.305578591617426	29.92805568215538	25.95177928295883	35.40970312844284	35.67497616704737	35.524149558431944	36.62388948475824	18.533636727329032	39.433332773351474	51.606009933066645	38.02576674051446	52.80915269143623	39.01735663215123
27246	33.85485239417648	37.8753307169655	32.98660579483561	34.486230696042284	51.87058078158975	36.998054455710694	37.83844973840191	38.74252642771162	38.284603725487784	47.49417961547149	34.624858599268464	44.295655657637404	32.87273418493666	29.952172694055374	30.905086242238635	29.382518274843427	32.38640831413016	40.10834515349702	39.595128973231716	23.257265361048916	20.19358005126701	26.821084754288968	27.605531443387363	23.198750703147265	26.354427495141582	27.057797527740583	27.645765392096656	18.985829231933216	23.94276777482125	25.875371342771004	34.82636595800755	33.91672603248956	52.21227282473125	48.74731660135035	48.14912175308082	49.710177785530476	48.125373099264706	47.44883890178506	46.85813011122115	37.48829751393146	37.83899498462711	37.04907088097961	39.179085428029055	36.679877196735205	52.027665502890144	51.6111915177469	54.112251528651065	51.67570979091437	37.89890618212648
41308	38.061423981329	37.21923154253992	37.257011561409186	38.29535443601931	41.42523405877836	40.914064092348795	41.631583779631676	42.80791262196888	42.34272226578779	39.06262771731848	38.27484566112962	47.988313090667816	35.98043217959543	32.67623454142041	33.077573668536786	32.07580770939457	35.51512327761341	38.40464018698642	38.869760340877434	26.90843600754213	19.836718384125557	29.351433448355113	30.30949352693739	25.370809882352738	28.79952609186427	29.29359285544101	29.98418053100619	22.619850391365635	22.34016480510853	23.923924717889665	39.00715338160576	38.164232483209105	42.00833875299917	42.437500540423294	43.201402918075786	49.294966024497015	47.65632668513885	47.37481783469739	49.66093443195109	41.649308331518036	41.98553321645181	41.339466725727945	43.378902433653195	34.94718871143177	42.550202711285635	52.89550149580945	41.12431940523734	53.15014095045099	42.008289794368764
23597	44.16166455871801	42.29695983294766	44.67731631096182	56.4830126196232	55.83632302149533	57.35109731781509	57.20814690537663	54.4813173688141	56.567148951654836	54.80428549067153	54.25166472777452	52.3289786887483	31.497158406971764	32.494640893451525	32.81536920465521	32.048919763892236	32.33451268168548	47.597398713123525	46.45770219093966	39.89040785954613	9.328253669683876	32.42206035725335	22.967266945290195	20.74242330899702	36.563649536751555	37.15195805458639	36.05066529830845	26.450267232967814	21.179077982583202	22.597044102311596	43.0002986084288	40.405129075688855	48.543445049609495	45.44660816695743	44.932460620594426	46.26761854470889	45.20216652206503	42.283082254536225	40.500349468353576	35.824996441185284	35.012166024749476	36.286464751559635	39.525600554696446	29.16974947565973	53.5287825283585	52.94689059711032	55.825921782956165	53.08720851876818	56.25409294070411
57003	51.96031161569637	49.45711224883311	36.86107053114184	34.20356236393429	57.44751348550103	58.33437835958391	56.736918126016114	37.901620506201255	37.44232564161473	56.621798466290095	55.23264684674988	35.85686318742677	45.71382027623167	42.863632737247336	43.21020264303932	43.70084721866442	38.302686980888524	53.53257308590591	52.128223004073234	48.42740179279916	10.14397921165964	33.77968267353861	36.55048131685438	29.785312708616473	40.18913565964315	40.53884689291664	39.6056145360714	28.512349705292195	24.035396927886733	24.832054409499616	36.329250432805296	45.074666414443904	46.165046937953605	45.1501102058936	43.44836073271921	43.72672652606129	44.139308889840855	38.713168291237025	35.62315361002014	38.16777088808695	37.335366451760535	38.584155093648796	40.07278043799904	26.280977734316924	57.95999071108755	55.46528757547897	60.13567368549456	57.03089373497836	60.52210044697707
57192	36.70991720797255	37.099664598064	36.348558884642465	34.47114999780492	36.17739839179111	35.42569288373072	35.66548043723293	37.04684415911524	36.596124150252344	34.67711803387065	33.28872768179868	35.10596368756313	37.526172684832645	43.19080556179985	43.897146103794306	44.2475417487803	37.177844292945544	36.35449012409449	35.07102652439451	29.407875663159817	11.618956389462623	33.50682958412999	35.88322836252	30.162529160586317	32.68284871127134	33.54668912360628	34.43830410402617	28.360328162675607	16.6466262861319	21.26787555679786	35.52099446824715	35.117129198137704	37.77030576364677	38.016333350920284	38.57809257747129	37.889063987181814	43.64274948125369	36.09169355056558	37.12990738861617	37.82874838893641	38.07830282416648	37.62609381607175	38.46090171389577	25.407070776540564	37.14114005423465	54.238119884392034	36.776322168405244	55.77957537432181	36.27572038484039
35447	20.605705077066204	17.834632681351113	20.350883480338645	33.06520533061432	36.02291880617974	35.711737424376864	37.35143129030536	37.409117453396064	37.02568644328558	33.9072506920294	33.889662067735436	45.03716435336954	16.877957628505325	20.624185288067416	22.54794235577225	17.0427095528447	16.71252566653284	22.93060509309069	24.946709512496323	12.441883207672086	20.18039846718742	10.987970190949797	10.134265354231198	9.98431351916493	11.132031606077888	12.423257671973827	11.567731576008214	10.806314841716807	14.410449084963338	15.798012418974972	26.57546838169941	26.426007325488346	28.294798877111855	24.326847591988738	28.807617550762867	27.619039915367214	44.79187714225047	37.52945203407375	47.308682985218674	28.45568293430551	28.499306046709687	28.63793443251333	29.496130612123743	36.93094485695225	36.95373246221049	40.99621142315965	35.61973431264201	39.70676551353085	36.36689802666201
39139	20.423888923069363	17.599789356804806	20.312367427042542	32.691130853327174	44.3070740593434	35.38572813663042	37.01507208387756	37.11269309015938	36.73735175486936	33.594364967086115	33.54730787327902	45.494414971181925	16.48497613061441	19.69040886612809	21.968197563420173	15.684517519715326	16.491373314762814	24.899671393376615	25.075843428069614	12.549556912297184	19.94413754054821	11.092212293729947	9.89402096139819	9.608905458432785	10.970560861339267	12.327062841584421	11.520713725186365	10.703481170125842	13.749518170506088	25.955519838035496	26.716359029782918	26.585187900715344	28.418290219455763	43.26926196806138	28.951044314484715	44.52492743009536	42.83676463935438	37.1992478615832	47.16809064250742	28.624744898207652	28.646882143266073	28.843558130800133	29.637266573848528	36.3843589242457	36.70333088141486	35.83124160276065	35.34923958674624	33.80610457142639	36.13109311120914
62434	20.590109300112093	22.632708641450737	20.39657422037839	33.650088034629185	43.52987259207962	36.5351285851518	38.17379401360445	38.31049330203161	37.90254886907709	44.03777343142104	34.85894014497361	46.400509138024304	17.29941301290092	19.48857749133174	20.234958489412556	17.760569671977986	17.182467245652266	33.943316254861735	33.23745880206652	14.708151639559217	20.125167527162844	11.35841095154167	10.787161421015679	10.238443689458574	12.836042023371968	13.902868904198588	12.923486896895469	11.538621036342539	19.255123002852805	22.294156141811712	26.494752468347073	26.324252175051058	35.731605691673515	30.38295378973079	31.397226820229232	32.38437259201824	30.952649014646312	33.55001447155099	32.30634133856607	28.240829261216135	28.303563663864136	28.40933743212121	29.223371055682062	28.13075508241489	37.95306363169266	38.603093996175105	40.36860881385977	38.007706771899244	37.262467936758185
49865	18.94852887864072	20.533857397855922	18.826665308065948	27.570972685097324	49.46499021618504	30.51765256008162	31.752748305757972	32.32035735136451	32.00778533194138	48.275176178138416	48.724979230282344	41.50933280507608	17.45189681583545	19.898278377292613	21.779721193289372	16.30281206006871	16.919401116215507	30.41109404553796	30.94552166321949	14.398181782244171	19.284763800932147	13.098990782698793	12.188467327259255	12.15614538318314	12.697822791004167	14.017177461632212	13.84467083731329	9.092068102443324	21.73576621030736	24.712705919173597	24.85897902075726	24.3456472965357	47.178153658870635	41.64979071426613	42.12171181315453	43.40080983463864	41.53159852221177	43.66544496258584	43.68130475679384	26.207797833007287	26.44805759978096	26.45531885999926	27.855929207186673	35.99058867458341	40.80617055042307	42.75343206713379	43.49933962295639	41.59910423685185	31.28274195169708
23512	26.976360403909222	23.707606024474828	27.017942568183425	30.071843721108234	47.74695974668074	35.21882833928776	34.24824499222568	36.85526595146426	36.13903853564154	44.188605107624475	30.79974116875177	39.987301948864264	14.821390127843472	19.2097437996013	20.528512372604986	16.793618596253303	15.4386680451587	30.959298026246227	31.4081181784351	11.783489025635994	19.472115821752848	11.299402882031435	12.120276335178064	10.067445679232755	11.774824827832914	11.034261829228745	11.521476787786048	10.86327109977838	22.066156938654	24.79519109867143	32.30617463424471	32.18935484989487	48.575887368788244	43.565902442532824	43.748600755051136	44.838164836485824	43.30202303469111	44.65358865172804	44.25152959379027	34.85952075914199	35.29793740425052	35.61173414313401	36.14136786610423	35.732363385113935	44.614790467032584	45.25985141531506	46.927794058271935	44.87891420375644	36.09353895206937
30434	26.351123191315633	23.98453740673884	26.39592748850602	28.65061990917691	46.51149772763363	34.04307339642119	33.00347092616664	35.692072324471724	34.868465876646916	31.95902616537834	29.453386915627483	39.69806782764159	15.467108253057562	19.028702174937784	20.38863158259599	16.974706953098647	15.943660388474868	30.52715572813972	30.86429601592876	12.102722986236339	19.784903213744204	11.554635115886777	12.180934817379939	9.547118923396424	11.965553314950348	11.603461988172885	11.764430551313877	10.99318891264728	22.054381485750604	24.31241159180784	31.505870970659988	31.297316492826887	34.890682845832174	43.88514692479223	43.636512598058665	44.543682328812515	43.25602100734422	44.688851591537905	44.68178135130234	34.46683492481086	34.926801208273226	35.21511163581008	35.6833358413252	35.22779488549561	35.287066527836494	44.67192741157194	46.24112590200496	44.24458207341094	34.693387237966235
53671	28.202846147829895	26.23835843917042	28.22352174265551	30.636993116175784	47.730807529209336	35.91429825478439	35.05099130528623	37.603540726077235	36.87261772481466	43.99000603387322	31.356749223988817	41.14774391522283	15.830146662659502	19.98166642346032	20.944146664827482	17.730367834743507	16.422466353565333	31.828068077443298	32.24095657144676	11.849347440763275	20.27213994503473	12.02440616841633	13.15445318092978	11.041268103538268	12.435688213403635	10.929206546315637	12.224609406054594	11.506681725058336	22.77974060033205	25.285512978123414	33.731834533975096	33.581356962838214	49.250084774737374	44.74946909915676	44.705176519719735	45.81146490593682	44.30888997193386	45.7272511844107	45.33058245908666	36.47415527040344	36.88305764867174	37.19815758218706	37.68310876244499	36.670509266248935	45.989618738437585	46.382359837439644	48.14854826172217	46.14539310223647	36.91534884797322
40306	18.780278871704176	18.431238458537337	23.474929807925047	29.187183790862296	46.78242254590132	48.26358382800746	49.84363407539935	34.4024156072854	34.26362582327201	46.45857107289627	46.66655557384996	42.89296062462614	20.002055817993654	22.658068411956364	24.36691453719688	19.456768353506472	25.400752553812794	31.900140768604718	31.73381474902573	30.629288514361676	27.24026646438866	23.36128612943253	12.407572967033232	22.104697675880672	30.992701152012405	31.616431467053356	30.117876253732476	11.462426228821068	21.915965570252798	24.737901838494544	28.217352039186835	27.434828715357863	43.39411374521113	38.659455321009226	39.05360000496838	40.151082550697865	38.40670327788725	41.71060469578602	41.596770643846405	31.4626605978078	30.95760090389648	31.802586729985936	34.11532248893585	34.64012277990776	39.85530749765557	41.34371620924597	42.62430689074883	40.38526663374643	43.17172479240521
11544121	21.855701692691184	22.172073319576224	22.464466076994256	28.245533321045325	48.079025727520246	49.422469627142135	32.344806960706144	33.49120735464604	33.36767652462488	47.4893277508311	47.61809349589223	42.001788861308064	25.051123014886176	19.912407036004776	21.596589602096778	16.253343255359386	24.169856896492256	32.38182779849262	32.25260048223139	29.055043870979013	26.21406980554264	22.537927583972046	9.432969189129514	20.943003414059636	21.630480575053056	23.22060943619509	23.423890696378272	10.507422610514682	22.352842114918133	25.17990915845256	27.018340226226044	25.867111460696414	43.8851294946009	38.73151361099323	39.246840104325514	40.33610765573817	38.69130939740352	41.596754412574285	41.1534508368286	28.02016083177274	28.080228731434005	27.147279245322284	29.832171524827643	34.877413935130754	41.93116891559989	43.08759174257065	44.58196219483279	42.299243670966405	32.216900876466134
24251	16.15661957783494	24.643513648357626	15.778225609467892	23.42980275678371	49.98106587380142	26.380534908495807	27.374290677618003	28.37591786716828	28.04601097853617	48.74480413603282	24.958088300281926	38.15870283082391	16.378492165791776	20.436472427693545	21.568979614736524	17.867884754684976	15.561680762453944	35.219873820653255	35.02937130393626	12.778616195412148	18.889348790963982	13.429028218402909	11.836696076975068	11.943074777919334	12.763741317384984	14.136537221662708	14.433406666143387	5.624413247010907	21.175547070021963	23.756713274863483	21.875574819520413	21.09083114006177	44.10209086028122	39.48582141664254	39.68918709935659	40.79345988814501	39.35795207682091	41.31431067341308	40.262736178291476	23.402024708282866	23.64492721078883	23.469267219979443	25.316601510611214	32.826267232190474	44.942172114828026	45.73618556162295	47.72403345143407	45.177395431758626	27.341700393775028
43539	16.014860861153817	14.874225937917053	15.596299846722523	22.790931985979324	25.90697733238832	25.430421078628086	26.67975019462109	27.589981076632437	27.222793212281875	23.75046171911722	24.03026151790796	37.28464462279937	15.116924828049772	20.712721554879185	22.01156756536704	16.131635046369396	14.413951018147547	17.408454053832163	19.59495800961536	12.82329463528585	18.01029290981234	11.882086728941921	10.87308879079168	10.696329341376362	11.425196431481707	13.108778052151772	13.091675065138526	6.15074451953752	8.148334920562615	7.196197425381521	21.44641451745072	20.608467404788996	23.56629078832081	20.08773514532351	24.42566156536887	23.49397351205342	39.912771947010015	28.649087940365828	37.76240276468925	22.806073549208826	23.281835921178338	23.164536317107583	25.033465393623725	33.40424483317442	26.95164762954373	45.843124594018605	25.06571137963329	45.35273155438665	26.56623144567483
192423	18.19757571892423	17.43728300088672	17.647256373392068	27.789421743264864	36.53207148608957	38.38268591445484	41.29157692651602	27.30024189667409	40.14514536310679	38.91718168653828	40.2603910909798	24.293746929296354	35.00196641820337	33.73128119916201	36.66364617564891	31.210710466755874	28.489518453749053	25.435628758986688	25.445262454774465	35.08159139270552	10.897214648165829	24.441693367118546	34.75224185161992	32.7545154449062	35.63496613804534	36.770496098189824	35.66317547235128	24.167977686545104	22.252161104063678	25.519843540034557	25.861789946013555	16.719784432815146	37.05023185461359	31.584789736307375	32.4298899500546	34.54468498665719	31.953348928316707	31.827960657691396	31.490947258349273	28.67955107057182	28.30623082654907	29.024458898499702	31.364131907235727	25.886261801474845	23.30924993294292	27.398167825806446	25.132597448574224	24.796865351894112	25.27625444340834
203504	17.91326913039635	17.13018316269637	26.517248616718167	27.594242218578106	37.347664159795414	39.178573013908405	42.031747019888265	27.230757649177267	26.996288043553072	39.69307282191768	40.958228933737516	24.430552537725315	28.215568038865758	33.65334340326222	36.587599830125185	31.024461656028276	28.278046809849435	25.70431513883452	25.838020365520475	35.33170688867948	11.191827665179243	24.21278552490864	34.766671066519834	26.54450130543271	27.131192418144224	37.53227528286904	25.955589946777703	23.986848263391003	21.831549340145834	25.482100919253178	25.41865947177688	17.424221742516128	38.283298302759576	32.84510997835324	33.66872926723064	35.58291328239306	33.05693485802058	32.8478547222266	32.82322875755523	28.959297391435317	29.14956326332511	29.01601206107487	28.693514924562614	25.00043028894008	24.080823587202428	28.073339079728783	25.866203088861994	25.514887344013562	26.624361491952797
56999	24.3714946909523	25.297175476429175	25.02228810829307	20.665367355418102	20.36170903457637	19.95260080995266	18.930752578442384	19.980589558982217	19.905925158508776	20.561235299952465	18.97243608741002	13.649618907735709	21.816269458729774	29.00433582730052	30.29263126130973	22.276543143809942	21.973979116134117	23.98032357568863	21.785125888301703	27.131984501887363	13.163627246653522	22.808128125382137	24.635117710693848	23.25945930067203	23.712720770397244	22.755245806481728	22.773413283375742	24.828422063735463	9.596988286345658	10.838915820365276	22.16343023948166	22.674498993290833	22.404551220024995	21.599436878344342	21.978471734267067	21.65197614396586	21.587730771097267	13.42139055064548	14.128525982593873	17.903679524546536	18.26884333510417	18.46934379743655	18.741727362298132	9.939570043236989	20.548362768545598	26.77840253799168	21.2042149572808	27.058228456630935	19.989787005450438
57200	40.881267897656485	37.97170102406775	28.997498628562447	23.270239150336568	36.74621942889205	38.629686656793204	20.842388861407166	22.71794011876076	22.71685165547822	36.34307453804061	35.33152687748796	11.041923841352823	25.424732782021962	34.27585845382656	34.928539122884914	35.08269525887904	25.67945771960975	39.306131922417826	37.63259204765141	37.75355195533101	12.869352939642294	26.43125035145084	29.458968036181687	26.772994367647257	26.483054077370607	26.72821011261478	25.945003203589746	28.699580322890448	15.314925633247233	16.41242883441377	25.95793587978815	28.68113112079	25.296244920452313	26.17474233700639	24.764441044979346	26.227016971060625	26.231295546978043	21.416040220885346	17.898408115666747	20.36994239848226	20.75411798992114	20.918322486084833	21.285117714551223	8.807810796362693	39.9254259431564	37.9835768257087	41.21295587531933	38.80253438051715	23.225728783490116
57224	27.94672730948398	28.92843420628242	28.6628206202933	23.337658688127593	41.37043294448437	22.501936935121815	20.96481670648489	22.30787618976668	22.29515300493313	23.099473967329804	21.01464974140044	11.373775020472602	24.794685379483514	34.4690985707166	35.22016768472796	35.18207158630529	25.051893028892362	40.00079473474346	24.82721484244873	30.6768912879248	13.65584474092352	26.134155580818934	28.198165088628244	26.424072470694366	26.633788512197654	25.66363428332234	25.663774329356116	28.60320382999317	9.868728814564696	16.944278198014278	25.367718109722265	26.149130717123743	25.3832018785953	28.966628516718025	28.04492820896242	29.13626944745233	28.994734333816943	23.917714892647925	19.656147734236114	20.131778734592583	20.614029079648613	20.89161236842147	20.981356447701078	11.077482196911367	23.09337127424182	40.071592856351806	23.995550746798394	40.81756812024239	22.581302055746914
3742499	20.120716647194172	20.6148900349781	20.399260094437523	22.493149573300872	40.897967189199306	23.095459798483468	22.683480551825287	23.522149836975608	23.52252734604015	23.122826870104976	22.843156926058406	24.024665340030626	20.956804623594923	24.109308661383682	25.52788178778679	23.456583598595024	21.148842477115803	29.442929725255457	29.124015821194085	25.681071022228476	13.545820583515196	18.830604300989247	21.335751395010416	20.46868532067242	22.992465244899705	23.077267751682154	22.438580136002653	20.538893546638615	11.503604009182776	14.113192044947972	18.926842838582107	19.332510281932414	19.638892030286424	28.387604297744144	27.799370338206177	27.85979528879328	28.013015246205853	25.30914142637518	23.139359947204948	17.71765662456159	17.795234231323786	17.97541384140902	18.15911436529168	13.33684467782731	23.055755549277034	32.53402192564409	34.57575772263677	32.45947062068099	22.4763366268909
11524119	45.45995075819297	42.53935500399012	45.078908050003015	39.9202717933424	43.07200749271896	43.126003811672796	38.5016784073868	42.563133774103875	39.69001216479794	40.20492901994715	38.85629258277648	38.76993802647535	42.92326698648338	39.22942361092753	39.488175680671006	40.08815018861175	44.608230649272734	47.87108706979556	46.06219114940823	44.99668803646466	9.375004740083439	35.050150338792996	34.6772848316794	30.90658121865679	35.368448956455346	36.16203069441578	34.65320160125232	23.28924886797062	18.675909742027045	20.423671060465303	39.195638784028695	36.59807260688877	36.046823395923205	36.95497015832119	35.231113524175115	35.74148297935697	36.30528712680183	30.622856314697255	27.34485664645676	29.33003443697353	28.819458831962148	29.6512366918127	32.38286634014612	18.582760071052707	49.78314933714088	47.228399868100766	51.63804183274706	48.67132186331991	51.531941858770836
57516	40.34192692279342	39.232832293210166	41.07279953225005	50.046456257350215	53.211255610219744	52.92688145051525	52.444031953530974	49.36054173197632	52.19333084281596	48.999009200661035	48.380884959459365	48.0987407832607	30.18157491838855	30.57816920572626	31.36802251425403	30.57875853967804	30.710500057047664	42.98361502210172	42.247775598056556	33.59629119544643	36.68033762165527	28.485871008171234	21.474416845245354	17.083786913225403	32.64802436883434	32.59282338199675	31.89651475886858	19.298140038519975	20.15745088706977	19.930769910070943	43.110470386432425	40.96100190045921	50.419729009659605	47.40470127611385	46.46220191641514	47.45129727957758	46.528098022136156	42.67755203736116	40.21265696088448	38.76001242522926	38.020713301368566	39.27068801371362	42.35495141364808	29.584373134688516	51.944654021789795	51.282938325137636	54.21661966311218	51.74631957799895	54.93800236650228
5672990	52.61171267070438	49.14403721280902	52.52636496918788	29.96566260489016	40.233263879517324	39.70096573657858	35.12945139807425	39.54010442451286	36.801094263711406	36.92945563413487	35.94556347904546	24.964959165909676	50.629759241128674	46.625234889148324	46.334260746656675	47.35225044297816	29.53440183523535	48.75243710394406	47.21026480290176	47.39508484995306	16.460226261058356	28.682194647462833	41.57306213981715	38.62114581242613	37.43646536527112	38.88762302511066	38.005142851316876	27.808773251546118	24.17369632985094	26.606447959734133	29.254612543527436	43.798440456304924	36.89900283670534	40.55880699140775	37.66733084663124	38.15101434957346	38.96254533959555	33.844721516003446	32.58921262646802	35.498730094411115	35.03225947635669	35.83057563961515	36.86311151975145	25.592153860789693	52.46753653183437	48.38877928219922	51.61104421032951	50.2239044743515	52.47718042515662
1712057	15.527485178668625	19.67334831638136	18.99537952396026	41.36547895788167	40.84262934171618	40.51597804312496	43.24370006363943	38.11437668671205	42.482794608589046	39.418109187621795	39.15127698669004	37.15586414605056	11.186668956758446	14.535314206445165	15.850429594871814	12.300031149935576	10.593254433995435	22.98520459524741	23.71907613504187	20.769054282554148	13.789164515792809	25.77916127263065	8.915394038433858	7.8002522815460065	24.841606507111667	25.086315998518945	24.4829688097827	25.496392517542855	15.01243813861522	14.335856641952335	33.021076090407504	31.610058414533057	37.2518033723176	36.786815990717926	35.21441710938933	35.56632807036959	35.74526333753562	32.53147990519885	30.88900437187332	26.79132159129398	26.224139796516734	27.55292100169861	29.497770655216062	17.64926756664324	33.533561379369665	34.768376491194594	35.87548611438576	34.5701443622551	36.765367035830906
57063	48.776690710840086	46.91752112208687	48.25004776589443	30.44271630524756	38.78848028412249	39.71750644349139	37.72365344810948	29.966083456474447	37.52471094209676	36.69803855058472	35.55659336286795	21.990667778064743	43.17240567233467	39.38437742424321	40.822557716846354	40.54359477876766	31.1187596622351	41.51717967982139	39.74836384403364	36.18556040510635	15.900928764194633	29.438461561508355	36.84303379183261	31.605640893841592	24.660279601768956	24.27921423150426	24.103974695596346	29.387725891087	22.791853164650774	22.10966539711474	30.342525088487	38.540364414559605	32.61443046429275	35.35904371235922	33.30398892400819	34.68827842150009	34.853044268534305	29.905678116715453	27.066877099705973	26.313128076494174	25.733489197081028	26.324698965031573	28.762440618466663	14.938557719942164	44.6372823542495	42.47616913493678	45.43910870567246	43.3506075099915	46.01149598509738
57146	35.35344785814155	37.39660938004005	36.61591204282492	35.75961009535434	33.88061935404628	33.342440888779706	34.56340336650183	33.88365935503817	33.43569966874381	33.00987136984544	31.53193731027504	22.937954234098083	35.3307668660912	34.68795327586419	35.82670098680297	35.94557701180682	35.445520099597246	35.503467262877635	33.00736831442667	36.851994247604985	18.8546527757532	33.757596286830406	35.98025477037352	34.929822027871964	36.859878376510174	35.00436261811047	34.91805542141866	34.415305694339885	22.789508301276392	23.011072030636676	34.089922738279576	34.621267733448015	36.7671376721855	35.07381442258112	36.061615951483844	35.3799103557098	36.248008133194716	23.488892194278893	23.86955547059781	35.9163671718498	35.95915634128824	36.773719719791224	35.22296080552163	24.645597322693767	34.413249205849645	35.062748321795176	34.84440707531515	36.44749791718863	33.95478023117833
57166	31.881290203797818	46.25801963540992	32.867845892183155	31.44986227277326	47.607763895897584	29.696721865706365	30.348116907531438	30.354208092149104	29.95977309304657	29.525793337125965	27.91918993719503	21.380943714623484	31.745230973982114	40.25410614073743	41.26346557870875	41.14559332241584	31.854190550310335	46.88022711008758	45.26903104996339	32.47995032562091	16.440406155353344	30.13887821489301	32.31801648153721	31.215741765231883	32.32729324270491	30.785750157196233	30.837534421638054	30.561810122504028	21.418992216763034	21.92287301963695	30.582332004908388	31.00813331463396	33.13887656598934	41.069957615797136	39.52188815618528	40.58779870362445	40.62394340655281	35.48523871926689	32.63575645482311	31.987342670850047	32.16517375160635	32.724355358831374	31.637886363184908	19.687615191756773	30.848360413834868	49.34866718083444	53.18685448538588	50.36899994227846	30.215068062500254
11234968	59.06592581963985	56.26648137864735	58.34084520002372	37.53982871688075	38.5838575280117	39.91056996830585	34.74055895448048	40.758285969093	36.100616358752106	38.68595445330034	37.636578736379406	36.112628705197174	53.21217085848529	48.52572997086087	49.34191897965617	50.50182468703592	55.0135544922741	52.92142697852358	50.51534742745622	48.55759347086009	19.223671985415333	40.62526904404324	48.39157471626468	42.6219074388906	36.566281104408915	36.47630729791003	36.276013702852254	43.13497733525516	32.616796739852404	32.51306338115095	44.27388576158846	43.24185362083481	30.790239808144843	35.64251823220424	33.03778069744581	34.578738926926576	35.283609588806755	28.281174109241235	21.961432566553786	30.726241950064654	30.226019795370014	30.99215977345184	33.409851732258055	16.525642224738327	48.567604262685535	44.81559369126926	47.6952963564654	46.537711123275734	47.57417771186394
4869882	59.77391178915764	56.28361881902549	42.85447650499632	37.3096049553869	42.18197280222398	43.9081504816751	38.875008755162774	35.98965430998389	35.89389574193968	42.631188519764216	41.67966540219397	16.18995889367929	38.70335381874045	52.81982745571648	53.95715923143481	54.30230916552097	38.8550977365099	54.829288246674075	52.667271768444536	53.00390985740666	20.1404928612984	40.00205828525229	51.57012752610269	40.40071059426694	40.43629630010462	40.7969187481219	39.3422036419921	42.36576277435448	30.666868588847006	31.839396842303678	39.029041562993186	43.25486926342321	31.607973456189672	34.47730205133918	32.637164773655	33.42695933361863	34.423909797686704	27.743707429976105	22.223273749408264	31.900511352504296	29.69092118672624	32.159035342292604	32.70536259633058	16.899106880613484	50.99954668303578	47.06790449757173	50.39307855010992	48.89315195337988	36.685718970609614
5471515	59.582604249997765	56.08209792199351	58.92375671189841	37.37834989926812	54.52640780101674	56.56456827608957	54.252139022516545	55.10401372868067	54.773505985790976	54.41999702963104	53.41330113475724	49.946635637621874	56.20998007925016	51.68083534152793	53.14164101222835	52.95021440880091	58.19090289344837	57.11370423794388	55.181459421316795	53.81372449896823	20.02150882173948	40.758016914908055	49.862496794169644	44.510656415407595	42.56395583298573	42.86820533926155	42.04917247811065	43.60995056831471	31.32777187884349	32.68098449943021	46.69691592517563	44.620975457191456	41.70212180804292	40.65258113272479	39.4089268275229	40.62342161334693	40.878954153544804	32.279981885989855	27.5438443393741	33.209389261692884	32.20391123418802	33.407983515137964	36.31634086561907	18.5027868957647	56.50982541505088	53.843527958261646	57.8611242521712	55.17490801048637	57.89545679050528
2484510	31.03408688116755	27.70706523578767	31.636774262122884	25.13997295964464	35.68807411935621	37.13680093601591	22.451718894301784	25.335715288686153	25.974901170623745	36.21063250075379	36.02896307564415	13.145436389340954	26.16089324081115	26.384302176439352	28.320011753351036	26.903542297151816	25.86296565518548	30.451257902009743	29.145992819789647	33.78546905645988	18.42116675564963	29.440883913856243	31.29128539916077	29.53186982775556	25.89012118513801	25.733267798574264	26.257219306136857	31.392807647874797	10.635925330479816	11.63499621340886	28.75447981811937	28.70759684556235	24.47014716239812	23.796520956097257	22.50681181748862	23.21137480996541	23.121909397619035	18.751948123705372	15.606781348938583	19.624387948695162	19.621251204991992	20.282736631914055	20.03954761187257	13.318900496460097	33.440550247049465	32.67278337005352	35.59568755802047	33.12683331329968	25.3748189661727
1149173	47.646366602898105	44.07563807380133	46.84803206511953	46.39242727220015	46.03903863514762	47.95877738303488	45.286137374857255	46.44824033868282	45.89159368937416	45.408471591845874	44.55240203773292	41.93499589611804	48.09140992359579	43.673944201224025	45.028761524507956	44.32532504660457	49.98407828100494	48.243694707879065	46.402098159635315	46.62501729803359	17.579135701477508	29.74782237851611	40.651623450699496	37.106089217536564	34.488663434157694	35.074004571658094	34.15079507977149	32.0587734051644	20.75128812930386	22.53744196133038	35.98571155734646	33.58410195135737	32.40466720882198	30.996036592270908	30.15100386939732	31.204746338220925	31.41772157644966	23.70349423056449	19.219459842601445	24.196806599010163	23.2810263181531	24.36229587450793	27.279943372799533	12.084269081002411	47.283534017593844	44.951790830168214	48.796900294272405	46.15373651088476	48.668489116281144
4672650	59.02537946011089	55.63341452117866	58.56815188585722	36.77690654555212	37.57157964546929	38.753494333468524	33.333436370398154	35.4520046239036	35.325204794623666	37.55342371081551	36.57527798712827	21.950996497136266	56.87507627471167	52.43944937583295	51.99338601561446	53.35060966115867	38.17148125399355	52.12665099592733	50.3901982826594	54.76695203804086	14.225239516681253	36.69887228662828	48.02648146252086	44.854127777123594	41.61335999905617	42.98084171012716	42.039857197960465	37.95887380494425	28.68930260142313	30.92490732790107	36.64960697871877	46.61687927433457	30.561774645321787	35.61360241551818	32.75299531410188	33.87989173236358	34.573565388558535	29.718380267941924	27.186678865184117	34.979750580761525	34.57346150237178	34.75201641804686	35.884221507096825	23.941177127649617	48.617236740326675	44.3087913455552	47.15918193335153	46.10255865988638	47.456357263178504
14003783	33.432531087967114	32.12144743075529	33.41912493533412	37.199352418048235	36.82870147120183	37.963050844391326	37.22542272303019	36.50952465889539	37.31195708224618	36.03762181546312	34.84841744459466	33.140227581935946	25.69510290890612	23.840295726239933	24.251807994732122	24.82917119685844	26.60265429411033	33.71782466477192	32.446755024764535	28.0213335948957	29.551973123445404	21.67216005416449	18.141276114798654	13.515045147821942	19.986521094783612	19.91795928077548	19.308599832669703	15.36016695244237	13.498550834949569	12.440641441187003	30.114635195576774	28.947174141287533	25.636883950168183	26.466591508477748	24.857253861554245	25.85340027452689	26.056385786818694	21.747053258725607	17.75927203523998	17.82478461481811	17.08273736578867	18.100308906139468	21.37137620652842	8.243302834416008	38.927328152695395	37.422255981963616	40.581420659213215	38.18065970769761	41.082751796836874
4876532	54.894518751102936	51.947017188421185	34.76838422342871	33.27806206711236	43.20174158242438	45.04992149389865	40.00270206486451	31.96600200806156	31.56625704907792	43.72498153633837	42.806069765444214	22.08064503655226	49.479189947797664	45.925850479933366	45.257195970186096	46.93764840722807	33.78339680801262	55.67734179933388	53.63108125091602	53.86365014064372	15.534100964950811	32.05305009816273	40.11116134906	33.440950223063766	41.791588020675555	42.97983839290991	41.85446874059558	32.606888597527025	24.78293135447569	25.95303912493534	32.333646791867814	45.966025313212285	31.716989153411948	35.244380360309485	32.77936722288411	33.34127095257113	34.18060307295902	29.8840911354772	26.947062015633737	34.142075281467385	33.617049124717674	34.13094159979549	32.6510100738489	22.331981162975392	52.034785379930426	47.850002111205335	51.17920128193036	49.638359903391	51.16679974249614
5946848	58.91306382758236	55.260408628813366	58.508943669356015	35.27458039248769	42.93749448790775	44.74906746538603	39.667840330050275	34.123068579180206	41.350565441681866	43.46780640655771	42.59823836009912	21.55341481963634	56.99653418367697	52.407046001505336	52.242765523297635	53.49982383873258	36.656860980382476	56.172429825779496	54.120067502912185	56.79372367610987	13.534737187453931	34.953885271488105	47.92439894948293	44.74047677417192	43.57010640188974	44.60253786470809	43.61685013756045	36.033521013239906	28.119246178684932	30.27076861806072	35.07718897238856	45.30448460240712	32.00856960062019	35.8993702159479	33.23802354179637	34.15830839304375	34.907780296915185	29.459520455893163	26.256020220266326	33.8523985568801	33.226647077663884	33.85740944619731	35.28671939153156	21.407774248638137	51.91611309779247	47.72382279810769	51.03621438697631	49.54158603473837	51.02920227707538
[truncated: 114 more columns]
