# Supplementary material for: Olfactory responses of Drosophila are encoded in the organization of projection neurons
Source: eLife. 2022 Sep 29;11:e77748. doi: 10.7554/eLife.77748 (PMC9616568; doi:10.7554/eLife.77748)
Supplement: Source data 1. [file elife-77748-data1.zip › FAFB/morph_dist_LH_r_FAFB.csv]

	24622	35246	40637	27295	57311	57323	57353	57381	61221	755022	2863104	38885	53631	57418	57422	1785034	57349	65465	40749	37250	771242	57402	65762	32399	57241	57414	46493	1775706	11544074	30791	57333	57337	57341	699859	22422	56623	61773	67637	33903	57459	77661	177706	581536	23829	39668	57216	30891	56424	67408
24622	0.0	2.3737039401774678	3.040491353700885	15.258485742855095	14.281672464753944	13.397012464325535	11.996070623228258	13.581639244906142	19.46956312663706	17.49374689053707	17.70327980156378	12.877026915906574	10.910316736883617	12.995380893514152	11.731677468078207	11.519351271144966	12.630214689178361	18.176496230576888	5.415875064316079	5.435623364080732	5.682004717804961	4.792835356120341	4.728091003814425	9.324824838250649	10.331427861209079	10.388533264825819	9.123143720683432	4.508313637146065	5.139517444325523	14.95234083512806	14.204856941735729	11.676673881167774	11.392416411350018	11.305078484560573	13.131405069964536	13.693287733006516	12.744517673589495	12.574786029265791	12.766567401729564	11.610678609529103	13.741050127647679	11.909913446011265	14.313186529554649	11.07531650440776	2.989168891855241	21.905349526658025	16.51279954741117	9.130721104571844	9.437831575678661
35246	2.3737039401774678	0.0	2.1553633242549233	14.673577323210742	14.690239789209597	13.962096723415955	12.436657263648893	13.987492832826005	19.049594459070406	17.28467970706105	13.800810282518821	11.032775584409567	9.174680477150043	12.996527367540473	12.214839445803086	11.904453128332756	10.874576698956998	16.39159502275201	5.430213177904928	5.128885610193161	4.882189516630798	3.8250116976295705	3.5400259613934315	9.435272252878757	10.76776966976601	10.784773056377684	8.676716265860998	3.493506576099106	3.7427109707470705	16.699865599359693	15.965060691194305	13.003753520915966	12.60063329298286	12.691775352673853	14.375695387800246	15.302729259441964	13.403788170065518	13.955139379250857	12.769952128252996	11.697494477168945	13.189766607305781	12.225387289007179	13.738110822710098	10.338576997615625	3.1445398866326784	24.937383872303766	16.84519376369843	8.922141123638557	9.061486988536984
40637	3.040491353700885	2.1553633242549233	0.0	13.641170318257625	13.51114272840202	12.837054353189247	11.802083334640571	12.92161580855656	18.246522235820276	16.301146613335565	12.70309576340543	12.048522512291727	10.130573261310202	13.260427827851746	12.490300855451197	12.065807155203888	11.596447517498676	17.443904821176865	4.714000368898712	4.6515586377251825	5.073597591893722	3.9217540251484873	3.7792164100162013	8.929513255824407	9.83042320148591	9.861421554696834	8.375793308632897	3.6108375410645186	3.8533756165114483	16.749224672712497	15.797209414531455	13.15787939872748	12.932051538521117	13.02409420050546	14.401805682792507	15.309532381758899	14.093252784101105	13.994251002643907	12.052283154710096	11.252052861023076	12.415576433963988	11.449795695333298	12.990565586428556	11.276863146358409	2.6849344111181797	25.828067704359846	17.64813529715131	9.066060557745283	9.138872422424123
27295	15.258485742855095	14.673577323210742	13.641170318257625	0.0	2.3878023615879216	2.447331064403062	6.415069591849363	2.463825480610569	5.7529193700899235	3.259906762524371	2.225917525243141	18.448698759502708	16.50084068816472	18.38556351928946	17.421373066408947	18.01578054630213	23.271978929149014	29.358198935082083	11.961378406905803	12.174788268034847	13.020175494375746	14.063854759051141	15.007262617165177	3.9483782932472855	4.319866167383146	3.920411767306291	15.079587698478472	12.813354709221354	13.878037215711766	26.616343420939746	25.830395205844574	23.014834067155956	22.99870719477233	23.27385161266725	24.37172075068275	24.896874744340302	21.74855718000471	22.000376431283662	6.796801322894749	6.995208293419764	6.0892500270298235	5.778173775715098	5.574931066172436	13.286366328399993	11.09794859001834	25.284501350891183	23.870656952032054	16.783466634195392	16.72910036908851
57311	14.281672464753944	14.690239789209597	13.51114272840202	2.3878023615879216	0.0	2.1213709117012436	4.35435198597467	2.688652296284571	4.41362561981894	2.3924898052802326	2.2816531943461698	25.335419522854284	22.927327684380458	26.842712055285475	24.30918790921147	28.36834895858857	24.2502427784521	30.518935954233218	12.86336592014782	12.69895589190409	14.016585638791863	14.901110989255532	15.891918667572511	4.116481808895599	4.636915941539716	3.8249423978297163	15.394794281772725	15.071705906858137	14.757929229314986	29.017255569314948	28.98594057522394	27.04659109819288	26.534272346781133	26.36804982729508	23.831920829725547	24.479486983531444	20.550510466070136	22.315872598955163	3.962643864159456	4.820509969261236	4.337495814031371	8.378167846366132	3.850382800193924	12.921632214954116	11.802395843883463	26.059742020670658	24.88662894423488	17.53598619502526	17.33145714345243
57323	13.397012464325535	13.962096723415955	12.837054353189247	2.447331064403062	2.1213709117012436	0.0	6.689950083712572	3.5577985586940004	3.3338743660550088	2.134417993249654	2.116399904987264	25.223545619910634	22.776727977393776	26.58148001238692	24.143030039988165	28.591432264697335	24.06913404887773	29.796324560664576	12.258981390718125	12.564288198644109	13.775156420617776	14.413148477121208	15.48863984439155	3.8220383386925945	4.330081016212066	3.6636973797348986	13.94004965914714	14.482465851653833	14.205205241420135	28.069671064665734	27.924472647422412	25.77821060158863	24.506361867924785	25.33758157254172	25.11944107081003	26.328479354290952	19.269283704251254	23.431512843211614	4.127924103133226	4.472654507664713	3.889628389472231	8.60942979506272	3.870143874855012	13.528209193065456	11.095506371164346	25.358635400726378	23.29564483701984	16.69581841931956	16.33163647858282
57353	11.996070623228258	12.436657263648893	11.802083334640571	6.415069591849363	4.35435198597467	6.689950083712572	0.0	8.755016871573405	8.501167578255664	6.639705769161081	6.925409837802738	20.660340153347047	18.210034077891894	21.865998537169332	19.405185221067015	22.77934340053396	19.23500078224026	24.948167057390854	9.917004091980932	10.099087160386397	10.540211214087293	11.52196584625207	11.976528506284936	6.2090226414075875	7.291058627962085	6.4012152073324495	13.352082218274942	12.048459572677992	11.54086592148268	24.14525887894024	23.976388804135123	22.15623934918809	20.81112386417256	21.863675712367694	19.352299035068835	20.00136520695622	17.079333435511305	18.243709840631123	8.868866961834106	7.14137887016502	6.995026012231719	9.069528464809565	8.519062360747226	12.275093403806133	8.99360079061691	19.966480360173147	21.289004469634857	14.236972103218156	14.412657365908581
57381	13.581639244906142	13.987492832826005	12.92161580855656	2.463825480610569	2.688652296284571	3.5577985586940004	8.755016871573405	0.0	6.497842477985208	3.8900523069447153	3.532844442131242	24.38869895307316	21.693551036022583	25.886730283660647	23.200924254419267	27.09858941670716	22.94450514047182	29.070973340252507	12.216979198802886	12.262637309148111	13.029914591950435	13.812349268423176	14.589266907649124	4.824677108616392	5.351180678427229	4.140728582598522	15.213244380720612	14.396398256256155	13.822036599431266	27.753785713050178	27.73036358479379	25.829152213536194	25.543282160748728	24.96064794585093	27.034827107083515	23.241933961583683	19.764746744637275	24.858430375853107	3.4675825885986824	3.730177208613371	3.5580762784211744	7.789393838080314	3.47206041512215	13.996881749716113	11.360158095613384	27.49181411199672	23.842344507672443	16.59798840148799	16.398843864522817
61221	19.46956312663706	19.049594459070406	18.246522235820276	5.7529193700899235	4.41362561981894	3.3338743660550088	8.501167578255664	6.497842477985208	0.0	1.5225301530857758	3.3158729779665217	20.822283455778635	18.475386137501737	20.128050348039125	19.514395342346287	21.795008230892496	21.74483862182501	26.713040477056577	11.551545339200946	11.42449323144512	12.42296564096585	13.038449069911959	14.260599357678952	7.216292935846199	6.9558927939929776	6.517717244299227	11.83735689529011	17.02401948079353	13.140525769486636	29.153478267652414	28.32924416535389	25.973339574315716	25.340977750851046	26.095789515970576	25.909583772012013	27.263766203500623	23.27328725751766	24.31530497427589	12.318375785626532	14.23406358974865	12.447804123580706	11.02151639156367	9.371641880882878	14.782049191492645	10.436175555940132	26.450500364285602	20.518340579686832	15.673507745467512	15.217809320185976
755022	17.49374689053707	17.28467970706105	16.301146613335565	3.259906762524371	2.3924898052802326	2.134417993249654	6.639705769161081	3.8900523069447153	1.5225301530857758	0.0	1.8489599159569303	19.806278294596268	17.509155654451625	19.54934008142703	18.58255529019267	20.49552705597022	20.92749839071737	26.749365214664444	11.466420349314507	11.137864074637866	11.949629745082696	12.783618977140918	13.606705298148123	4.670144029795671	5.083451627700599	4.821137343322377	13.026416105611005	14.894258550770338	16.67394853575114	28.18142709936929	27.377077085637982	24.77274768692564	24.403693975523595	25.225780261788675	25.22182220435916	26.547035497878408	22.551000876763585	23.373035076747385	9.51073447960321	10.867138196579825	9.179287330517331	8.46377555908114	7.3396226320160185	13.06518847902284	9.864940218339543	25.75351450018252	21.905709785387696	14.802586875841927	14.57686648006756
2863104	17.70327980156378	13.800810282518821	12.70309576340543	2.225917525243141	2.2816531943461698	2.116399904987264	6.925409837802738	3.532844442131242	3.3158729779665217	1.8489599159569303	0.0	23.82984089569552	21.486405957867085	19.7586308777313	18.838136295087402	20.660733498966792	22.674209974076224	28.364472931344267	12.397273528513134	11.635342893187984	13.389729537922427	13.75131759935952	14.682510926458713	4.88946512943983	5.3241190401521745	5.18547651601382	14.15599320647628	14.234723221967071	13.93529569343684	28.60781122302006	27.76796486495016	25.292592382003775	24.96611557160824	25.70943550265098	25.603891114109253	26.655066360119598	22.936949502542713	23.76885050240507	9.330104535379244	10.534898283950614	3.8482740796719117	8.389962102281988	3.5250991505855853	12.893353202162267	11.392649146870578	26.11178781061662	23.23348183506419	16.491075747528704	16.262723027457945
38885	12.877026915906574	11.032775584409567	12.048522512291727	18.448698759502708	25.335419522854284	25.223545619910634	20.660340153347047	24.38869895307316	20.822283455778635	19.806278294596268	23.82984089569552	0.0	3.0364875263468303	2.708399218336973	2.727672896789748	2.9134639014598216	6.355941892993822	5.070685200108162	4.055487445190368	3.475028551718305	4.166406044964087	4.250749041728604	3.8178607981568624	20.59384112454624	22.32239286629781	21.545980220965642	6.0174782475251485	7.6486818381440385	7.478475150434285	19.43220345014234	18.943935697094528	16.351668536578757	15.816578408440165	15.405443121668101	17.82829656560525	20.166219843968875	18.65763134967474	19.347340155485085	25.592391058636146	23.21935746128757	17.149739978016356	25.938869738817733	18.53056197436558	4.050698872117511	5.868865539700914	13.449180208747155	12.073143841244853	10.467738964423075	11.285134335192406
53631	10.910316736883617	9.174680477150043	10.130573261310202	16.50084068816472	22.927327684380458	22.776727977393776	18.210034077891894	21.693551036022583	18.475386137501737	17.509155654451625	21.486405957867085	3.0364875263468303	0.0	1.8448739348619423	2.262912441989571	3.3115551460607526	6.012638223711339	5.627172294242956	4.8466599216970465	4.180309498754411	4.1244284738526655	5.51467021085322	4.5052185638471425	18.24281070151101	19.393588147512865	18.528188353848872	5.256814625448107	8.923565528300715	7.15863950286239	18.951191596996285	18.714569323271473	15.800929911238775	14.984510555926448	15.155290920226914	16.891702051100793	18.63646077653843	16.721971321290663	17.477428828511414	22.290124207828207	20.03155632476528	21.655462265168055	22.197780513824135	17.51939265006994	4.3503033625235314	5.985705388039898	12.555035074893285	11.24349886376822	9.643245714301196	9.611492660781048
57418	12.995380893514152	12.996527367540473	13.260427827851746	18.38556351928946	26.842712055285475	26.58148001238692	21.865998537169332	25.886730283660647	20.128050348039125	19.54934008142703	19.7586308777313	2.708399218336973	1.8448739348619423	0.0	2.130365680342156	2.8153892830705387	6.238422200059314	4.98633007483745	4.881991610321418	3.9912837287075558	4.315422809102232	4.8548189570347295	3.8907938655971672	17.679731844470545	18.171980346307862	17.805240225743844	4.7425030174002805	7.70966833130195	7.168625924448151	19.794522570852337	12.950890440585965	12.35955193276359	16.50663217177757	16.47649957332636	16.787046114362514	19.33460393370683	13.185158967489528	19.91672355082532	24.532525432580403	16.416825003666673	17.26403360432812	25.33947450662795	18.40345640709698	4.4657099022400075	5.9880283734310416	13.178092684044692	10.926430402241413	9.574875762325034	10.04430686114339
57422	11.731677468078207	12.214839445803086	12.490300855451197	17.421373066408947	24.30918790921147	24.143030039988165	19.405185221067015	23.200924254419267	19.514395342346287	18.58255529019267	18.838136295087402	2.727672896789748	2.262912441989571	2.130365680342156	0.0	3.6439307372388763	6.284044199067145	5.916958828136692	4.550151599996109	3.7555127853351244	4.521880728778814	4.781054309896492	3.474281908722861	19.049666113481905	20.55097060830363	19.7202809975525	4.69064640610825	7.568315551882319	7.102497281383977	20.264044099366178	19.794105363948404	17.15074100349783	16.41944237663787	16.440977236502512	17.406672797439867	19.44841242908505	18.499256147415757	19.139140822361426	22.96815731420395	16.301846954072243	16.628831067430387	23.528342105748592	18.274196702695935	4.811491438411708	6.255792404185355	13.648165669486955	11.714954656675818	9.433759426867091	10.123992640650812
1785034	11.519351271144966	11.904453128332756	12.065807155203888	18.01578054630213	28.36834895858857	28.591432264697335	22.77934340053396	27.09858941670716	21.795008230892496	20.49552705597022	20.660733498966792	2.9134639014598216	3.3115551460607526	2.8153892830705387	3.6439307372388763	0.0	5.847214591184846	5.688126616239503	5.047527727208074	3.8490213256288937	4.4285238276394985	4.568629472932654	3.754889292447935	22.290884454751907	24.42036071073045	23.46546204533238	6.383203137294851	7.846795120165094	7.78661110320965	19.45428131225832	19.117601503278134	16.52511873755887	15.75386985886964	15.499091192977065	18.045568302953615	20.27179185419078	18.450727103862675	18.95981347841702	26.88330725858538	24.32997748333929	16.566688156602154	27.375337851018376	17.6470506916868	3.253781226943541	6.1102559629267335	13.265366107481446	12.944684361398735	10.882912953106375	11.814719554498952
57349	12.630214689178361	10.874576698956998	11.596447517498676	23.271978929149014	24.2502427784521	24.06913404887773	19.23500078224026	22.94450514047182	21.74483862182501	20.92749839071737	22.674209974076224	6.355941892993822	6.012638223711339	6.238422200059314	6.284044199067145	5.847214591184846	0.0	3.7019803846041857	13.223423568666165	10.102963283857237	8.348432299220242	9.34669968733835	8.902228256237683	19.096859929045884	20.498528385370015	19.547662415761142	8.065307095618724	10.70352435000455	10.811640620219107	18.20543761181094	17.891711165090378	15.877696811185942	15.505468619460055	14.90979531084684	16.370270692302228	18.938963081187104	16.4225256375409	17.21603076221931	24.47255127906241	22.141397311711174	24.200161200181387	24.894118823619454	21.669888147131505	10.726225448043497	11.887680074660647	13.70501420559202	11.753182308187286	10.952372963872653	11.293296349300164
65465	18.176496230576888	16.39159502275201	17.443904821176865	29.358198935082083	30.518935954233218	29.796324560664576	24.948167057390854	29.070973340252507	26.713040477056577	26.749365214664444	28.364472931344267	5.070685200108162	5.627172294242956	4.98633007483745	5.916958828136692	5.688126616239503	3.7019803846041857	0.0	14.653032826379697	12.222902209817581	10.922658627783193	13.592673225030845	12.605804221056609	25.703435981674833	26.987101354943487	25.73343016741664	9.671756506672912	16.964480995777453	17.012393669289324	23.0556525427627	23.105654430165906	20.828770195244555	19.769493720030088	19.888252257725615	20.111441754249867	24.08991445613188	22.33385877810003	23.71571125624895	30.46268110299252	28.78351241299745	31.432394935404485	31.251954634332357	27.34022728538359	11.290276740474837	12.68327940411393	12.890393068177067	13.113332641922604	13.52578800185948	13.547052152746334
40749	5.415875064316079	5.430213177904928	4.714000368898712	11.961378406905803	12.86336592014782	12.258981390718125	9.917004091980932	12.216979198802886	11.551545339200946	11.466420349314507	12.397273528513134	4.055487445190368	4.8466599216970465	4.881991610321418	4.550151599996109	5.047527727208074	13.223423568666165	14.653032826379697	0.0	4.4505415531019015	4.858304346466039	4.772089995145781	4.924423248740934	9.513913885287522	10.19019152371726	10.40125673189561	7.140644240455059	5.254876111285033	4.800762892390393	12.713516677690556	12.350849136448248	10.406325747681851	9.689511603053308	10.301094122250314	11.292550271016541	12.20899908116029	11.404093781316032	11.367615719216264	10.852348596093137	9.843275659183668	10.138872061218585	10.222458333330662	10.881001876242705	9.60962219682333	5.851541115682766	14.52875603561877	15.374959016197776	13.124923386766747	14.117488600087123
37250	5.435623364080732	5.128885610193161	4.6515586377251825	12.174788268034847	12.69895589190409	12.564288198644109	10.099087160386397	12.262637309148111	11.42449323144512	11.137864074637866	11.635342893187984	3.475028551718305	4.180309498754411	3.9912837287075558	3.7555127853351244	3.8490213256288937	10.102963283857237	12.222902209817581	4.4505415531019015	0.0	10.96518277066893	4.322376557340679	4.44043583185022	9.531287881431076	10.886995268958659	10.433408006087722	6.180833298924632	5.504252848722855	5.197355980017241	15.272232311614939	14.93932727077628	12.319835316778184	12.53343607337466	12.295552251376945	13.758945625885138	13.96626878860886	14.165083427097473	13.855178412125131	12.755226329139225	10.77529917771866	12.249021156934557	12.59342899932882	11.33197652729726	12.041538636374678	7.0963729024073645	10.481231032557883	21.477075883097385	12.665531614222257	13.492546975184906
771242	5.682004717804961	4.882189516630798	5.073597591893722	13.020175494375746	14.016585638791863	13.775156420617776	10.540211214087293	13.029914591950435	12.42296564096585	11.949629745082696	13.389729537922427	4.166406044964087	4.1244284738526655	4.315422809102232	4.521880728778814	4.4285238276394985	8.348432299220242	10.922658627783193	4.858304346466039	10.96518277066893	0.0	3.7136763398662693	3.5905563106720306	9.467766575370497	10.401533520501914	10.033071625156175	4.707762619825649	4.0094240852537455	4.2733158758066505	15.892080103877136	15.366642609366307	12.867763432527394	12.488000602188828	12.515559062689272	12.689961292727471	14.76480764947668	13.094506350784712	13.781909904917852	12.571902253150913	10.669609682007563	11.573372115163929	12.242976709648856	11.059297539434105	9.773778109885294	6.718320951324469	16.58812466103733	13.236681576142301	9.83527514737794	11.240418574675425
57402	4.792835356120341	3.8250116976295705	3.9217540251484873	14.063854759051141	14.901110989255532	14.413148477121208	11.52196584625207	13.812349268423176	13.038449069911959	12.783618977140918	13.75131759935952	4.250749041728604	5.51467021085322	4.8548189570347295	4.781054309896492	4.568629472932654	9.34669968733835	13.592673225030845	4.772089995145781	4.322376557340679	3.7136763398662693	0.0	1.803758630789384	9.92821773151139	11.315620825349614	10.983351428412002	6.8854161607443345	4.715377204515565	4.1819540198243494	16.079485144338793	15.58887265196841	12.590315168490271	12.712540106316206	12.788433612765163	13.778512434093653	14.90035435820236	13.841167044647793	13.64524984913998	13.299805907912305	11.553253350969575	12.741610300518932	12.899991595865217	12.037318702491179	10.558504832454423	4.62182754011897	17.534036918272452	14.336515851333363	8.90126844902141	9.181837136669502
65762	4.728091003814425	3.5400259613934315	3.7792164100162013	15.007262617165177	15.891918667572511	15.48863984439155	11.976528506284936	14.589266907649124	14.260599357678952	13.606705298148123	14.682510926458713	3.8178607981568624	4.5052185638471425	3.8907938655971672	3.474281908722861	3.754889292447935	8.902228256237683	12.605804221056609	4.924423248740934	4.44043583185022	3.5905563106720306	1.803758630789384	0.0	10.393630144242254	11.940209753190913	11.660185826255248	6.506233722840563	4.8048302822560105	4.366257153227997	15.773388637513264	14.90152565649922	12.100138264580126	12.261647473392191	11.936802476624518	13.009165472601056	14.4364963254736	13.418801419038159	13.149866954088449	13.538051591823063	11.812612622668308	12.725053355540558	13.177038728701458	12.55102098758493	10.011997094078318	5.0663839096468815	15.655952261261426	13.767170861260196	8.78593783829584	9.248740710591985
32399	9.324824838250649	9.435272252878757	8.929513255824407	3.9483782932472855	4.116481808895599	3.8220383386925945	6.2090226414075875	4.824677108616392	7.216292935846199	4.670144029795671	4.88946512943983	20.59384112454624	18.24281070151101	17.679731844470545	19.049666113481905	22.290884454751907	19.096859929045884	25.703435981674833	9.513913885287522	9.531287881431076	9.467766575370497	9.92821773151139	10.393630144242254	0.0	3.0262138103750087	2.5046040400810576	12.89164254231225	10.145997229010284	9.755723609377743	21.339925952825162	23.12098393701841	21.337911822711593	18.024699793272127	17.477561667674312	19.818930990705194	20.047214569182707	15.872443624073686	16.97439855565247	7.9405175517578845	5.2474314028207365	4.835789262381128	7.2269271810238065	5.300897221737248	12.726209455624785	7.0921003698923	24.588557703584986	21.482597321453074	12.478061907357858	12.60742719618194
57241	10.331427861209079	10.76776966976601	9.83042320148591	4.319866167383146	4.636915941539716	4.330081016212066	7.291058627962085	5.351180678427229	6.9558927939929776	5.083451627700599	5.3241190401521745	22.32239286629781	19.393588147512865	18.171980346307862	20.55097060830363	24.42036071073045	20.498528385370015	26.987101354943487	10.19019152371726	10.886995268958659	10.401533520501914	11.315620825349614	11.940209753190913	3.0262138103750087	0.0	2.655802635121584	12.895984637646484	10.92249951665855	10.37208371503995	21.77245359852922	20.62324094276168	18.156994100826417	18.60721570210234	17.92234624003102	20.63315624918267	20.4251434608303	15.50291717183943	17.37467217156394	8.39055179815399	5.289144615961515	5.037004419927304	7.224618369364548	5.331845615541466	14.339848616145996	7.802568905332454	27.79960136556442	20.671365683422405	12.139765824931695	12.45204057041204
57414	10.388533264825819	10.784773056377684	9.861421554696834	3.920411767306291	3.8249423978297163	3.6636973797348986	6.4012152073324495	4.140728582598522	6.517717244299227	4.821137343322377	5.18547651601382	21.545980220965642	18.528188353848872	17.805240225743844	19.7202809975525	23.46546204533238	19.547662415761142	25.73343016741664	10.40125673189561	10.433408006087722	10.033071625156175	10.983351428412002	11.660185826255248	2.5046040400810576	2.655802635121584	0.0	12.490809976542494	10.978009209068489	10.56923409735412	20.671839994347092	19.491450815784606	17.23691473561306	17.689329668071224	16.756395543218204	19.570369461482603	19.442177907688542	16.53521222801235	16.395785322759025	7.263579080402423	4.9325124193751115	4.6903459689463425	6.670016566471963	5.135971766197471	14.682051329817702	8.097793314276899	25.921321895984573	20.272782209320507	12.562411335438252	12.78289963894887
46493	9.123143720683432	8.676716265860998	8.375793308632897	15.079587698478472	15.394794281772725	13.94004965914714	13.352082218274942	15.213244380720612	11.83735689529011	13.026416105611005	14.15599320647628	6.0174782475251485	5.256814625448107	4.7425030174002805	4.69064640610825	6.383203137294851	8.065307095618724	9.671756506672912	7.140644240455059	6.180833298924632	4.707762619825649	6.8854161607443345	6.506233722840563	12.89164254231225	12.895984637646484	12.490809976542494	0.0	10.233477368508193	10.297892798441968	15.708165547660474	14.969179584130075	14.666155125446906	13.930417846419356	14.48428486744619	12.73543057950952	14.843943843339707	14.479277598313	14.656571434156948	15.342340482720687	15.869985293912325	17.300224858073655	16.094452190782242	13.913333445928835	13.694068252586138	5.031509900980906	19.29091399112616	9.81589067111619	11.9597820631167	12.724822823032598
1775706	4.508313637146065	3.493506576099106	3.6108375410645186	12.813354709221354	15.071705906858137	14.482465851653833	12.048459572677992	14.396398256256155	17.02401948079353	14.894258550770338	14.234723221967071	7.6486818381440385	8.923565528300715	7.70966833130195	7.568315551882319	7.846795120165094	10.70352435000455	16.964480995777453	5.254876111285033	5.504252848722855	4.0094240852537455	4.715377204515565	4.8048302822560105	10.145997229010284	10.92249951665855	10.978009209068489	10.233477368508193	0.0	1.9909240395993975	16.376324910620493	15.58197095720138	12.316546400737382	12.371662989231785	12.598224625722331	14.44246184488882	15.36288509100422	12.880737056637438	12.868825709698262	13.791256023715041	11.61767315281713	11.539586873867199	12.790615558884836	13.7799009255636	8.494454229280537	3.181734872387255	22.79171610467647	15.593293144230744	6.9996900159785875	7.237337463932535
11544074	5.139517444325523	3.7427109707470705	3.8533756165114483	13.878037215711766	14.757929229314986	14.205205241420135	11.54086592148268	13.822036599431266	13.140525769486636	16.67394853575114	13.93529569343684	7.478475150434285	7.15863950286239	7.168625924448151	7.102497281383977	7.78661110320965	10.811640620219107	17.012393669289324	4.800762892390393	5.197355980017241	4.2733158758066505	4.1819540198243494	4.366257153227997	9.755723609377743	10.37208371503995	10.56923409735412	10.297892798441968	1.9909240395993975	0.0	14.294948719426959	13.27245425766234	10.854100959900114	10.769163167373007	10.718755869932728	13.308948073392214	13.726951059547462	11.73255221871893	11.285932338434755	13.412240270461801	11.061429683316973	12.15511169929377	12.41814080498031	12.028299683838785	8.462974587572663	3.060927478955074	23.663283320570265	15.613145629965597	7.515916333222746	7.970268939054691
30791	14.95234083512806	16.699865599359693	16.749224672712497	26.616343420939746	29.017255569314948	28.069671064665734	24.14525887894024	27.753785713050178	29.153478267652414	28.18142709936929	28.60781122302006	19.43220345014234	18.951191596996285	19.794522570852337	20.264044099366178	19.45428131225832	18.20543761181094	23.0556525427627	12.713516677690556	15.272232311614939	15.892080103877136	16.079485144338793	15.773388637513264	21.339925952825162	21.77245359852922	20.671839994347092	15.708165547660474	16.376324910620493	14.294948719426959	0.0	3.5113294703582993	4.790785989140325	3.1512607975370686	3.6309709288972654	4.764990399507094	4.2319799424158075	5.1665350172182505	4.915351080936502	25.422030611097647	21.19303657551844	22.87597521038876	25.743599695449	25.685555843241307	18.642040445305373	12.497810529413789	21.294172358127106	6.197679606763379	11.460790927690885	11.26041581596505
57333	14.204856941735729	15.965060691194305	15.797209414531455	25.830395205844574	28.98594057522394	27.924472647422412	23.976388804135123	27.73036358479379	28.32924416535389	27.377077085637982	27.76796486495016	18.943935697094528	18.714569323271473	12.950890440585965	19.794105363948404	19.117601503278134	17.891711165090378	23.105654430165906	12.350849136448248	14.93932727077628	15.366642609366307	15.58887265196841	14.90152565649922	23.12098393701841	20.62324094276168	19.491450815784606	14.969179584130075	15.58197095720138	13.27245425766234	3.5113294703582993	0.0	4.255854846918996	3.1147122983258506	3.1464073514303674	4.606935248694681	4.681960904475781	4.192049936364345	4.781935684047163	26.652636886412903	20.721034143480786	22.145769830006724	25.429176168054465	24.681904431818523	18.38897067306976	11.559820972019345	21.168502862793755	6.472164679100745	11.660590523117863	11.434380927607258
57337	11.676673881167774	13.003753520915966	13.15787939872748	23.014834067155956	27.04659109819288	25.77821060158863	22.15623934918809	25.829152213536194	25.973339574315716	24.77274768692564	25.292592382003775	16.351668536578757	15.800929911238775	12.35955193276359	17.15074100349783	16.52511873755887	15.877696811185942	20.828770195244555	10.406325747681851	12.319835316778184	12.867763432527394	12.590315168490271	12.100138264580126	21.337911822711593	18.156994100826417	17.23691473561306	14.666155125446906	12.316546400737382	10.854100959900114	4.790785989140325	4.255854846918996	0.0	2.2458536668610054	1.9021902650116993	5.025566879089381	5.726904254554636	4.461931830013612	3.995810556638723	24.893010551271733	18.624002752789963	19.7215189381939	23.37181969652248	22.37369644064574	15.018140662980015	8.920531193010257	20.92109001889108	8.100511899807456	10.423246249142323	10.605482994136679
57341	11.392416411350018	12.60063329298286	12.932051538521117	22.99870719477233	26.534272346781133	24.506361867924785	20.81112386417256	25.543282160748728	25.340977750851046	24.403693975523595	24.96611557160824	15.816578408440165	14.984510555926448	16.50663217177757	16.41944237663787	15.75386985886964	15.505468619460055	19.769493720030088	9.689511603053308	12.53343607337466	12.488000602188828	12.712540106316206	12.261647473392191	18.024699793272127	18.60721570210234	17.689329668071224	13.930417846419356	12.371662989231785	10.769163167373007	3.1512607975370686	3.1147122983258506	2.2458536668610054	0.0	1.3728538704140236	4.517527482710756	2.891573429116606	4.28819778011023	3.5896984256219597	22.74281934995966	19.047436966469025	19.85481530097688	20.27357436633334	22.81372395536094	14.994988094908338	8.982465070436438	20.930705220667623	7.214994993765912	10.345570199122253	10.19797268904183
699859	11.305078484560573	12.691775352673853	13.02409420050546	23.27385161266725	26.36804982729508	25.33758157254172	21.863675712367694	24.96064794585093	26.095789515970576	25.225780261788675	25.70943550265098	15.405443121668101	15.155290920226914	16.47649957332636	16.440977236502512	15.499091192977065	14.90979531084684	19.888252257725615	10.301094122250314	12.295552251376945	12.515559062689272	12.788433612765163	11.936802476624518	17.477561667674312	17.92234624003102	16.756395543218204	14.48428486744619	12.598224625722331	10.718755869932728	3.6309709288972654	3.1464073514303674	1.9021902650116993	1.3728538704140236	0.0	4.631360319073446	2.8580241234830335	3.928305545387939	3.7250324368490184	22.095544911971448	18.760375232468398	20.167063942640134	20.637363751993465	22.129094683178177	15.432375193137355	9.222274100732479	20.951405158209518	7.358013698351425	10.67058063408422	10.34814132823472
22422	13.131405069964536	14.375695387800246	14.401805682792507	24.37172075068275	23.831920829725547	25.11944107081003	19.352299035068835	27.034827107083515	25.909583772012013	25.22182220435916	25.603891114109253	17.82829656560525	16.891702051100793	16.787046114362514	17.406672797439867	18.045568302953615	16.370270692302228	20.111441754249867	11.292550271016541	13.758945625885138	12.689961292727471	13.778512434093653	13.009165472601056	19.818930990705194	20.63315624918267	19.570369461482603	12.73543057950952	14.44246184488882	13.308948073392214	4.764990399507094	4.606935248694681	5.025566879089381	4.517527482710756	4.631360319073446	0.0	3.857377502650243	4.832009768720018	4.342262415765778	24.339254941702276	20.53892777370055	21.10494260783693	21.56347716368211	24.35759820787346	18.06197848945004	11.170266574622238	19.61260081830652	5.197329250369494	9.61595418484805	9.393449633074173
56623	13.693287733006516	15.302729259441964	15.309532381758899	24.896874744340302	24.479486983531444	26.328479354290952	20.00136520695622	23.241933961583683	27.263766203500623	26.547035497878408	26.655066360119598	20.166219843968875	18.63646077653843	19.33460393370683	19.44841242908505	20.27179185419078	18.938963081187104	24.08991445613188	12.20899908116029	13.96626878860886	14.76480764947668	14.90035435820236	14.4364963254736	20.047214569182707	20.4251434608303	19.442177907688542	14.843943843339707	15.36288509100422	13.726951059547462	4.2319799424158075	4.681960904475781	5.726904254554636	2.891573429116606	2.8580241234830335	3.857377502650243	0.0	5.038149263902276	3.5684059558728896	23.428550796734214	20.26903854942591	20.94575786857984	20.95843578594125	23.66896030957254	19.55703582533181	11.079010072061891	18.911101353093464	7.139036975369392	11.26666291218695	11.052957549769157
61773	12.744517673589495	13.403788170065518	14.093252784101105	21.74855718000471	20.550510466070136	19.269283704251254	17.079333435511305	19.764746744637275	23.27328725751766	22.551000876763585	22.936949502542713	18.65763134967474	16.721971321290663	13.185158967489528	18.499256147415757	18.450727103862675	16.4225256375409	22.33385877810003	11.404093781316032	14.165083427097473	13.094506350784712	13.841167044647793	13.418801419038159	15.872443624073686	15.50291717183943	16.53521222801235	14.479277598313	12.880737056637438	11.73255221871893	5.1665350172182505	4.192049936364345	4.461931830013612	4.28819778011023	3.928305545387939	4.832009768720018	5.038149263902276	0.0	3.4031361967843208	20.30642638432585	18.56536456271428	19.01930786890835	18.375002104145576	22.13223022765342	16.36368097380635	10.230795298595849	18.710527868420563	8.216544961123947	10.096909209276165	10.391678024532125
67637	12.574786029265791	13.955139379250857	13.994251002643907	22.000376431283662	22.315872598955163	23.431512843211614	18.243709840631123	24.858430375853107	24.31530497427589	23.373035076747385	23.76885050240507	19.347340155485085	17.477428828511414	19.91672355082532	19.139140822361426	18.95981347841702	17.21603076221931	23.71571125624895	11.367615719216264	13.855178412125131	13.781909904917852	13.64524984913998	13.149866954088449	16.97439855565247	17.37467217156394	16.395785322759025	14.656571434156948	12.868825709698262	11.285932338434755	4.915351080936502	4.781935684047163	3.995810556638723	3.5896984256219597	3.7250324368490184	4.342262415765778	3.5684059558728896	3.4031361967843208	0.0	21.37502906792282	18.334666479259496	18.5702358110915	20.07769871932478	21.47329305389393	17.055919198197863	9.33591135974659	21.071676950488474	8.842118795018944	10.20207326517285	10.503291996657316
33903	12.766567401729564	12.769952128252996	12.052283154710096	6.796801322894749	3.962643864159456	4.127924103133226	8.868866961834106	3.4675825885986824	12.318375785626532	9.51073447960321	9.330104535379244	25.592391058636146	22.290124207828207	24.532525432580403	22.96815731420395	26.88330725858538	24.47255127906241	30.46268110299252	10.852348596093137	12.755226329139225	12.571902253150913	13.299805907912305	13.538051591823063	7.9405175517578845	8.39055179815399	7.263579080402423	15.342340482720687	13.791256023715041	13.412240270461801	25.422030611097647	26.652636886412903	24.893010551271733	22.74281934995966	22.095544911971448	24.339254941702276	23.428550796734214	20.30642638432585	21.37502906792282	0.0	3.5150407311314753	3.5142062510106236	3.0255296570238164	1.2214001415285536	16.92757004199317	9.317465066466637	26.974666005055393	24.790893836336334	16.512678252344156	16.38515669180275
57459	11.610678609529103	11.697494477168945	11.252052861023076	6.995208293419764	4.820509969261236	4.472654507664713	7.14137887016502	3.730177208613371	14.23406358974865	10.867138196579825	10.534898283950614	23.21935746128757	20.03155632476528	16.416825003666673	16.301846954072243	24.32997748333929	22.141397311711174	28.78351241299745	9.843275659183668	10.77529917771866	10.669609682007563	11.553253350969575	11.812612622668308	5.2474314028207365	5.289144615961515	4.9325124193751115	15.869985293912325	11.61767315281713	11.061429683316973	21.19303657551844	20.721034143480786	18.624002752789963	19.047436966469025	18.760375232468398	20.53892777370055	20.26903854942591	18.56536456271428	18.334666479259496	3.5150407311314753	0.0	3.1793963156032143	2.3560500583453217	3.502339449770963	13.851331111069303	8.562574522392406	27.498635664379762	24.09842991977564	15.091168744555171	15.06072234717352
77661	13.741050127647679	13.189766607305781	12.415576433963988	6.0892500270298235	4.337495814031371	3.889628389472231	6.995026012231719	3.5580762784211744	12.447804123580706	9.179287330517331	3.8482740796719117	17.149739978016356	21.655462265168055	17.26403360432812	16.628831067430387	16.566688156602154	24.200161200181387	31.432394935404485	10.138872061218585	12.249021156934557	11.573372115163929	12.741610300518932	12.725053355540558	4.835789262381128	5.037004419927304	4.6903459689463425	17.300224858073655	11.539586873867199	12.15511169929377	22.87597521038876	22.145769830006724	19.7215189381939	19.85481530097688	20.167063942640134	21.10494260783693	20.94575786857984	19.01930786890835	18.5702358110915	3.5142062510106236	3.1793963156032143	0.0	1.5653226466265215	2.8187455812537467	14.7979362776493	8.704637106250617	27.156809785821583	25.581352361870028	15.706998086595906	15.59177033187324
177706	11.909913446011265	12.225387289007179	11.449795695333298	5.778173775715098	8.378167846366132	8.60942979506272	9.069528464809565	7.789393838080314	11.02151639156367	8.46377555908114	8.389962102281988	25.938869738817733	22.197780513824135	25.33947450662795	23.528342105748592	27.375337851018376	24.894118823619454	31.251954634332357	10.222458333330662	12.59342899932882	12.242976709648856	12.899991595865217	13.177038728701458	7.2269271810238065	7.224618369364548	6.670016566471963	16.094452190782242	12.790615558884836	12.41814080498031	25.743599695449	25.429176168054465	23.37181969652248	20.27357436633334	20.637363751993465	21.56347716368211	20.95843578594125	18.375002104145576	20.07769871932478	3.0255296570238164	2.3560500583453217	1.5653226466265215	0.0	2.9161790199219895	15.955214475888415	8.740197220738162	27.204447725295108	23.991230754861956	15.81342686979069	15.664990024648812
581536	14.313186529554649	13.738110822710098	12.990565586428556	5.574931066172436	3.850382800193924	3.870143874855012	8.519062360747226	3.47206041512215	9.371641880882878	7.3396226320160185	3.5250991505855853	18.53056197436558	17.51939265006994	18.40345640709698	18.274196702695935	17.6470506916868	21.669888147131505	27.34022728538359	10.881001876242705	11.33197652729726	11.059297539434105	12.037318702491179	12.55102098758493	5.300897221737248	5.331845615541466	5.135971766197471	13.913333445928835	13.7799009255636	12.028299683838785	25.685555843241307	24.681904431818523	22.37369644064574	22.81372395536094	22.129094683178177	24.35759820787346	23.66896030957254	22.13223022765342	21.47329305389393	1.2214001415285536	3.502339449770963	2.8187455812537467	2.9161790199219895	0.0	16.14726661376982	9.406590685072576	26.241576917605496	22.327227062287225	14.591898146212298	14.472036136581714
23829	11.07531650440776	10.338576997615625	11.276863146358409	13.286366328399993	12.921632214954116	13.528209193065456	12.275093403806133	13.996881749716113	14.782049191492645	13.06518847902284	12.893353202162267	4.050698872117511	4.3503033625235314	4.4657099022400075	4.811491438411708	3.253781226943541	10.726225448043497	11.290276740474837	9.60962219682333	12.041538636374678	9.773778109885294	10.558504832454423	10.011997094078318	12.726209455624785	14.339848616145996	14.682051329817702	13.694068252586138	8.494454229280537	8.462974587572663	18.642040445305373	18.38897067306976	15.018140662980015	14.994988094908338	15.432375193137355	18.06197848945004	19.55703582533181	16.36368097380635	17.055919198197863	16.92757004199317	13.851331111069303	14.7979362776493	15.955214475888415	16.14726661376982	0.0	13.67308567823949	12.155539372200586	21.408556085193975	15.790846798325513	17.291908108654614
39668	2.989168891855241	3.1445398866326784	2.6849344111181797	11.09794859001834	11.802395843883463	11.095506371164346	8.99360079061691	11.360158095613384	10.436175555940132	9.864940218339543	11.392649146870578	5.868865539700914	5.985705388039898	5.9880283734310416	6.255792404185355	6.1102559629267335	11.887680074660647	12.68327940411393	5.851541115682766	7.0963729024073645	6.718320951324469	4.62182754011897	5.0663839096468815	7.0921003698923	7.802568905332454	8.097793314276899	5.031509900980906	3.181734872387255	3.060927478955074	12.497810529413789	11.559820972019345	8.920531193010257	8.982465070436438	9.222274100732479	11.170266574622238	11.079010072061891	10.230795298595849	9.33591135974659	9.317465066466637	8.562574522392406	8.704637106250617	8.740197220738162	9.406590685072576	13.67308567823949	0.0	20.581957067954605	15.316957617818192	12.877576341307886	13.799348053106579
57216	21.905349526658025	24.937383872303766	25.828067704359846	25.284501350891183	26.059742020670658	25.358635400726378	19.966480360173147	27.49181411199672	26.450500364285602	25.75351450018252	26.11178781061662	13.449180208747155	12.555035074893285	13.178092684044692	13.648165669486955	13.265366107481446	13.70501420559202	12.890393068177067	14.52875603561877	10.481231032557883	16.58812466103733	17.534036918272452	15.655952261261426	24.588557703584986	27.79960136556442	25.921321895984573	19.29091399112616	22.79171610467647	23.663283320570265	21.294172358127106	21.168502862793755	20.92109001889108	20.930705220667623	20.951405158209518	19.61260081830652	18.911101353093464	18.710527868420563	21.071676950488474	26.974666005055393	27.498635664379762	27.156809785821583	27.204447725295108	26.241576917605496	12.155539372200586	20.581957067954605	0.0	19.408996782706495	25.107160810295195	23.78853152272462
30891	16.51279954741117	16.84519376369843	17.64813529715131	23.870656952032054	24.88662894423488	23.29564483701984	21.289004469634857	23.842344507672443	20.518340579686832	21.905709785387696	23.23348183506419	12.073143841244853	11.24349886376822	10.926430402241413	11.714954656675818	12.944684361398735	11.753182308187286	13.113332641922604	15.374959016197776	21.477075883097385	13.236681576142301	14.336515851333363	13.767170861260196	21.482597321453074	20.671365683422405	20.272782209320507	9.81589067111619	15.593293144230744	15.613145629965597	6.197679606763379	6.472164679100745	8.100511899807456	7.214994993765912	7.358013698351425	5.197329250369494	7.139036975369392	8.216544961123947	8.842118795018944	24.790893836336334	24.09842991977564	25.581352361870028	23.991230754861956	22.327227062287225	21.408556085193975	15.316957617818192	19.408996782706495	0.0	6.097721291296975	5.631050239661565
56424	9.130721104571844	8.922141123638557	9.066060557745283	16.783466634195392	17.53598619502526	16.69581841931956	14.236972103218156	16.59798840148799	15.673507745467512	14.802586875841927	16.491075747528704	10.467738964423075	9.643245714301196	9.574875762325034	9.433759426867091	10.882912953106375	10.952372963872653	13.52578800185948	13.124923386766747	12.665531614222257	9.83527514737794	8.90126844902141	8.78593783829584	12.478061907357858	12.139765824931695	12.562411335438252	11.9597820631167	6.9996900159785875	7.515916333222746	11.460790927690885	11.660590523117863	10.423246249142323	10.345570199122253	10.67058063408422	9.61595418484805	11.26666291218695	10.096909209276165	10.20207326517285	16.512678252344156	15.091168744555171	15.706998086595906	15.81342686979069	14.591898146212298	15.790846798325513	12.877576341307886	25.107160810295195	6.097721291296975	0.0	2.501215318635212
67408	9.437831575678661	9.061486988536984	9.138872422424123	16.72910036908851	17.33145714345243	16.33163647858282	14.412657365908581	16.398843864522817	15.217809320185976	14.57686648006756	16.262723027457945	11.285134335192406	9.611492660781048	10.04430686114339	10.123992640650812	11.814719554498952	11.293296349300164	13.547052152746334	14.117488600087123	13.492546975184906	11.240418574675425	9.181837136669502	9.248740710591985	12.60742719618194	12.45204057041204	12.78289963894887	12.724822823032598	7.237337463932535	7.970268939054691	11.26041581596505	11.434380927607258	10.605482994136679	10.19797268904183	10.34814132823472	9.393449633074173	11.052957549769157	10.391678024532125	10.503291996657316	16.38515669180275	15.06072234717352	15.59177033187324	15.664990024648812	14.472036136581714	17.291908108654614	13.799348053106579	23.78853152272462	5.631050239661565	2.501215318635212	0.0
28876	12.366454519412658	12.607437183731797	13.350174061160972	22.148306965468482	23.108553920951397	21.627543932748065	18.858051168718788	22.036304268750357	19.748623065526782	20.258642206596452	21.639837897618204	9.924779361576514	10.086910245765813	9.75325844913558	10.285480500629175	11.02576145722729	13.130586393654122	14.325397964989175	11.729297220310947	20.144825890830404	11.116416222272472	11.272093295843534	10.888043345958435	18.222814261536055	18.22104445637117	18.015815240255655	8.828335361658494	12.095006183299365	11.944341523453124	4.323237432346285	3.9948367934033078	5.181082029172475	4.818815528458774	5.014694430853551	3.759293833609915	4.7188941112765495	5.836249841442881	6.019460530135874	21.494682183263592	20.595969444375456	21.66398851410183	20.71581476407125	20.065049057590308	17.473958863998764	11.529983141966712	21.776676184567506	4.09252594033874	5.429959025972095	5.167872652374596
39682	12.802425408231572	12.314165806157117	12.60156541710846	23.126244627208973	23.93752916881835	22.799421773652437	19.493172385935857	23.033917689125513	21.17851183611398	20.795293124887664	22.455693745035255	10.455423417766198	10.8880108971297	10.22584711916663	10.284774619867187	11.378122930498373	11.307637585179895	13.327697687234247	13.52920538760241	19.593680025100024	11.605960625665816	11.710528146562645	11.151616925512675	18.263587708743863	18.115749318294327	18.193840708985153	9.561900231044225	11.550677327589119	11.801735615377986	5.017064401977739	4.859928503821118	6.605439512454459	6.002016561570714	6.532228781451926	4.873866084164693	6.0761746163063535	6.3787161156401115	6.369573992908502	22.57857535558731	21.34526761017425	22.431132360024396	21.96904033166152	20.348053519555446	18.28482909221018	11.940797112343406	23.228577930356966	2.639743493722611	4.223222601244561	4.153412460138591
22594	11.217926207402902	11.122260374110592	11.531647874571071	23.957543503935405	17.59824822158074	16.842798240102695	14.594689849652854	16.788404024776284	24.974779108146368	24.59401724081589	16.65890713918842	12.42311329520092	18.392749380999387	11.499739497115701	11.932930199085106	12.73311346765951	17.844751285564673	22.361903855538923	13.067682533586112	13.998832348942637	13.205318532137392	13.412922783696636	13.687034294784963	12.743861023376411	12.551132499597827	13.160226767000577	14.133532968355984	14.426300047062904	12.493310068637802	6.612053077989383	6.723107120870208	6.7536920424011635	6.592136265807908	6.386907020740567	6.677461456655475	6.059824981819968	6.52217560287997	6.001438926510571	17.876957113160135	15.485405653604762	20.38756553884509	16.3537463947865	22.66931692407659	17.51847548396818	11.482247143485651	21.25541618891489	8.42025784573919	6.501258629659207	6.588557105336626
27611	10.790258970804066	16.696662469583206	11.233173391291775	22.54508389644504	17.116911893435677	16.24731870501573	14.022106503072392	16.09718317642984	23.138574723380625	23.102090646204353	16.21332729421559	17.61499915286386	16.623579436505345	12.145147869815972	12.453472578415752	13.705074393766937	15.856586718709522	19.553204429838107	12.583956518208966	13.265548094882812	10.720112643802452	11.722962277461109	11.892695918137667	12.46195844694297	12.013883401293805	12.719061689735202	13.270705786432325	13.364940152450473	11.717494110563013	7.90417746328418	6.517122504536064	7.0561153680920174	6.28365516411241	5.974166981373282	6.865678711000455	6.63632538214533	6.225566383238382	6.215892483640772	17.032277225902586	15.123127596929788	19.73290785820117	15.697212329226456	22.027349267819442	16.485839761251327	11.043718699230318	23.33573751193764	8.008369343949761	5.2518428778407475	5.2516181101215995
57385	7.187150864868912	7.200545437843333	7.709751296390972	16.350581502846328	17.374820229740937	16.462419203467828	13.768000691544959	16.395769825129996	15.05587996248967	24.85355487499761	16.402776966477877	6.704733137348399	7.664210739573549	9.81896463805893	8.917296301047042	7.2064687822335385	15.113660849457283	18.353153771486213	8.649862684573385	10.375487474209047	10.82778618177252	11.23231200672678	11.545730026903582	12.209812588232426	12.382076855119811	12.443847450863972	12.307287713030245	7.977620655582557	11.36689943041551	6.772016270176728	7.397733147080603	7.186864756897275	6.63451493576478	6.7775926508532685	6.695172016030064	6.718533957736964	7.041354900270883	7.971306127077979	17.709821819467873	14.964697117732944	16.50075863984811	16.563955261164867	15.243254330958846	15.02361067819168	9.468440443458892	17.287678684842124	10.487171927605653	9.336630187717732	8.685011158513042
57307	7.915432784712299	12.787652785610472	12.639611601785484	19.468908094426013	17.87242609406554	17.062490857552827	14.923661581797493	17.128725448885053	21.869663882258827	20.832822297926285	16.85196778622044	10.898769125068078	10.416121284609691	9.686326235634807	9.5763297485622	10.404156046993071	9.923187979938724	14.639107972753651	7.4180083711602425	7.443761451786576	5.368741933725281	5.590601730047181	5.335979749201831	13.05897869322254	13.6605516629574	13.974664447879999	7.359009755653969	7.930174577725069	5.913319127031738	14.005770317656172	13.056399581114972	11.115269218036117	10.86876631529278	10.803817147787074	11.14292280806453	12.222907303530397	11.656972873876422	12.131153727827453	18.004154937522483	15.637862882499519	16.550071209047104	16.757227932063085	17.933110843308732	12.281979168687826	6.071448968244595	24.654485128630338	10.65928829373066	3.8086198301523355	3.834338556942504
60799	15.09942284705701	15.50690864458037	15.157899012220918	22.155796829023462	17.557007302767758	16.932797832007914	14.535127434541929	16.73900517472906	24.53103687233236	23.681369952151094	23.559730339488098	12.24520570139171	12.205116579431044	12.042602163102096	11.792944162700213	13.533313527127849	11.453145062913475	14.842377368495352	8.229900233578599	8.812915413120262	6.678719883517902	6.8237915910883435	6.8088270310976755	20.26721176195408	19.688566854627858	19.942459566228667	8.616917417317397	10.213428895101371	7.705810544212451	13.040990261189862	13.503069772441627	13.196580297974952	10.556760047619731	10.283498599512914	10.93922500868646	12.007664999516836	12.585830900357962	12.201296972835229	19.5900644118698	17.15464254541022	18.064565719059484	16.985792189633575	19.600063056449233	13.025838374093393	8.160547625346446	24.2053142601568	8.978036924883133	4.32490161666815	4.347782442680904
68697	14.448636353164959	14.736725371533533	14.573090654113152	20.76302844194459	17.773352890344587	16.887337846791866	14.57510310550435	16.853890806301145	23.307870211325618	22.294387969711124	22.054852706762745	11.875474594432005	11.222359279759313	10.023499775236312	10.882165345141562	12.75497132983842	10.956018227166297	14.994581763690512	7.762294363330984	7.66266006991045	5.354715333516803	6.309085102453444	5.923968201045646	12.500854045763997	18.660431193035176	18.996581998585953	7.415340528728267	8.427693462448662	6.31894995802309	13.964732403540033	13.943046163589935	13.422084185736578	10.79267739102668	10.459386991163475	11.199811425561839	12.14837364654886	12.34272591626339	12.247055431863465	15.798207806997855	16.948844990264092	17.211420818630867	14.969170461383065	18.494011613492624	12.417049191253128	6.819304899914652	25.582509802837183	9.84903117291239	4.30763747453288	4.460147648677112
27048	10.550548788420539	10.971645064843242	11.681570738389036	21.631495107103948	22.734627880663957	21.56269771352252	18.31177851656858	21.653547481760533	19.938146322510594	20.28002704658764	21.367502233903707	8.028563836461103	8.636051354091888	8.840502919405676	9.005176355913978	8.475504468331117	12.880049780359576	13.270281268599886	9.830130277883683	12.466086997074513	10.590034549862429	10.465948523357385	10.160662116752073	17.466298639254468	18.046332478533728	17.81894851416512	10.156832399954574	12.254897372536515	12.461089304706379	3.3888499288615908	2.988407898660203	4.299755850655883	3.9900798288089976	3.9018187319287065	4.011933050402278	3.9249149552845735	4.699230106398045	4.977949814271846	19.83584575192785	19.01297246451191	20.26636562835271	19.565546171473006	19.09992620044504	17.816131155666547	10.72607580659519	13.59794558434996	9.985412054813438	9.754993777033139	9.795190749131836
58686	5.156535083772383	5.4952116695881665	5.887627961847528	16.14903174214851	16.740260963767454	15.734101525272239	13.33629466878092	15.883756877920685	14.993298529423729	14.621178072554473	15.819549453034229	6.785755700141058	6.247743410461105	6.434649768925344	6.913346249610711	7.5351990110986025	9.271329677631103	10.59807178502145	7.220226069945063	15.099957304943803	6.8986555785995884	6.218905367890818	6.495247870483568	11.780963246273206	11.519143915326007	12.27759700422403	6.528161774720289	5.690489512672886	5.748292231797105	2.7607461579138026	3.192207774146313	3.1713448824234605	3.4903438310179196	3.443721718143857	2.681903611578444	3.2142574506830024	3.042491739921076	3.2956956070139327	14.776838557160197	13.699869970570024	14.043214671165973	13.736143261848099	13.848942772303218	10.815686469531622	5.52251216426124	16.77289964113681	4.005600387251616	4.784765396177418	4.560973397072051
27884	19.28778643229686	17.893417872261747	17.369143986853587	18.237504161075186	18.24306678951928	17.51035796038209	16.54155073890147	18.403476034282768	14.890286833159424	15.402328218716326	16.706797769595557	13.978686688522687	12.109699233438935	12.106812065311473	12.371281487284467	15.123242995794715	13.410963682972282	13.03778357011897	21.08119255416001	8.895050221832907	10.417331038531934	17.402142444029867	15.56852488831083	16.94076905102483	17.411496940442294	16.291313715264305	10.758078154119824	17.566398100766136	18.402309366141157	27.795719732771495	27.516898763617846	26.590334962466482	25.24762859141295	25.92089851463992	23.59074512396718	26.439382404338218	24.138250395321876	25.355329970693084	23.35610220025492	22.957370835459873	24.36994455825464	23.313769347433958	19.578535742549196	18.071747441591267	16.1791069480296	13.335405270480887	16.138756936848225	17.302771783766342	18.008745740868704
192547	13.680040264349019	11.949181754259584	12.001077909309563	20.50741663187115	21.301868468359974	21.142701100327972	17.410171581463256	20.187807167277843	18.634553842875658	18.42894983515421	19.899206459904512	8.838745474819527	7.8272963553618915	7.98468014972428	8.163128283253917	9.002674126751547	9.464837436769912	10.470903234286165	14.208275441310548	7.820426567342458	9.025073516856185	10.905603122584209	10.04862819529145	17.429801318604408	18.48839041233883	17.246001504425717	9.878346933862002	11.933464354192852	12.438243684314346	21.06681702334612	20.333264877171533	18.99761154285805	17.84540430781539	17.66418411138594	18.12825704439279	20.00982572158889	18.19286117279387	18.974096255427487	23.186723736304828	21.22024824405319	23.1079792850639	23.23377903009822	20.003521778956035	15.54079390573171	13.6716657462856	13.71014209259823	14.905320042171114	13.496550335116178	12.859202806940887
4041464	8.035876531792319	7.654674904559659	7.3269798159047355	13.339368702816165	13.699564973202174	12.94231224893866	12.60401581116732	13.587549456064789	10.842154766151323	11.70398185343533	12.614918332567163	6.412813682346696	5.8018729270583895	5.937789199069704	6.505919890876772	6.815398577424549	8.4183469187782	10.038706193120039	10.432197690390309	9.742738675723443	7.582829521784042	6.7052824355046186	6.426223920875132	11.537875016683204	11.439069060107736	10.912227589431568	4.565814584854078	8.771949074270726	9.075014506413792	17.256218812455533	16.33955393783294	14.950514788598813	14.328257345377668	14.271867817561827	14.164371291605637	16.101759452036063	15.180427940832068	15.48148297762083	14.56136897072648	14.470052026801994	15.770200156890676	14.858973843291984	12.713901702479234	13.04713860031122	7.885300455664539	15.764814633029882	16.11087913050193	12.357390275195028	12.717650226607523
36390	9.943333227705535	9.401389542442448	8.888718662578967	8.940986036212651	8.194346893644544	7.8521367261283554	8.728390408332734	8.46967862236125	11.512797788054641	10.210466704338273	7.501384427989321	15.70948291717334	14.18660010846754	15.882117934177641	15.22731772339172	15.707550901289668	18.035109895265204	26.000920866129608	10.621859224429803	11.264601678486846	9.877023689538495	10.21952486823828	10.41067805831673	5.3655422578601994	4.630579698350242	5.303073416584218	14.42764790977329	8.620862236527131	7.474660499236641	15.657853096865502	14.422421231466846	12.619627106550467	12.51868667487762	12.287706210909992	14.251042812690825	13.995168416661452	11.620447192132477	11.168058187151024	10.163291134019856	9.132972298014842	8.757729519858701	8.795630872594401	9.61295268288986	12.406247797501717	5.913055795741691	27.391980556303967	17.908213266487458	7.47507703172099	8.16958882970453
42421	10.910536870865995	9.016315036592838	9.650672576314655	9.242284016498164	8.16325853750337	7.982151882258516	8.703115408609637	8.582928233682923	11.258721608503908	10.177169589705393	7.726642613199023	20.033669777691344	17.899300427656225	15.257485237269025	14.704674467167122	15.563343345220021	18.46746965579704	26.310047537482717	11.221926613665484	11.850433257127536	10.415949769698692	10.890422515694484	11.070992364285862	5.663105330021301	5.199965159044191	5.767021503389837	14.33341963306113	8.817497583223945	8.59987969161161	14.317868642084822	13.304574269442327	11.501949931838993	11.518443152223604	10.906168656552422	12.882042134770495	12.983384073582041	10.389901967586317	10.14867623365011	11.083469363004273	10.516812825098356	8.5136617882466	9.304245403050123	10.26159236679545	13.0654061872982	6.472753856312971	26.472200996980227	17.919664364348964	7.832663523795774	8.422765531261586
51080	4.702853459766217	5.095394298139922	5.382238854535878	13.824445776672917	9.244674003284667	8.656031989868179	8.548684931990273	9.55669914958441	16.40030840119619	14.608078890742805	8.393099416256117	9.679732676594309	13.665198900982826	12.801747786407995	11.334771273191617	10.979552930757544	14.701185147809381	21.628214820167756	9.08263643161715	8.381943816872841	10.061324574275085	8.793640945013342	8.691256156448391	6.165784702044649	5.906614671529678	6.3724768070985816	12.033390352420081	8.778336635972439	8.127969067667246	11.824029368357284	10.26326568321164	8.380977406330906	8.998135896063518	8.939048670581746	11.437648068755651	10.761193530180464	9.564808029641176	8.181498080758468	12.146262133552579	10.144525259222105	13.109697809839007	11.110478418080145	14.08475279218541	10.682728060047587	5.475720643286399	22.673813055992245	19.988614354454093	11.266902606648683	11.585550504846212
52106	4.780056234070601	4.928202412167192	5.430686690301868	12.115980592099218	9.101342919412485	8.275741114168634	7.910155457220067	9.013534968419147	14.42192531427843	12.94600556004148	8.166590901677694	9.831318260114934	10.936493319889605	12.40622493345548	11.183453906175309	10.879901945429165	15.23998950096013	22.05389226253498	9.31641338894695	8.726810899320554	9.929295198521142	8.626652839999704	8.782413669017762	6.452181567183586	6.105558200720293	6.578310066699874	11.626990041574608	7.144342784910962	7.831463728328506	11.222448164349444	9.798462548543899	8.272800784098049	8.650911729504461	8.437422384074408	10.491524858831593	10.287832981357369	8.356341037680153	7.332436122292508	11.785579838855483	10.335514390335625	11.100442229037832	10.8147823546374	12.40883169790271	11.363862337251357	5.251958819930904	23.770195403832894	19.361065262434554	10.572569544640029	10.689473661358406
55125	4.694144526531423	4.965347333182617	5.064295358243848	14.133393096835277	8.595097843136514	7.788525239435407	7.987007443148351	8.644693186127295	16.889592617957366	15.196347706028549	7.615342091008788	10.32409261268762	14.644414986352722	13.084699777100463	11.723262758400596	11.645740404201183	15.652939862265505	22.637197345285603	8.837563603491986	8.88352302867391	10.26865369307484	9.243016254754412	9.180883096166314	5.876965266698786	5.824748021893709	6.128724464493586	12.293773787991828	8.877841396068298	8.243302357288243	11.030083001914642	10.057631003185845	8.439657951027364	8.979840585515719	9.073439825131043	10.779775974864203	10.466518562588401	9.400838940149617	7.892348926981583	10.663657092187211	9.487788454052176	13.08346484420702	9.702785420116182	14.295282477784907	11.546550705918138	5.473659302856809	22.396717296492458	19.243578808082898	11.096052710981072	11.389691486982844
57246	5.039636167162112	5.789286608074274	5.434586977032375	7.864468196408701	7.918912910552488	7.27984247484426	7.945647540756157	7.782289591192402	6.5179724817080364	14.576827904597437	7.1337416205672115	10.645076460919123	11.62532906895185	13.162151065693717	11.650636205287325	11.541505411642403	14.74230483984402	21.30983436566117	8.83858399102486	8.490603240144305	9.507616972063587	8.441055176189261	8.368451408275318	5.337561535060953	5.490551282320299	5.364939235878902	10.744378934623187	8.474809584301608	8.039919859547725	9.682890273383572	9.16380931820145	8.245650548384152	8.439718375438328	8.142798339901661	9.86588590667607	9.460872875192717	8.2745755973736	7.313771760272783	9.994716524080511	8.287227052002958	9.441233629295487	9.142912934113355	8.58394007344056	11.704106749858052	5.245407149444134	23.089842034292527	18.770750439926964	10.424309106149268	10.729137100450968
23432	9.079414609240578	9.474286130547581	10.52971558581274	19.07106365960137	20.006412876407037	18.80902173074821	15.958760152816392	18.92999939619766	17.674991775190765	17.266007995134352	18.97615513750283	8.570124194766874	8.519910181284407	8.960550776162298	9.310595221772271	9.421738311200567	14.85493994289975	16.187841800234946	9.90982430335354	18.21812776271016	9.421031817532606	9.415343190164359	9.546526749788672	14.720225827467681	14.496463202513773	15.074563791646218	9.467194970499968	8.751130730347539	8.757880776266024	2.9008205999651753	3.113454974535281	2.792414791585138	2.6316512564491634	2.8731677115389784	2.4728170391711184	2.421047281870053	2.8371490100616064	2.636279811676778	18.09682405696854	16.399549854248317	16.77684582712605	16.81881650932342	16.733040536363998	14.162793360240927	9.719083125663253	18.491429025527754	6.9945249629618855	6.3359040432607285	6.5432601291038495
57319	8.17885206959484	7.450355363474209	8.033199725383128	13.015525710719814	13.34198125806325	13.163871064713186	11.208920743380517	12.821623766975923	12.740589067991202	15.582210468222975	12.749971427789244	11.882577607172763	11.646300317499499	12.565384368410234	12.06053842488962	13.106110127225802	16.678807132136622	23.164631349110355	9.433783795710498	11.660806344673704	9.677745505115457	9.870077464031443	9.652975077702113	8.562751965747205	9.077490879961337	9.540601610666803	12.970833836112698	8.337480626027503	9.358615940537986	8.716959995745178	8.01252084141999	7.893877658099214	7.210142395083648	7.394016532135634	7.632858574417899	7.972960818631564	6.086772088011477	5.8571410371908845	12.83688961814766	11.574396555030923	10.650935247178408	11.56462884307261	11.312496948802984	15.354023773890903	6.701722057854432	26.704511544735507	13.388120745219359	6.735905474305242	7.119857374624284
165303	8.03216054709976	8.22217734812602	9.073505378248406	12.76643523705705	13.094655194413638	12.49439106949769	11.212394659482872	12.708435484765998	11.912505509762282	10.859367922168483	12.375643895642753	12.014466654764158	11.877319253873916	13.012605139976161	12.928160511436	12.912405125286517	17.494273433630195	24.449678706530506	10.310208447065012	12.191078186330591	11.249632462271888	11.004111940528649	10.628466061085554	8.75247468149442	8.453287434148683	9.186732845865741	12.90660762621627	8.70247091769886	9.697862534021409	7.6512761761719235	6.364440128263052	5.9106873687125985	6.008618826012239	6.152304240661973	6.747100826092019	6.797815714296061	5.89929374722713	4.729765712653312	13.04183072456708	11.795556240120701	11.49019065940275	11.450436180424445	11.396053582758714	15.648278171945611	6.479746972441327	25.82683833679794	12.400296572503581	7.242718687687809	7.790794684252187
23569	11.288464047852091	11.184742214790427	11.771872790508816	20.142808847910228	21.170720794930094	20.25131995695531	17.287595386535635	19.896497483352007	19.383072641981066	18.468391243289634	20.09869363296857	10.868373934948119	10.098108975187525	11.106598643665494	11.1195951125524	11.355068095139522	13.280279862200413	15.10845030762071	12.337737147651767	16.323221729824837	14.064541669522892	11.002570802897568	11.042256883569603	15.989814382818455	15.757873113759228	16.285885471236835	11.20596532045246	9.717844340143861	10.354866698061334	4.814700747841152	5.4037234614683705	7.018847651238585	5.753073333171203	6.001775517790471	4.770293780470013	5.243733026638786	5.138976726543684	5.284220410055345	19.608924077013445	17.568304431802595	18.013153050876465	18.44896441181619	17.651971535895864	18.985861517857195	15.726432135053368	17.04230447121677	3.871308905003562	5.7490256790470085	5.367373070955058
22906	4.61953489475506	3.849928977163721	3.7047848581293437	16.983886272231928	14.457809777488565	14.053024283723975	11.399964979347752	13.600107916573714	22.005595614173554	20.096936689568004	13.821498799865312	6.687478172708483	6.903861081068474	6.842494436735135	7.340271853685362	6.8936468943259355	11.605129773589866	16.18979102403122	3.554804155813114	4.953703190028134	3.69724373435553	4.59484943460901	3.906009808029213	10.478931327768514	11.284199698427196	11.489406521116603	8.574607739756422	3.8913915024947134	4.768230256434603	17.181040280738856	16.809490199403253	13.516368115323813	13.603578720322092	13.884083255279421	14.841134273360279	15.732829009495244	14.192556623425654	14.352316438431243	11.419269517212934	10.412199155062815	10.323465064507387	10.65050624816971	11.45961052324606	10.205735592782606	3.388058724597511	21.664458766991306	15.481293738781217	9.082509770847349	9.525430076029812
57361	5.066548993843592	11.634023474296551	4.382073483487227	18.16325373241667	14.880297828004704	14.426481442139984	11.491084003380081	13.961668780709271	23.118251685104678	21.24297067449124	13.9885371267	11.272487544978297	8.698443261151494	6.087676940590301	6.4766890481847845	6.240096455920938	11.80151736603823	15.92583363749334	3.32752923249003	4.603372267445813	3.48862016277161	4.090116384880504	3.5398805350030353	10.702349894769855	11.6456279397604	11.840401180174455	7.3904655968568935	7.107117441756386	4.716894366655204	17.1676346361716	16.485664253000184	13.495030225694757	13.330792427243587	13.492517457193856	14.416412336002262	15.77018909846995	14.646588201922286	14.714669841383092	12.641271362061815	11.441300038807826	14.97738078314057	11.843013934922995	15.348907591408498	10.89037721747086	3.4829228261682	21.625145115186477	14.747179185087207	8.747730531497346	9.343104921452444
57365	4.59027890650162	4.478890320754874	4.153247988109322	17.724866255900306	14.665036667856866	14.309191634518266	11.373058624408248	14.00202086594702	21.877271363492408	20.135391673131952	13.742121202437756	5.950517878981727	9.200022344746259	6.609883928959326	6.624802321075488	6.683329357383949	12.240814437028133	16.8402452002185	3.743502777940486	5.11816248852015	3.920902172212095	4.876162496849864	4.1654047913378385	10.322784269532193	11.311558436212911	11.469527635247275	8.49613246973144	6.507060082400709	4.63136930258826	16.566506709000983	15.99253267313791	12.595320627819085	12.844450904583994	13.133661487435115	13.672761662478926	15.071312419426002	13.49889209509415	13.805377974929986	12.393554616315992	10.960631734418595	15.088667129425952	11.427592329856678	16.023406873468026	10.517549137870692	3.867771880091553	21.162717861907115	14.954279681957518	8.38584544915107	9.018753491419178
16	4.402303296361793	4.043466035220483	4.066327483303355	11.593239844071185	12.00780897239452	11.766437816104144	9.040031716434138	11.573107711348245	11.121857822578745	9.77219102017468	11.324363631269481	4.206129070094044	4.184627724153409	4.876661295274924	4.2247462845329204	4.70443254449391	12.093230635012814	14.291061163517334	6.111278949499784	4.824527184202857	4.122946335680965	4.668261465981846	4.662816694281064	7.3885043034682925	8.23589695013495	8.447354744168837	8.271365731963975	3.0047256498170363	4.331184531189987	15.84341509793517	15.291340873691066	12.16438812001374	11.880465096298312	12.246289574018906	13.6446046443232	14.710204908758527	12.564682713849612	12.746876994127193	12.597260162602602	9.98333001143741	11.18229732907199	11.92750579508469	10.489634417974884	9.078245532009674	3.7626295194065777	17.393209657001602	17.072091916354324	14.563115414481459	16.030376721817788
57410	6.25487590618346	6.557326195842708	6.262875170177571	15.751460750987706	16.365526947224787	15.802088968282481	12.961145044421924	15.830771965754819	14.866477431175884	13.968013701263887	15.507992062685261	8.625017166547844	9.312335144277306	10.732545683562044	9.944655702475504	9.811380983941243	13.487864730339895	16.50897442449262	7.784082348046855	9.322994133808567	9.305583745397161	8.144414453793601	9.335704586377526	11.291361075296942	11.883629618766127	11.809032037258996	10.815239539084827	9.908560595467423	10.416728438429116	4.760430806427413	3.6988471643015575	3.687837931469121	3.473722462765578	3.50693866197642	4.460365409458406	5.024316830483133	4.9920309738125	4.696093839081001	14.773829629353992	13.866798774518973	14.470459144890969	14.765865579315946	14.13273966528584	14.111874903724004	7.995868522770852	13.203624450298527	11.29795641533821	11.223369155109168	11.240195116250005
32214	8.990012074167877	9.641837900088289	9.753663275162983	20.47361804040044	21.180279081197703	21.51968610177545	17.575784453203664	20.619896602564182	22.498528666091644	21.792487067504897	22.214880881801545	7.811598185289679	7.470758145491063	8.754773439973372	8.175214625800033	8.903090021654513	8.843900172732797	9.439055778603016	4.302008318766579	6.640236415813428	5.007751959449315	7.184377556161267	6.405567495382022	18.353528029696154	19.111107761057102	18.86300498874088	6.2810828623063	7.480265613916182	7.235748186898889	14.093465962266254	7.637454020328472	6.821221962761741	11.136344582012926	11.749567882715015	10.876631075098562	13.629464123063904	9.190991160055074	12.58961817255319	21.01299863558144	17.10963689552885	18.447631419322036	20.577559862986636	20.954380536549543	9.395391155634146	5.773418173701006	19.908727388699354	8.693312521158223	7.603864930346106	8.459227308000484
36108	11.381839343951954	11.992383727133332	12.165851486822664	21.638467824704367	29.651767559931802	28.95720467080655	23.79565456768728	28.262409220605274	24.64097330845766	23.86778216269581	24.189542977330255	6.213507012442982	6.689879259214888	7.545862691864129	7.155805021033072	6.6126873881422075	7.163795169386631	6.320067077718262	4.005296408377979	5.340555014063387	4.727569629170893	7.375684399960194	6.652714237804377	23.18669840840497	24.87894581232135	20.60898187298432	6.464893135382495	8.613482851625644	8.52547311498261	12.866072472823388	12.059170085179181	11.124185582022323	9.90209711272646	9.906744436431529	11.162712253140645	13.213289270186301	12.270646422326395	12.722140355721658	28.95986861844768	16.96449240023142	19.432426772293166	28.601034587264213	21.726522653036586	5.623610912944774	6.623108208245024	18.354453674820977	9.148746584009702	9.73836722528779	10.465710354401288
186573	10.93758158606891	11.316105716493189	11.168576948912872	18.92090532485353	24.880673875887044	24.846942107843823	19.97787752868091	23.926720288673682	22.27344344721028	21.0811226870119	21.3051149998543	4.926122204582909	5.7569744572878365	7.015183111387358	6.368743887734568	5.364890779645658	6.688223278066594	7.0152105514697425	4.188963858761474	4.295763227937556	4.148398961653059	5.897322554355319	5.466764041763816	19.354092290353844	18.471046711469064	17.8818918369753	5.270529931290034	5.970001096420833	5.794307503874842	15.374208747077219	14.860607370227354	12.483364039373406	11.79084735094793	11.37786491549382	13.786573737674853	16.271408008853083	11.331668593497414	14.808021605128577	26.91383397065531	16.038148487398022	17.22640279025912	26.08178535953983	19.395056041066596	5.655248025388056	4.376863980548155	19.556869380293318	10.183254371260396	8.008425892812355	8.674891043821741
22132	4.5281591249122775	3.9797111169228137	4.318082766665276	12.35921668799625	13.050160644106375	12.454688220851134	10.188790930162257	12.562771330838626	11.501811784342888	10.974854556305756	12.502765884450264	4.044400257909427	3.682036513246847	3.1318369862796884	3.2260679508560144	4.244608372871529	7.959157742363421	9.35965183564389	5.673787741525086	5.737961770245189	4.192421169929991	3.803890788282662	3.6915161504893694	8.91315759634875	9.154723705872252	9.459002880359758	4.0642367057443405	4.49079159926993	4.227032957724493	15.463375563564668	14.850144205658529	12.146825135411284	11.659482892282838	12.139407426450516	12.220443509684044	14.082707851924573	12.293950447531184	13.277132990297464	11.591601894676275	10.692268575035973	11.07994256738648	11.003877863140152	10.647500196018969	11.492244772417786	5.089598520205536	15.800030946548095	11.414061303837	11.502505966818006	12.777912260689195
45242	9.030418074242965	9.141240124415965	9.663073320003583	20.023266703191478	20.82579648138198	19.35922863414526	17.336869361070956	19.75070539501455	17.501458809233938	18.10809904125896	19.45678786223153	6.899339788272537	7.739991359518064	7.6682253693224744	7.787223240239565	7.376404263004936	13.222709163023513	15.785078590091334	8.495280118565859	12.047769681282812	8.679812960554546	8.276410448123979	8.215936001258735	16.652067930423474	16.398743753661204	16.338562304800586	9.036195918889971	10.466970101021356	10.510303051548584	7.524589705651966	7.1513138324808905	6.8256077200132905	6.367260196853088	6.278907770201185	5.780282533611412	7.49614559992704	7.1268654566201945	7.623520052055414	20.045305576835485	19.19116639198266	20.67226168820455	19.665382700366365	18.37781488903284	13.303044320051848	11.789858411470757	19.61313951043888	6.111801075263495	7.409158627277155	7.98211720258684
23134	9.451826426489818	9.652204477628963	9.651427357836019	13.76669242184427	12.965981185901002	12.090633097106348	11.331244409469107	12.342070973445535	15.057763656953984	14.800674541382703	11.93904830611695	13.600272610706238	11.162289218997717	11.292794706189525	11.53016782008057	12.603218644920785	13.334069912788996	17.052741842695518	7.069807823439183	6.451267531067155	5.049518627314752	4.4082132391901165	4.61580839344529	8.95792611810063	8.76210882290411	8.720281429748624	5.387008354658262	7.4838506239773785	5.733997512672023	16.778220499616907	15.539857581050352	13.634622918977797	13.944444410870314	12.831141078856492	14.889539560212432	14.772446797529925	13.444509029820894	13.289435056268298	13.496960169231288	12.581805029654824	12.051425285091309	12.578804341933525	12.951937690870457	15.219090857444082	3.4681709528544977	23.7214928325151	10.77374033938508	6.202506604267892	5.456632373335244
41578	9.041303750857157	8.578582182763075	9.062535002452423	13.06310673669346	13.097674210618232	12.236313823062014	11.655748151310636	12.615786849436534	14.34931280500736	14.08954580514839	14.188825399039919	12.338813198334178	9.988476046187145	10.237629079307487	10.927368568433966	14.82812731767927	11.521886210725828	15.052705988042229	7.1166186486806575	6.387595402706495	4.658649171254744	5.994303530975188	6.183226063643199	10.18833269423184	10.235746543498154	9.66475673524181	4.029582112443555	6.948990530712333	6.375319604547642	15.700875928780537	14.681235889363345	12.4979230024133	12.0744802672063	11.468440314470635	14.184248145768983	15.31386932384296	13.254850551966127	13.229289024134705	14.206474373242187	12.690891222862449	12.363553126214072	14.124546797761429	12.142895652060766	15.661107405024438	3.8476452154503233	22.867286588477	12.114292013179043	7.428127122723553	6.871334443889187
46800	7.772169461069344	8.25528959679505	6.494622802806493	14.095157301300045	14.171142394199952	13.381209556137332	11.708237990390932	13.43625277035055	15.982458454733242	15.20021318133531	13.09087018448829	11.528596095894668	10.040771841956962	10.150507321871682	10.052936892150141	11.692562522404085	11.585585319625222	16.119593528109995	6.582493796631735	6.229511012681571	5.108694795670799	3.9396657226375877	3.8825680242909506	9.754008838919457	10.211015462116299	9.993156347987716	6.500203524260969	5.315216991157875	4.775227234075854	15.752536311834465	14.707342110038084	12.151282833142268	12.125302886897021	11.80347546781768	13.478777378194264	13.812485580754188	12.524230783638885	12.178246455117865	13.186490636858275	12.362834573532108	12.910950921298936	12.77266133089896	13.611998721626074	13.355980898729532	3.127842414995914	23.211730697168075	12.595037718914867	5.928341426737795	5.636549852698914
59129	7.9212933670592935	8.475802470373164	6.7196064360787675	13.977101487958219	13.973365181310752	13.150386617252511	11.80836175790267	13.395394102564499	16.945608108206347	15.66318801751339	13.076660025558297	11.335810747557918	10.072512168939912	9.837886705407133	10.008131777352116	11.10591084089186	11.085263801004515	15.800807107988396	6.345082644583018	6.04839546170736	5.466797272910979	4.148293328329256	4.134612858946355	9.445306168221638	10.298698314289526	10.032739767530634	6.4919704225460775	4.983156434660955	4.580447848643755	14.86610224899822	13.74640854095002	12.191622443849436	12.061280902543773	12.461713611813472	12.891259604034513	13.265531124456855	12.054585549889127	11.127836005578331	13.468673808452213	12.50174652083055	12.655769365835399	13.06365783888799	13.68602135393593	12.470961535746683	3.0483684703446556	24.220860894432157	12.527459860755553	5.715479305094485	5.756798634853247
22277	8.257431417724344	9.113065703989486	7.6497317998812395	13.540788702683745	13.251101562069191	12.98196266122189	13.25585783698183	14.480291716380096	13.698929925926768	13.323985903596538	13.669230148143622	15.852584658721566	15.957067411180502	18.17394158393953	16.989987801848205	16.850215050800138	14.228844410867103	17.330779544607108	7.920636390626369	7.219705361602347	9.71218197116192	14.061347028861901	8.337169694490742	11.894729314062564	12.006114393999288	12.590068657700302	11.352727570425989	15.599562713693404	16.359594959645563	12.734993299643442	11.991384882003409	12.257473428293013	11.543717236920397	11.448544684771823	12.81406055205089	11.915878398305994	11.868635245023045	10.382109036594022	13.308557908783804	12.99120202283658	12.655353723663787	12.542793581141844	14.680403332624108	12.052942296467057	8.430764523335778	10.285509051117158	16.924626856908237	14.775164277589749	14.911128960781905
22744	6.350761934671867	6.88492480743076	5.928264092746221	11.921487475082321	12.468508259375376	11.967008481868715	10.577672718123285	12.442729742120443	19.94041298398466	18.871861488730357	11.808699732762316	6.496211186652672	6.79927284969724	7.775043650847814	7.489104148506238	6.803444842933576	15.245974234643821	17.97626168306108	5.176146716600121	5.785573034407185	6.635301117219786	7.124213696807011	6.789664186334167	9.329357641284638	9.879983688081568	10.04935358538609	7.67820355735067	9.191980756652423	8.204803606341846	14.020645701721579	13.075443098999655	11.411235601506691	11.06377010037232	10.668282254525836	13.156976602103725	12.968858883642655	13.428559544272465	12.661770991758111	11.47249035492132	10.623134988736595	10.732281160219324	10.834929417941716	11.856361151599236	13.620680434652694	4.657488103007887	13.77224868519093	15.186363076825613	11.270794922377826	11.365951682214668
400943	7.027503941906313	7.705993693352451	6.733560530599661	10.279641545072854	10.158736371490804	9.78794865323069	9.864833978058734	11.0526072340728	9.975059433450744	17.773074969755626	10.029870122908045	8.530632469332687	8.36636217063737	9.226104416302018	8.99420081905524	8.61001466295792	15.94457832922971	18.82028699679317	5.776118096562404	6.724991552859807	7.8449902187335665	8.273708021235578	8.318102907363896	8.486953902264148	9.1191926064191	9.199657922378695	8.599496938982975	10.97372002904597	9.922626527035954	15.605076964430639	14.593791959186746	12.916032116240057	12.953802490313562	12.085281663839078	14.482593334354252	14.712744769254666	15.037319702475449	14.89291763248406	10.597329159506579	10.718146519026698	10.599189832121915	10.544466464002028	11.254380761670857	13.66928914347138	6.325027092032505	11.509069458008844	16.776570802231458	12.724093792855903	12.454203959223339
37935	10.824723350952556	11.019167518548144	11.413574064388753	19.23050875524067	22.043466075802073	20.5151455429124	18.281527319103557	20.98665204823424	20.478331954424817	20.02533717176623	20.188572442514772	13.936352230881523	12.566619309843793	8.154365873754115	8.367194086291088	14.454024198934322	12.879091798257566	15.580263206052175	9.452874690057838	11.482680556576655	8.197273136530578	9.64464049626958	8.983498674802748	18.001422766589478	17.585402485170185	17.18578118797984	8.656027265970446	10.402040502669568	10.264200803617703	7.440046994072152	6.3791546853021055	7.117814258770401	6.378952881739261	6.805952665924319	5.482721943639198	6.855491150945053	6.961155086520827	6.766057539627151	21.17776308400704	20.560707553547207	16.692606722355094	20.722111033714025	19.257446160052115	15.781865975929197	8.40647874083384	20.606687930837584	5.398798367318317	7.399359456850946	7.688931218874606
42927	10.657877199147366	10.624764531551628	11.59444850701802	19.56598371765819	22.34297832612635	20.797286326035998	18.727527581202395	21.22530612818646	20.68043054577227	20.34617836614883	20.749950786662772	9.145790090734389	13.641128428011875	9.339976325636579	9.011660663536762	10.209462409485303	14.650109615397463	17.432588652184208	9.72278373254689	11.760434103518097	8.98160472563608	10.100621177631215	9.274498780687763	17.68229021927291	17.5215579864759	17.20528204072617	8.851284305434048	11.188696821822848	10.786239711220158	7.419588372262172	6.897676392640419	7.493256015150081	6.902473825332192	7.33716272474007	5.5064301194004734	6.988146943056453	7.410826324787905	6.9355266336712775	20.6393518947415	20.17413842653512	16.757747282066425	20.429833157128368	19.240791957721864	17.535771782035745	8.558056667181694	24.159188756409357	5.666056087158576	7.219035758775142	7.531175383718959
55085	10.199942513191017	10.636702434963768	11.068651117257037	18.387227388655273	21.96500252469768	20.50722602839628	18.08072791055401	20.835491179274346	19.191119501348894	18.821851204952235	19.063738612371512	14.848518713697993	13.240036814877783	9.643636742974973	9.378254902571639	10.067081898843838	12.910312301186124	15.73280374507366	9.314815564753621	11.660715945131612	8.388670094176115	9.792516074482416	9.297093228434786	17.884705102135776	17.65523132105609	17.10627495121431	8.892590489642908	10.58948709251853	10.54494146927814	7.346174469736331	6.742126368613672	7.234470746780856	6.213578215618663	6.393794664618763	5.643151527531836	7.021370395855679	7.427029921137429	6.868365812235236	21.23525866497762	20.64611554793871	16.10407454068155	21.04545835045811	18.954903293679973	16.474178097805297	9.034261947518456	19.981149216006997	5.447632949354798	7.265557636034888	7.308657144712742
39254	7.22705360112327	7.591480488322895	6.549551518275001	12.475833064284222	12.941377971189443	12.241598752006114	10.743500960529065	12.599118682447525	10.644421002977557	11.751581401791624	12.076511813657437	5.394570088518415	5.931031678258089	5.577511696251959	5.65854877336713	5.262299894595228	10.863174937681945	11.535792046699003	6.332776911514854	6.651077885212393	7.779287873609472	6.477839382571339	6.578642952165885	10.885401893523921	11.156804267919032	10.858835111230727	5.861627818121171	8.409119478537875	8.216348746951567	10.790551952974335	9.656131150694213	9.358523697112762	9.098582727785818	8.353855102196418	11.582550123086502	11.186859215010395	10.448978516003919	9.544061340519086	11.884647539624568	12.07812344646288	13.370856086870774	12.198612043741782	11.269585897236496	12.90247715999335	6.484046819974144	14.654054721138277	17.451691093062994	14.544117053970687	15.281543463268834
57130	13.64764854230246	12.265443501707468	13.422433538712042	24.80417758957053	26.009806895867953	25.974966416233578	19.90993097161281	24.43519039160001	23.804284798790402	22.61630474881571	24.52972760712658	8.505736810273843	9.84390104705253	12.062277653740981	10.857189118000214	9.32742744505154	10.129093414707153	10.321123642055197	5.638626456016354	5.035843675987058	7.072966679089777	12.946557928523053	7.566974643676941	20.316470660214318	21.816779996037628	20.526176223130076	12.079608761987545	12.097178047069086	13.040933205167173	13.35570966375198	12.870611101631757	10.614289559518028	10.038755889822017	10.114675525410812	13.48854797881491	14.730465213721098	12.969218095834622	12.894427791333321	27.348356191820425	23.474452408934987	26.11560979568818	26.835139951892703	23.9497991302725	5.387359243770099	8.80073311986576	5.857416121524033	17.09419240122347	16.752918237885616	16.925430411826312
57236	10.972234692694686	11.592578134791623	12.338194218711518	18.928712183345272	11.835571747543124	11.86804047501015	12.371562979539052	13.429793952889522	21.78165594362214	20.247388761626578	20.622217503477277	11.995784592930962	11.073702546900718	17.694809380842894	11.584766434554648	13.293310448122474	13.232085974746713	16.446852795447505	7.748931756692407	5.8629179449623265	9.83293591949777	10.18328341932425	9.598948141999369	11.371582573498895	11.79224922958204	18.277590352176702	12.201690488998773	12.339773565864816	12.72686451762383	15.351064821125425	14.485771852955889	13.399521155385091	13.131357338588082	12.86174501305409	15.189123018517963	15.225192298076154	14.752440564047866	14.002478564931401	14.091547000201784	17.283647595486233	18.575982284270946	13.682048746763742	18.31718800089817	8.740813139211042	9.252547416210728	5.446534160025236	20.27853159419532	16.56315438815887	16.33227168068387
57499	18.73840882856161	16.95280801062037	16.692578079556437	22.29757292252699	21.991990736924954	23.069948408084684	20.141569780629066	22.2170156585539	22.74973238322664	22.441473841838107	21.45896831440075	18.24020659355763	14.285327510730923	22.834198144260963	20.638474290146142	19.780540320925866	14.648462684907532	14.56600509100845	12.111181070034181	4.073974780680246	13.390883717492605	14.064105557008487	13.052159015986556	20.957290662479416	23.02781866579818	22.089248016947202	14.728331521281634	20.835884275655136	17.093104983794777	30.006297559203045	29.63557514468255	27.152017890994657	26.20661085579323	26.549039830320364	27.130872262322274	29.911168567957187	26.724501202827756	27.6770628221728	29.11303780220466	25.3177773293659	23.36731328684974	28.450001838302267	22.307494382235966	12.935279291617174	14.63434583421686	15.183043157957448	26.355531594888333	22.377105637200792	21.813877996193494
73937	18.396319982611505	15.108373375787624	16.235142905534648	20.718953004311487	17.79119529570395	18.716339209862287	16.95945494211304	18.48323810836347	20.621714577386566	20.510001098030518	17.507175198032158	18.47930589139563	14.832574877429638	22.812255813031467	20.76205477078105	19.71194846001604	15.443413562835902	17.15840269274978	12.130429568211147	3.5357505278921866	13.76027361378136	13.925546794913478	13.22801371427467	17.768374262089107	19.252111660051572	18.457188381279963	14.80550118326677	16.958559901854585	16.71257244869959	31.59859751571399	31.184789658936847	28.62314490654927	27.691476907503365	28.175454549005117	28.240229527777746	31.32098698490307	27.76339777305213	28.81043153573025	25.636069814017947	22.443759116815272	22.039816290570204	25.116819708138227	20.65040912359865	12.924067000747614	13.552390579923273	14.878632469319493	27.97919364564771	22.381038042643414	22.0106438959921
2846667	11.081120309598193	9.849010037144533	9.407578714221533	10.792651705012267	10.205795147188416	10.570436719267024	10.326642979092489	10.955629534028194	10.435136642270528	10.216886405390447	10.006185031475287	12.509352452248315	13.076044660811503	16.261382363301166	14.91893113389637	13.377482795618924	21.480343103165698	24.30603941908	16.201602571693872	13.378957383995228	16.302321241872193	14.518985409938928	16.156764443642995	9.556187573912055	10.84361232999784	10.71143011111185	22.377734097222234	14.349802597475014	16.886666605627475	24.051813854050653	23.703721806735473	21.85426840664817	20.881596354214288	21.82346588713191	21.231115028750846	23.40697446949623	20.040003087592623	20.89301673904356	15.09264446801263	13.237699934779087	14.615368954748629	14.789313212753754	13.376844768313978	13.057651072113284	16.359372588792137	4.092600982822257	25.86991491030764	26.11088820047719	28.239477363426115
21999	4.714781465605916	5.091921073565354	5.582277169947826	9.377270266459997	9.065832072024657	8.579068091842064	8.677594013862127	9.561233228231544	8.35981638062609	7.424508904341903	8.339009946586609	10.417656943472831	11.592286347379702	12.866084420985228	11.600021813839705	11.407489635767634	17.11692590415027	19.748851732019375	9.792876912959667	9.140567988773267	10.800986898518866	10.125482641362597	11.207269245367813	6.189192729798156	6.31372414484102	7.048062232266864	13.382478117973877	8.67002255666198	10.425538583011694	8.638955164884496	7.847828718937398	6.79024402713951	7.021568025632922	7.161971304244243	8.308278370128216	8.168845241647903	7.488305969868207	6.0862629515909905	11.019161414236846	9.449275421126366	9.940282387695577	9.939099816002775	9.619676787662206	11.089585513531361	6.0909686504215745	23.668722382873728	19.319839508546217	16.765692354197096	17.813706870445518
22976	6.304892781341373	6.8205377919491585	6.374571547896346	12.178764369294338	11.818429989420833	11.74696713196158	11.200772181489388	13.145013039163603	12.06923390963973	11.581852485161578	11.534540569793972	11.017717553757842	11.169836161642001	13.07040544067996	12.388283724867703	12.184559772155941	22.0581365540593	24.598043842515885	9.927816098141122	11.769967587286414	12.883490278292998	10.736779697865376	11.856562145689226	10.138798825873115	11.173801447933977	11.61828321502303	16.202479018181496	10.892414544719808	11.464929424266765	6.401392666621552	5.414066718357843	6.176254725651116	5.6902839178231055	4.74312460345645	8.321802383437584	7.383540804185614	7.378645825064518	6.9036217005345035	11.493533279386991	11.290459895540847	11.06206015197584	11.026328859375507	12.796469520317654	11.041239813502788	9.342347294104975	14.492317401397036	19.04737818419339	17.11230051290081	17.79502818786848
24726	14.225574037565082	13.365886126067936	14.63569146818965	26.550112357582808	30.782612384080796	30.23026387899136	25.083175242803062	29.629422615527638	30.168038559511526	28.81160147648011	28.774231664576128	9.051474886799669	9.641283919465822	13.095040543253068	12.099366395837547	10.162327358810467	10.17120897392117	10.803742788197848	6.902812260462459	8.23884856470234	8.481823655364812	8.617454457547327	7.629700954902205	24.423650396013016	26.331411576023374	25.703863519352403	10.469682842350865	12.139735287139478	11.854401394915394	9.11422935743529	8.573850127100208	8.494747411244097	7.296657101190172	6.549779718887431	9.488113098178292	10.705007047520324	11.825922749322977	11.523110523086753	30.497871999266444	27.20604385593133	23.05383969630009	30.03281283071341	23.869487304134836	8.974374589702997	8.993831861897432	17.141729722222657	11.012553843815375	13.053138002207909	13.54146411130143
775731	14.558869130702162	11.373389973952424	14.361902157157948	25.50741706085378	29.23623670372279	29.271191875401165	24.10627895742035	28.29513460026381	28.852211779358555	27.602065928439632	27.58243597332038	8.530594931262113	9.60562333613479	12.479497692652288	11.357402839658366	9.003452209202544	9.790939627352127	10.564473112626601	7.332139459216692	7.70438015800905	8.307358821193642	9.072605674507166	7.760720064191278	24.249732239444196	26.133574592736853	25.473005292720977	10.277653324168549	11.772949412366279	11.6810160080397	9.336731122619677	8.920422676104293	9.128856613555625	8.146409369312108	7.048025741388295	11.235444997321066	11.792442237053994	12.916751208805673	12.36165677168352	31.174037144792585	27.001394039163454	22.541117576659342	30.124034748157847	23.503707897255744	8.612864470687917	8.879902322198863	18.39575700204156	10.95189037371033	12.690090189464103	13.398158083582585
51886	15.464291741848117	16.035592581044398	16.43672017191531	24.007349325797097	27.49508630918687	25.94228697569224	22.797227770612828	26.14461809236927	23.949771839737227	23.96346881215636	24.30727976168277	16.47378923855877	15.655154004687228	11.508151469090635	12.283751878562473	12.496797606721394	13.496454839098073	14.932300879681105	13.163965552966088	14.339912999789782	10.724318515222105	14.354936238826346	14.10906770946471	22.34751298887983	22.33366123802638	21.787469193355204	13.321833543865372	14.747825395712319	15.056414634037223	9.37329522899168	9.50068562701657	10.119174142308024	8.992791616458543	9.074846650599575	7.381673151716442	10.182660122713772	10.209159338620763	10.682246295415082	26.339190172997444	25.14271328086391	21.968338313308667	25.793828545813476	25.776374251653877	15.051726216507111	13.29119244471717	22.21624613220911	3.2983432560236725	7.731117465071186	8.02928315861271
54072	15.024576250892867	15.738790056289098	16.017200140074074	24.75801296004899	25.754407107330607	24.19363346199041	21.416447286025225	24.359263442489645	25.83800224363207	25.48736181340417	25.721328512123385	16.484676681317033	15.757400956741586	12.099041408309995	12.497672742539335	16.78750541201775	14.44215204194877	15.787820776444242	13.440733564233037	14.736185726562422	11.443751558300745	13.595016804588758	13.586752967776127	20.764457861551225	20.781063004022396	20.582295307911018	13.79751208893254	15.410142149184235	15.180148235890009	8.41766190014522	8.909431894448613	9.355696885725022	8.735029727324823	9.078116879846213	6.925112099075034	9.291430621699568	9.37110001842589	9.704094691335666	24.21770515086077	23.250520322179405	22.071213928829685	23.746539982091626	25.65323230628781	16.227762903708758	13.430001023672803	22.11840165184148	3.290962913028782	8.502940440817648	8.54629164622318
27246	18.700412128139867	19.024366348716676	19.935664410492194	27.328814964069988	28.275385726360174	26.576284637801372	23.95091635504323	27.21023745426134	24.088013405797934	24.87920831201445	26.393039965339675	12.960770942424563	12.214928295585167	12.0709513446738	13.14367921337604	13.749376248924497	16.554084769321026	17.536107679174957	15.495299306641494	16.04714788665207	13.124198972427003	16.848513272605672	16.434462255916376	23.725418087141026	23.43967620036441	23.04942344011007	15.684350864294101	17.78917628841523	18.085863668760293	7.786737695776477	7.787874121479867	9.743190390474261	8.766417504072272	9.208331592116558	6.583248705091057	8.740294703484054	9.76256566196298	10.598636161403896	27.425973937832186	26.359124891386376	27.852520507561135	26.513211007077768	25.08245802388157	16.928111213573928	15.984166849667371	17.132682286704696	1.9616978713069693	7.621694338527207	7.7850442356555085
41308	18.59506209921559	18.779743872010556	19.869505489539947	26.991094411206657	28.22600464470951	26.695925872027548	23.717090348576065	26.944857906484792	23.776869995221805	24.846246821418912	26.265619463408175	12.0229617315357	12.051573705112787	11.335083492490293	12.217230263690434	13.329542351387959	16.927590504821453	18.024555095678497	16.19254493431848	16.52217466878451	13.781108264535346	16.56879579480859	15.71547097704199	23.83109872462222	23.551409399961805	22.787343523560345	16.071185712105663	17.88356886141127	17.71391776816619	7.331224601931782	7.038146611172272	9.311263685245288	8.065083093831255	8.338828086908478	6.789168998275451	8.564205750579774	9.849939102863793	10.095009969770848	28.160431239000268	26.96305671813585	28.75593598024476	27.344285031108075	25.42439327336896	17.04737746897518	16.655393238836865	20.861458164818	1.9088578513368075	7.559346227494416	7.672986048860587
23597	10.843372112622855	11.16303476635965	12.0859481171945	19.73022767158093	20.991651556554004	20.058219300773235	17.28205960600931	19.42821942875292	19.623630928948106	19.818334570241856	19.991536382484185	6.930156422967802	8.074121883939517	6.849612588177658	7.84888175585692	6.315747910629465	18.926281839173363	23.1668422575267	6.213501024281682	6.841638258134496	10.679542113440933	9.695213512714828	9.150460036371081	16.46204530065823	16.80434918897602	17.313786984884153	11.639294064731597	10.80002532140496	10.07772750870957	13.63957760875312	12.709625349735232	11.66803462901068	12.16121093384687	11.99402605931578	13.935671782459622	12.926985804026085	13.627214784802703	12.512763708418987	15.927021272334851	15.13580395709181	14.894381817322275	14.953652312189204	17.452354606796277	15.896054313496725	6.108570412316054	15.911921799230523	15.072563689962806	13.163165713642835	13.766895153725917
57003	8.143328876976172	9.269171006541313	9.997470437007557	19.467643149248126	12.902842197599554	12.643967386797675	13.135205948883618	14.130701697776853	20.577093141089744	20.072213444323506	20.551239726779436	12.28395508830927	12.149011154044167	18.10794323766443	16.803817295558236	16.483699361588958	13.642940757100627	15.693749129254808	6.734570581057699	6.312316434122983	9.308299379212098	9.096983586522638	8.587839804253163	12.329925569328498	13.193364011333378	13.238493476032431	9.718713632270516	11.368725711918184	11.631859327425062	21.96872472967223	21.620153721623726	21.133029716866723	20.342768560425103	21.079225122224596	20.502651512394202	20.589230463374655	19.138409681920585	18.836344960939208	13.006408281515716	13.643933682092188	19.7692911882575	13.24499271597904	19.855443211602562	10.580101684098784	7.57561565642118	8.511870293687027	19.805344093915238	15.654413713447555	15.554718154939788
57192	9.284386169084803	10.186916005186678	10.880494156972448	18.883746038732607	12.26456228460057	12.196917176526792	12.965366901216546	13.760183022905302	19.481741666558232	19.112652625379503	19.60517184918496	12.210970555567235	12.0609319130757	19.489885753051638	18.06497866561331	17.924866962953967	13.374572999125245	16.029144281467737	7.273158282500036	5.84563335748425	9.933559253152788	9.133975518850304	8.692264268281166	12.291629446734204	12.834683506495752	13.026102914970457	10.026190964886306	11.939439064099306	11.995132022194888	22.27048766892783	22.0533832340345	21.433276588784494	20.559541681402553	21.514831583049098	20.525306736957404	21.04493808952296	19.128844166727816	19.161149484936733	13.449518511805044	13.870551122947267	19.625385218563512	13.301680033870456	19.809870922953664	10.971309432959224	8.56129029960814	9.133710883630334	20.303425490386545	15.936264145138438	15.76544478028602
35447	9.456037276802121	9.850721145558136	10.312841437220287	18.145659609996937	20.946810992184307	20.16083018010845	17.863068545932844	19.690151148394197	22.087056312714825	20.461215368053153	20.499741930738548	13.788027521625946	12.55213966511791	14.62831980203398	13.441784214871234	14.569314060715188	13.946648044536557	18.413756919796583	7.311864395848701	8.284285028759642	7.976360670134847	7.350211550089749	7.06770616695347	14.808925406630188	14.248473235189408	14.194847908545286	11.859847097146496	7.5067705591761245	7.151505622648759	10.95217183518966	10.880188353681689	9.128504065480252	8.05536670341643	7.958017744680991	9.536138361623879	8.952778799790474	8.5308052003439	9.353996062663306	17.566515828386457	15.438109837792597	15.506733035730973	15.6770056611348	17.323912219086054	13.12684981893703	5.675891371790425	25.08911457323605	11.381283974144715	8.578933972589017	8.364420367254858
39139	11.630686219688604	11.369016833054383	11.728282386998472	18.2986258818006	18.57562845642362	19.568286168345587	15.078896271830786	20.91226543775975	21.102214826578646	19.945573263219753	19.612866438105073	12.091207441673903	10.791551645212168	12.202552381408964	11.065417130633524	12.855541521395521	12.104508561880738	15.767802478920101	7.104050596786924	7.8702503978781495	5.535325283434411	6.307141756525793	5.297221983098844	15.962087548288705	15.908132462128915	15.867335580524305	7.677644032330824	7.2125713565161185	6.231140209988771	14.329003749891445	14.369644566943359	12.729158124416848	9.552690190947688	9.946508481404202	10.153341722238798	11.89546211096971	11.704177785996812	10.716975355237722	16.90849240984932	15.796340168208209	15.873786821441627	14.607722299328188	16.850298712255025	12.649239230464769	5.083460367699066	23.244489491908908	10.242299526651589	5.62468411078451	5.91142802591607
62434	7.151809582491035	7.387438944800688	7.63295365138624	16.30854244737692	17.40422822927495	18.13721822792483	14.27013670609145	16.430881367108707	20.13532417688926	18.573698211123563	18.523279810949703	12.718467562481521	12.133225751412393	13.512899908450056	12.384383027362365	14.25519675756326	13.035809078397136	17.522700731337057	7.273589326569033	8.409645202729388	6.665123271336043	5.46919724505006	5.048627952643227	12.89466051478592	12.989686482136918	12.649199734495378	9.44892075680715	6.760163663854986	6.01641479769262	12.92503133199752	10.97675383847731	9.463043767425493	9.264712764972783	8.707302850230718	11.043457241725953	11.718299056615626	8.353032853558734	9.694512057614208	14.951742114444125	13.464052981452811	13.957620224017228	14.537013010709684	14.696073471509324	13.193473703272664	4.853050096914095	23.68224991455258	11.154451765715976	6.4082420528894755	5.680853156645436
49865	9.118711475159914	9.459512521448588	9.787251006924313	19.054243475863846	20.548733785766384	20.77202075699169	16.883910389652602	19.598834183164275	22.525106473270494	21.118481865083496	21.1802617501125	12.334593372210811	11.133733208441917	11.98615110335845	11.48879933013697	13.033327602789678	11.853485205603768	14.544814413626748	7.359458612608453	9.345396846591742	5.807454931354452	7.2492823437203375	6.625766947410202	16.02864712691818	16.524416619188358	16.009568492773163	7.756517582470379	7.881005920220415	8.015508121747187	10.833642621524719	10.160208514463523	8.418779614087407	7.665138605658721	7.524943321785623	8.129046179567048	9.915185174735939	8.878368995282488	9.443113542899447	18.251255526821378	15.004558548714563	16.197915915706407	18.277789637464103	18.17932659503015	13.939477573184712	6.4462255167586155	21.314229135572276	7.607209747025901	6.829708108426855	7.113668468585155
23512	7.79002166635502	7.241308865662371	6.648870275195511	15.379285477127079	15.927866598651192	14.97858458445027	13.243374876096356	15.129444586488416	14.76201523567097	13.601313805007491	15.034263915806743	11.4115486794243	9.936698498302807	10.317415621294804	10.006078016277934	11.589969482957061	12.157880737704994	17.95098371452277	7.744122988347422	7.9664967485447935	6.874619109470228	5.790358242858999	5.697911106872255	10.663323825384845	11.334490940310314	11.65868215148461	8.616022474899692	5.391949762666496	5.220964557966517	14.953599237089163	14.040015185500723	11.800917951963823	11.97166226123089	12.220647006294156	13.15478046861575	13.95098278305425	11.871384758028327	11.346758604382854	14.85427515086713	13.310101593641436	13.992456242245927	13.973633517186778	13.319934975413327	12.086406692117913	3.189122583070988	24.816108774211287	13.081396152607958	4.508756460027064	4.778894789344565
30434	8.495193902305122	8.844193344329833	9.066560698098682	13.585650455818898	15.9168043827284	14.578556146000809	14.249287076854106	16.166356684279755	15.56312089973795	14.623581029674925	14.644073217851316	14.051797887804968	12.153681048989208	14.974277079950568	12.951172325314804	14.875512538387383	13.299237734294653	19.157265489494193	8.239162340561439	8.466743128676631	7.056959810756286	6.16468393713378	6.459067777461864	11.005722161008551	10.789711675182355	10.671200556979176	9.423711627992049	5.086169766229702	5.4573291078702955	13.080494992879332	13.068822868377815	11.348351358529719	11.817506126448915	11.962812299763534	11.158406259110514	10.586412480816435	9.093494616551919	10.138333918724143	14.490239368169636	13.224753183308962	12.639072298433733	14.067880167958137	14.301540584332677	13.119046829182889	3.118224658067764	25.93396669054916	12.735333986631403	4.306354338267265	4.814142152775804
53671	4.922286831973022	5.114351489584439	5.5793559973266476	12.709749342067521	16.241563749990707	14.107270296018552	13.489281916427117	14.460012593448443	16.181738102777334	14.441168169302124	14.425639806290347	11.911239054339829	10.512857120308771	13.300322088312583	11.113622076816064	13.370212889478102	11.55185620890516	17.444440134426316	6.917392676522664	7.0195475159889975	5.842507084407769	4.186953858019278	4.167296138954184	9.415457141393137	9.917195153423489	9.527773242281066	8.1978962873114	4.422002288642725	5.207791181159454	12.411364909289155	12.536953673568949	10.710215318521513	12.352663611083672	12.441510874704939	13.477064101895431	9.092790546326961	8.609144399027969	11.974475282772408	12.978880051441173	12.207172624338659	11.693172129071286	14.031307599300513	12.689543633479488	12.708166233750486	3.302022827207555	23.91298071953224	12.984391824561957	4.570905114349858	4.837664653887388
40306	9.583698364474339	8.940500628432565	9.044103165832706	15.786712460126365	16.310751968632182	15.221864035607672	14.303574005908354	16.03989046424672	13.351142448424936	15.20268595825733	15.32172651596559	9.247845780649849	7.850155919238592	8.157811686455814	9.225521920029323	9.469084920505876	10.514812543951026	12.727453161969667	9.06089414616848	7.591217072836859	4.081712027258281	7.023666602946225	7.358891917787313	12.880815354775306	12.7403567695811	12.615979272594819	4.078413081946901	9.730403648656765	10.404619629655711	16.64965688983058	15.876967475260324	14.769300748640484	13.916632016628217	14.229773409431271	13.438450538383599	15.162311370020655	13.671853563521212	14.191304200828565	17.27735516894721	16.836536332783353	18.17899741536161	17.216653997639597	15.011205249864537	14.848832648513971	6.530272257629992	20.354519792440275	8.610186680001409	5.738364816860425	5.230025884309583
11544121	8.37977044141886	7.253629193623925	7.300875098780522	14.01916316246521	14.507022811186388	13.977236292729852	12.794546392530183	14.043277097952974	12.125983164636091	14.564125869980915	13.551549692418739	10.229108712010138	8.89407982038389	9.154943025658094	9.98863766326186	10.048500743292816	10.334508597259031	13.384577002197183	9.297607892834682	7.416050165461894	4.10559779282094	6.358579642403342	6.822124131522084	10.927411407523609	11.133882393721724	10.64807305655615	4.121411226191307	8.002419740336316	6.673614668696624	15.501126790375766	14.490266167559497	13.522686471894769	12.72589413618691	12.29455624662273	13.178116951390583	13.83245536301401	13.162625153467781	13.116684795778935	15.383123629723643	14.494698586088978	15.472822589408214	15.116422409778448	13.086193604279718	15.118467692353606	6.468448773757763	22.440236256618906	9.686598783827268	5.512081298478864	5.151255268030906
24251	9.861773888152818	10.695953354114572	10.085750352901668	13.749611423237573	16.214465799795857	15.172054801600328	14.799056346498922	15.756503907820269	17.571973953842942	16.114767300420105	14.917820543937239	13.788517553939187	11.811212765274718	9.932998085293109	10.534867042948585	10.168229351338578	10.031571493055564	12.760982729777247	9.466780370019299	8.495865920067752	5.171022256708989	8.409514270946975	9.000597636159888	13.871471796540158	13.819694607336267	13.190628574013077	4.993338775633804	9.69466300780332	8.791613916196892	16.29520351073624	15.904026183481392	14.011854654124244	13.136626843696856	12.528497223023955	14.607042223605173	16.749131026682605	15.88424617514014	16.132673610317827	17.665429912395993	17.251223165781752	12.156457614443802	17.880597195529	12.194045934827676	16.153160626576973	7.999640666489896	22.797397550439758	10.678199706010457	8.084755480701478	7.649695884525959
43539	8.81384334238107	10.097335099575462	8.502664990295346	13.226425785573083	15.89571915149062	14.850060112157731	14.473411366944308	15.477057513626017	16.678680305989765	15.315925101349038	14.839450980873044	14.376969528166411	12.046972727628948	10.052513930396325	10.510773397576376	9.75986157403593	10.336468027008548	13.640985695005455	9.104090241301414	8.300499375422094	5.146878142706319	8.11787133312342	8.721932387981372	13.638416335762388	13.20338004494789	12.791783107237896	5.48413761463701	8.781042978902285	7.810173922463946	14.68732842843167	14.200068874638125	12.617103669977597	11.91553908662266	12.152880317269275	12.178240629473192	13.70662060367144	12.621651190047757	13.15715846403498	17.488986586947963	16.85712139406866	11.585787407387345	17.22638737765994	12.337177903226817	16.374419982747664	7.538728564395689	23.192141672313475	10.146110339649965	7.342702220107101	7.594447812538857
192423	18.740064582332685	17.2969514937699	16.559000488563946	23.945113240748658	15.693509788112616	15.38947789289041	17.148514660847763	16.5808275697971	24.70587195052835	24.20576249746946	15.445453929281104	18.517489357610124	19.017724243196376	21.940686397256147	20.30392172245055	20.026351204105612	21.812574952390893	21.562961458252726	18.524988415354517	10.768178353283274	18.849454967027004	21.01147875143545	20.703141872174754	17.792420201126493	18.48208468334099	17.70966603335829	19.521718029064257	22.41734923535436	22.9292565528546	31.217004738708138	30.77452655399477	28.591706924164665	27.628450492364937	28.029170931262545	27.993090910419284	30.914621469498183	28.02672544173731	29.13588073553342	19.33513208298994	20.789411018315505	21.720780149294917	20.384588723274273	23.424433880788033	20.372224979780032	20.60670440553572	13.69056204119581	27.324066335521113	26.380956590734083	25.913537962372658
203504	18.952553004713934	17.450931159908325	16.79078983200933	16.421034449403532	15.738877759592226	15.221038608498175	17.428698688935174	16.762464928402682	14.88495509149429	16.672978509532957	15.26822489478617	17.680067889497003	18.27697514622944	21.07620795423003	19.643571177397526	19.02649435408483	27.308320425590782	29.487476283766256	19.449446845113908	9.743567987278203	19.498330968308416	20.315752562865445	21.483157887907073	17.779639455643938	18.57963197459851	17.771420759553358	20.245494402581322	22.136176022099868	24.16540194988838	31.456382197646334	30.935211788322054	28.813728082183538	27.831035367840226	28.159888074874033	28.212409267015854	31.057498128126223	28.127274203936064	29.210833719817348	19.35097906122095	20.926538714594134	22.00226119618903	20.56741343591717	18.672950826554082	19.446273726484296	20.589908265275092	13.71080775068505	27.962817215732635	26.672282648195512	26.59282441755764
57200	19.998905314021155	20.051921135402658	20.53154230207854	18.803648869627537	19.44895951941273	19.10811027799239	15.415963331454012	20.955819688096184	20.473143786583492	19.72004572603052	19.45199680773578	12.975875597525162	11.350530616743546	11.945947754919464	12.016931951481236	12.476614226755007	14.081023300157984	12.696651821545363	11.202001245768727	11.159782802911675	13.086189708144651	17.835591871426143	15.420874610443489	18.163532138516963	20.759767692459818	20.957204233818	15.765955979222305	17.093289391466122	19.19949117448647	14.821088370346926	15.437376002179027	15.353514705374897	15.596773648052066	15.341528493947795	15.131373425800463	14.064064872241328	14.401344953347452	15.127358827971397	21.059481790531184	21.45907773414319	21.120989033641003	21.445441139633136	20.268714012044292	11.1594945706994	15.046111710745901	1.0567598611234414	13.084503416372408	18.676882063018933	17.252652551336652
57224	20.199526987036105	20.24212873815034	20.72706812381479	19.166515135149787	19.88143899539915	19.566823918779424	15.549949773052145	21.294700279212222	20.791270047653278	19.993421765856077	19.892505717769225	12.645014061691283	11.299947150400829	11.716255332988347	11.730382610743966	12.324490711061333	13.57152491738985	12.192590500807059	11.491475310629824	10.746860215464823	12.868907827985447	17.739320158222704	15.277048141162862	18.63386448606904	21.204819929894704	20.991980966285414	15.591588188234118	17.561919234631045	19.111587529995173	15.207703228956046	15.720104274109913	15.686278541498663	15.840535674747965	15.516179405167152	15.317737429021442	14.215120452910027	14.397180223854537	15.495661130769145	21.318245903407444	21.73653634117246	21.48004329712341	21.72781432374267	20.54869141931661	11.004213287797239	15.343645257468546	0.8588069081904023	13.595125696502537	19.158437749461726	17.673120245791978
3742499	20.664370557419623	21.187686570053835	21.650899494210325	20.328456899154038	21.079660275627734	20.688780580692296	16.393685202047063	22.465587907690455	21.86970250009698	21.072483502650222	21.084661011309425	12.637343975826518	11.353787946444323	11.8213638671428	11.939001726972034	12.363175075463625	13.320579368116473	12.165780324367342	12.35151552403421	10.209412685068896	13.4805259957517	17.617776178864066	15.425107468911886	19.758904905410837	22.468621795502127	21.8295788371216	16.30154926627884	18.60201933551244	19.886435808367114	16.517282597697896	16.89314068734534	16.71786350077468	16.900562390705744	16.652235295017025	16.159127673719663	15.117783215762119	15.189431661218919	16.68276985281018	22.375647913345098	22.802941377666226	22.56701755653473	22.774687179289728	21.54402234711823	10.984316183325525	16.373972909925126	0.9749756779115539	14.847155390797026	20.33570697149559	18.888582674472477
11524119	10.946962899610037	9.98769797260855	9.960024860831675	20.012511952429332	20.67439739881519	20.21010571400706	17.405616973295626	20.06504243706188	18.016441496410607	17.90180301549078	19.335184476801132	3.156829239707771	4.0935215433112635	3.2993750454222885	3.119912542440013	3.573306596152854	6.84293709229951	8.744237615965847	8.980053565034114	7.165866191826513	10.122334960129944	7.450033340190056	6.824116916133062	17.246321448966572	18.020541578331304	17.16424870405828	6.053976375749547	11.822708325869524	11.646455890377338	19.820426938754878	19.155222634644748	17.57845083275659	16.499695579457374	16.706969165491188	16.438411013214235	19.10859207604311	18.3203323067209	19.07107176038549	19.251049432951408	19.38003656599154	20.736805245593683	20.423062984300067	17.61514104989078	14.517125102769825	10.896325157061792	10.717749510370627	16.63726586029699	15.140463321236224	16.571972482983885
57516	20.049036454381614	17.90123297933492	17.739659970653	18.40419242598543	18.59636347067171	19.073918957657217	17.250553101446975	18.329545646621938	16.88075615085088	17.164365217938666	17.465747162568828	16.26753869608273	16.568924658957386	19.454420148248275	18.062673051067723	17.01133814285589	16.156673584683496	16.850947978615043	13.641437019410581	4.70281942289962	13.610179750666576	20.070615097632743	15.80483544448574	18.63006661540365	19.98723066911253	18.696040581403736	15.083626826612278	20.735827114755452	23.01095060959023	33.7464482296029	33.41898289400742	30.407383982442298	29.541283022051125	30.017814079013004	29.91402507834646	33.501894255270386	30.28636595597196	31.51463941942481	26.887115191368263	24.100723076511848	26.922219302696103	26.76815273707091	22.433598886220356	16.256287027297336	16.05553253660467	11.127321135962388	24.942726548758145	22.613936407851977	21.71495011624932
5672990	39.93311650655776	37.6448100868469	38.13151351867799	29.95336727908769	35.91453841165698	35.92742830324985	34.65730788209888	35.85545009363079	30.537080803562237	29.729491384774285	34.0936715303047	29.389435510960162	23.11166247954528	32.396808093541345	31.42110762756614	30.719212264693915	21.759277025271317	20.618639538415998	23.297972875324202	5.266316650420862	22.812897852046213	24.88691663318775	23.91123809136286	37.59910397345162	38.97879879720322	36.954936862396856	25.96826464919806	29.170130720256335	29.57611868711104	49.650543848012916	49.546216402210824	46.960781106511995	45.5557173860433	45.97395609672888	45.90263727747355	50.55195934583653	47.40861656756943	49.2034109928667	44.68153156521486	43.238751411442244	31.500823834579897	45.40557611527728	28.558697127582693	22.905991493708992	28.54635574169807	18.718034579238775	30.165005372239484	33.099879017657344	31.09917284991169
1712057	27.317429702031607	24.87500300021496	25.682927811768312	32.76054245941798	33.15519111489124	33.873456311879266	28.964905904156755	32.41511023757966	32.258334211771796	30.845425768423514	31.508211475263977	17.190620783587693	18.161679944123822	21.11076885364146	20.185128943970316	18.043801507654305	14.759372343176132	13.188290105505917	14.836552651378913	7.0960879074468135	17.16378407571909	25.353751349342815	25.785767469094182	30.53705212052805	33.062717186520814	31.766506828130815	20.069211106020223	26.11205110534054	28.210967192759224	31.874700310116836	31.946850276744698	30.420426774467156	28.842762407642077	29.216000798358873	29.061128985959346	33.360079949561836	31.482066141733046	32.942907737874876	39.23656175343456	34.818897193850596	37.925676225810946	38.877342405150245	34.632651034736746	14.245786600933716	21.148397895211353	4.413674636505828	21.84773508219766	26.096194988887177	24.241197288180977
57063	21.007562938183828	17.676373379414102	18.386266166771613	21.08562332161298	18.692229076456233	18.713989748420627	17.566809503452372	19.39812286963425	21.35857358327267	20.874835272450817	17.395323438907553	11.325857983428126	9.78735115158997	17.569543530930993	16.22982651828775	14.620819179010747	10.925372667140623	10.192879842220005	10.274743455958493	5.643809641377878	11.747320805467853	12.320297935547242	11.677004312047691	20.058125585357974	21.028110108224965	19.514437614956712	14.208772731850521	17.183319467123994	17.767907291647013	31.94921383313768	31.822713306966637	28.9136813670727	27.938583026738254	28.48434363448931	27.882295814399573	32.19719532486924	29.11853488931228	30.723949107777027	28.054502957242256	25.52230979329012	22.113476503874896	28.060017235829307	21.69026459170761	11.001717715176559	15.362898751536388	5.876662808951599	18.000248731536157	20.335106966353923	19.165474892262957
57146	11.330571025803119	12.845704976252687	13.51677026198879	19.618858046748326	21.733583020435308	19.97276441746071	15.292462761011487	21.805930357482683	20.07522672377	19.64715076884804	20.56193770987101	8.235307068675986	7.938283551828489	8.585964684118094	8.4496226927142	8.111085243902089	8.963222532017237	7.154946173102907	8.125417484848203	3.7528296458498094	8.54530711794491	9.083749645891325	8.671131080509893	18.318091936410003	21.035691520256343	19.294339722272476	11.378743110325024	13.200440556983754	13.510247666123673	16.850444273440022	17.162188023989515	15.184109373491543	27.39102052049836	27.780484394195234	14.198601850832413	16.3680645316045	16.91000263626418	17.06307710142666	19.719506508843157	18.224790841555947	19.72385641103374	20.081621515666043	19.49387648653566	8.197076463546676	11.364182542126349	10.113977420598083	16.9593404836391	17.065675377696692	16.56263202257977
57166	13.694727078876456	15.548758678872122	16.14445250761884	19.621686759554045	22.92437468648652	19.413754963731588	15.168796881170973	21.66235451008195	19.736656966607686	19.31574420593832	20.142902974258934	9.444363236052654	8.480495206218212	9.287077654914977	8.992382422449511	9.217275826384341	9.79085571414494	8.299630198694857	8.996982308120407	3.9798764455240825	10.190228809475947	10.129475445335803	9.60433197161847	18.496760865666115	21.37368253703961	19.372198108484902	12.488117163764379	14.862806742401933	15.26781734447749	18.264307776875125	18.56027716665147	16.499915808645735	28.894937881013888	29.575086628944796	15.604649728029878	16.597177617001403	16.869252899530085	17.5895666791159	20.59482259854396	19.74213798591659	20.341826578067263	30.410890161020458	20.13081483045363	9.422439568509967	13.459868361364576	6.821465751300713	17.19429438083956	18.232365341122467	17.583404689935865
2484510	37.7737778449525	37.656050534563775	38.48597727358758	39.12409039686472	39.462700136422214	37.42187871603544	36.16550800243868	38.694542666683724	21.15282932419594	21.45101248868786	36.95011519018906	25.859442716976808	23.773150281552876	21.57301155006148	24.504321742297744	26.511745515235287	6.6912345403711315	7.024123880940913	13.566193475427296	10.747950937392565	11.471889181180615	12.411655563956623	10.544567236602875	36.64688658155678	36.53878104138443	35.707671234663344	10.363477212219657	35.40191817249833	13.193167652742398	32.88874222316163	33.00799715989906	33.70909961978585	32.316511554601995	33.12474190058589	30.490783868578443	32.88667487746744	31.02812078352593	32.508358084865854	38.22488291809733	40.677918950484646	41.30076428987469	38.337939866836656	35.2296671984936	10.197718619992383	13.071770475459923	10.118562895818185	16.00036784052502	13.735609504560147	14.295158521945194
1149173	23.040695676860192	21.158877375586517	21.914118384543283	21.72599535451405	22.02920882465799	21.497737681265143	20.428311600989566	21.46732482513139	18.295797233818245	20.28061211922448	20.270280169419987	10.252735079098846	11.45931891361554	11.65406171551513	11.911904409994447	9.919296967174269	9.698827556851345	11.333121002862686	14.875412937627692	10.142771918895269	11.103049589483216	19.040494223613646	12.926280025092657	23.368571152078573	23.847429362331827	21.990537359951873	11.625229003372763	22.03893428124302	22.627313095035646	31.89905287086518	32.01645711442911	29.413599925491027	28.551216974262395	28.339599424931137	29.21342990403008	33.37579021208058	30.421802068014433	32.02262293021422	28.53740806034526	27.529532385692356	30.76425806570562	29.468228524652883	24.569812227823995	16.309520802633152	14.79989388425983	10.842031292162453	15.41887926257506	14.766171590379255	14.936182188437947
14003783	24.45427307232039	22.76908154120676	22.931378131303315	18.215413604206216	17.833184208440343	17.601544880351444	17.862899390356866	18.11781666041695	15.263343810271532	16.535485130552345	16.375714197654474	12.208744699520322	12.957631504809097	12.912651416029092	13.447146052365937	11.629129958324107	12.440632354559517	14.106069287915448	16.83589310322839	12.071011154256931	13.740887557775183	20.732383982629468	19.739913998409182	20.688605715703506	21.426718194600422	19.684110771471286	14.597332503797771	23.469421865158864	24.42903714598313	33.91942118402888	33.97721711897838	31.505543956722637	30.781025306855444	30.806271154081383	30.791506082474697	35.372854265685056	32.4583509243996	34.419385424974614	24.146842831264546	24.493366458171778	26.872500965651426	25.98761309767022	20.837322187036285	18.64621786318692	17.543134711873453	7.480691267974058	18.28804598021371	18.007652454104846	18.5075569432596
[truncated: 86 more columns]
