# Supplementary material for: Olfactory responses of Drosophila are encoded in the organization of projection neurons
Source: eLife. 2022 Sep 29;11:e77748. doi: 10.7554/eLife.77748 (PMC9616568; doi:10.7554/eLife.77748)
Supplement: Source data 1. [file elife-77748-data1.zip › FAFB/morph_dist_LH_r_FAFB_uPN.csv]

	24622	35246	40637	27295	57311	57323	57353	57381	61221	755022	2863104	1811442	38885	53631	57418	57422	1785034	57349	65465	40749	37250	771242	57402	65762	32399	57241	57414	46493	3813403	4624325	1775706	11544074	30791	57333	57337	57341	699859	4340854	4812228	22422	56623	61773	67637	5217967	33903	57459	77661	177706	581536
24622	0.0	2.3737039401774678	3.040491353700885	15.258485742855095	14.281672464753944	13.397012464325535	11.996070623228258	13.581639244906142	19.46956312663706	17.49374689053707	17.70327980156378	12.640349035785817	12.877026915906574	10.910316736883617	12.995380893514152	11.731677468078207	11.519351271144966	12.630214689178361	18.176496230576888	5.415875064316079	5.435623364080732	5.682004717804961	4.792835356120341	4.728091003814425	9.324824838250649	10.331427861209079	10.388533264825819	9.123143720683432	14.913388947107872	9.333887842534725	4.508313637146065	5.139517444325523	14.95234083512806	14.204856941735729	11.676673881167774	11.392416411350018	11.305078484560573	11.157323308691243	11.422101250413498	13.131405069964536	13.693287733006516	12.744517673589495	12.574786029265791	16.740491908958138	12.766567401729564	11.610678609529103	13.741050127647679	11.909913446011265	14.313186529554649
35246	2.3737039401774678	0.0	2.1553633242549233	14.673577323210742	14.690239789209597	13.962096723415955	12.436657263648893	13.987492832826005	19.049594459070406	17.28467970706105	13.800810282518821	13.162747617083598	11.032775584409567	9.174680477150043	12.996527367540473	12.214839445803086	11.904453128332756	10.874576698956998	16.39159502275201	5.430213177904928	5.128885610193161	4.882189516630798	3.8250116976295705	3.5400259613934315	9.435272252878757	10.76776966976601	10.784773056377684	8.676716265860998	14.411304746542083	9.953282881466874	3.493506576099106	3.7427109707470705	16.699865599359693	15.965060691194305	13.003753520915966	12.60063329298286	12.691775352673853	11.832286464842435	11.719111529728035	14.375695387800246	15.302729259441964	13.403788170065518	13.955139379250857	16.441283615219252	12.769952128252996	11.697494477168945	13.189766607305781	12.225387289007179	13.738110822710098
40637	3.040491353700885	2.1553633242549233	0.0	13.641170318257625	13.51114272840202	12.837054353189247	11.802083334640571	12.92161580855656	18.246522235820276	16.301146613335565	12.70309576340543	11.290907261180894	12.048522512291727	10.130573261310202	13.260427827851746	12.490300855451197	12.065807155203888	11.596447517498676	17.443904821176865	4.714000368898712	4.6515586377251825	5.073597591893722	3.9217540251484873	3.7792164100162013	8.929513255824407	9.83042320148591	9.861421554696834	8.375793308632897	14.933200857264092	9.1171459836639	3.6108375410645186	3.8533756165114483	16.749224672712497	15.797209414531455	13.15787939872748	12.932051538521117	13.02409420050546	11.800436779719718	12.111839088404794	14.401805682792507	15.309532381758899	14.093252784101105	13.994251002643907	17.09039051145924	12.052283154710096	11.252052861023076	12.415576433963988	11.449795695333298	12.990565586428556
27295	15.258485742855095	14.673577323210742	13.641170318257625	0.0	2.3878023615879216	2.447331064403062	6.415069591849363	2.463825480610569	5.7529193700899235	3.259906762524371	2.225917525243141	5.830694683917667	18.448698759502708	16.50084068816472	18.38556351928946	17.421373066408947	18.01578054630213	23.271978929149014	29.358198935082083	11.961378406905803	12.174788268034847	13.020175494375746	14.063854759051141	15.007262617165177	3.9483782932472855	4.319866167383146	3.920411767306291	15.079587698478472	19.140630984118907	16.639730439780806	12.813354709221354	13.878037215711766	26.616343420939746	25.830395205844574	23.014834067155956	22.99870719477233	23.27385161266725	15.354694295399806	16.359939440479284	24.37172075068275	24.896874744340302	21.74855718000471	22.000376431283662	19.958252556276086	6.796801322894749	6.995208293419764	6.0892500270298235	5.778173775715098	5.574931066172436
57311	14.281672464753944	14.690239789209597	13.51114272840202	2.3878023615879216	0.0	2.1213709117012436	4.35435198597467	2.688652296284571	4.41362561981894	2.3924898052802326	2.2816531943461698	4.266997333550322	25.335419522854284	22.927327684380458	26.842712055285475	24.30918790921147	28.36834895858857	24.2502427784521	30.518935954233218	12.86336592014782	12.69895589190409	14.016585638791863	14.901110989255532	15.891918667572511	4.116481808895599	4.636915941539716	3.8249423978297163	15.394794281772725	27.408299012531597	16.90464129489302	15.071705906858137	14.757929229314986	29.017255569314948	28.98594057522394	27.04659109819288	26.534272346781133	26.36804982729508	16.88375956819936	14.066510032006345	23.831920829725547	24.479486983531444	20.550510466070136	22.315872598955163	20.69406688764597	3.962643864159456	4.820509969261236	4.337495814031371	8.378167846366132	3.850382800193924
57323	13.397012464325535	13.962096723415955	12.837054353189247	2.447331064403062	2.1213709117012436	0.0	6.689950083712572	3.5577985586940004	3.3338743660550088	2.134417993249654	2.116399904987264	5.029474621801053	25.223545619910634	22.776727977393776	26.58148001238692	24.143030039988165	28.591432264697335	24.06913404887773	29.796324560664576	12.258981390718125	12.564288198644109	13.775156420617776	14.413148477121208	15.48863984439155	3.8220383386925945	4.330081016212066	3.6636973797348986	13.94004965914714	25.863809378651673	15.39080207024326	14.482465851653833	14.205205241420135	28.069671064665734	27.924472647422412	25.77821060158863	24.506361867924785	25.33758157254172	16.430710723440132	17.392094556671633	25.11944107081003	26.328479354290952	19.269283704251254	23.431512843211614	19.014540421992074	4.127924103133226	4.472654507664713	3.889628389472231	8.60942979506272	3.870143874855012
57353	11.996070623228258	12.436657263648893	11.802083334640571	6.415069591849363	4.35435198597467	6.689950083712572	0.0	8.755016871573405	8.501167578255664	6.639705769161081	6.925409837802738	9.168187005380931	20.660340153347047	18.210034077891894	21.865998537169332	19.405185221067015	22.77934340053396	19.23500078224026	24.948167057390854	9.917004091980932	10.099087160386397	10.540211214087293	11.52196584625207	11.976528506284936	6.2090226414075875	7.291058627962085	6.4012152073324495	13.352082218274942	23.034376960159484	14.934979541036531	12.048459572677992	11.54086592148268	24.14525887894024	23.976388804135123	22.15623934918809	20.81112386417256	21.863675712367694	15.695279110218493	15.379956176008598	19.352299035068835	20.00136520695622	17.079333435511305	18.243709840631123	19.870303275722463	8.868866961834106	7.14137887016502	6.995026012231719	9.069528464809565	8.519062360747226
57381	13.581639244906142	13.987492832826005	12.92161580855656	2.463825480610569	2.688652296284571	3.5577985586940004	8.755016871573405	0.0	6.497842477985208	3.8900523069447153	3.532844442131242	7.076807523009533	24.38869895307316	21.693551036022583	25.886730283660647	23.200924254419267	27.09858941670716	22.94450514047182	29.070973340252507	12.216979198802886	12.262637309148111	13.029914591950435	13.812349268423176	14.589266907649124	4.824677108616392	5.351180678427229	4.140728582598522	15.213244380720612	26.53294494919934	17.33248628455126	14.396398256256155	13.822036599431266	27.753785713050178	27.73036358479379	25.829152213536194	25.543282160748728	24.96064794585093	17.136438547980827	17.26427118069107	27.034827107083515	23.241933961583683	19.764746744637275	24.858430375853107	21.251522365162	3.4675825885986824	3.730177208613371	3.5580762784211744	7.789393838080314	3.47206041512215
61221	19.46956312663706	19.049594459070406	18.246522235820276	5.7529193700899235	4.41362561981894	3.3338743660550088	8.501167578255664	6.497842477985208	0.0	1.5225301530857758	3.3158729779665217	6.666681864875778	20.822283455778635	18.475386137501737	20.128050348039125	19.514395342346287	21.795008230892496	21.74483862182501	26.713040477056577	11.551545339200946	11.42449323144512	12.42296564096585	13.038449069911959	14.260599357678952	7.216292935846199	6.9558927939929776	6.517717244299227	11.83735689529011	18.850426864327922	13.744103799198717	17.02401948079353	13.140525769486636	29.153478267652414	28.32924416535389	25.973339574315716	25.340977750851046	26.095789515970576	17.34348710957809	18.06209847273356	25.909583772012013	27.263766203500623	23.27328725751766	24.31530497427589	19.19015059341056	12.318375785626532	14.23406358974865	12.447804123580706	11.02151639156367	9.371641880882878
755022	17.49374689053707	17.28467970706105	16.301146613335565	3.259906762524371	2.3924898052802326	2.134417993249654	6.639705769161081	3.8900523069447153	1.5225301530857758	0.0	1.8489599159569303	7.004174141414597	19.806278294596268	17.509155654451625	19.54934008142703	18.58255529019267	20.49552705597022	20.92749839071737	26.749365214664444	11.466420349314507	11.137864074637866	11.949629745082696	12.783618977140918	13.606705298148123	4.670144029795671	5.083451627700599	4.821137343322377	13.026416105611005	19.084777463162613	19.460513479950503	14.894258550770338	16.67394853575114	28.18142709936929	27.377077085637982	24.77274768692564	24.403693975523595	25.225780261788675	16.50683139438578	17.298295455494063	25.22182220435916	26.547035497878408	22.551000876763585	23.373035076747385	19.76161026441594	9.51073447960321	10.867138196579825	9.179287330517331	8.46377555908114	7.3396226320160185
2863104	17.70327980156378	13.800810282518821	12.70309576340543	2.225917525243141	2.2816531943461698	2.116399904987264	6.925409837802738	3.532844442131242	3.3158729779665217	1.8489599159569303	0.0	8.061587119959935	23.82984089569552	21.486405957867085	19.7586308777313	18.838136295087402	20.660733498966792	22.674209974076224	28.364472931344267	12.397273528513134	11.635342893187984	13.389729537922427	13.75131759935952	14.682510926458713	4.88946512943983	5.3241190401521745	5.18547651601382	14.15599320647628	26.19233680476831	16.790194770973038	14.234723221967071	13.93529569343684	28.60781122302006	27.76796486495016	25.292592382003775	24.96611557160824	25.70943550265098	16.68464694199473	17.46504371169695	25.603891114109253	26.655066360119598	22.936949502542713	23.76885050240507	19.450534358264882	9.330104535379244	10.534898283950614	3.8482740796719117	8.389962102281988	3.5250991505855853
1811442	12.640349035785817	13.162747617083598	11.290907261180894	5.830694683917667	4.266997333550322	5.029474621801053	9.168187005380931	7.076807523009533	6.666681864875778	7.004174141414597	8.061587119959935	0.0	18.61859071921758	18.878154769728	20.10786222293782	18.16600024529218	20.33586555399824	23.74268561173831	24.00361551274298	16.643119198950878	14.502115957691418	17.20672613505899	15.636715924507845	16.79950378044329	8.28658032313736	6.4633692363012685	7.655684241320547	17.274021381644527	18.832325131339527	15.01589872133103	14.67005796770704	15.7819869760194	26.1826660196894	25.41293074074678	23.197047770427023	23.13059455555107	24.140421642552873	13.356005808313608	14.00255283341525	23.156832206687767	24.13632959333176	21.998927155462333	21.924212695437276	18.796417699220225	6.3655241847972945	9.586297073661319	6.3097707112153385	6.4499637933654315	7.698136967588912
38885	12.877026915906574	11.032775584409567	12.048522512291727	18.448698759502708	25.335419522854284	25.223545619910634	20.660340153347047	24.38869895307316	20.822283455778635	19.806278294596268	23.82984089569552	18.61859071921758	0.0	3.0364875263468303	2.708399218336973	2.727672896789748	2.9134639014598216	6.355941892993822	5.070685200108162	4.055487445190368	3.475028551718305	4.166406044964087	4.250749041728604	3.8178607981568624	20.59384112454624	22.32239286629781	21.545980220965642	6.0174782475251485	8.793887343711233	8.756414753594846	7.6486818381440385	7.478475150434285	19.43220345014234	18.943935697094528	16.351668536578757	15.816578408440165	15.405443121668101	22.56071892408753	20.321470610850945	17.82829656560525	20.166219843968875	18.65763134967474	19.347340155485085	15.989734521237564	25.592391058636146	23.21935746128757	17.149739978016356	25.938869738817733	18.53056197436558
53631	10.910316736883617	9.174680477150043	10.130573261310202	16.50084068816472	22.927327684380458	22.776727977393776	18.210034077891894	21.693551036022583	18.475386137501737	17.509155654451625	21.486405957867085	18.878154769728	3.0364875263468303	0.0	1.8448739348619423	2.262912441989571	3.3115551460607526	6.012638223711339	5.627172294242956	4.8466599216970465	4.180309498754411	4.1244284738526655	5.51467021085322	4.5052185638471425	18.24281070151101	19.393588147512865	18.528188353848872	5.256814625448107	11.977730893987989	10.389800854112117	8.923565528300715	7.15863950286239	18.951191596996285	18.714569323271473	15.800929911238775	14.984510555926448	15.155290920226914	20.42806067296666	18.34730643042529	16.891702051100793	18.63646077653843	16.721971321290663	17.477428828511414	14.686628497027721	22.290124207828207	20.03155632476528	21.655462265168055	22.197780513824135	17.51939265006994
57418	12.995380893514152	12.996527367540473	13.260427827851746	18.38556351928946	26.842712055285475	26.58148001238692	21.865998537169332	25.886730283660647	20.128050348039125	19.54934008142703	19.7586308777313	20.10786222293782	2.708399218336973	1.8448739348619423	0.0	2.130365680342156	2.8153892830705387	6.238422200059314	4.98633007483745	4.881991610321418	3.9912837287075558	4.315422809102232	4.8548189570347295	3.8907938655971672	17.679731844470545	18.171980346307862	17.805240225743844	4.7425030174002805	8.685702935412515	9.281131558713751	7.70966833130195	7.168625924448151	19.794522570852337	12.950890440585965	12.35955193276359	16.50663217177757	16.47649957332636	23.14940648353264	20.59352041301099	16.787046114362514	19.33460393370683	13.185158967489528	19.91672355082532	17.427173771146776	24.532525432580403	16.416825003666673	17.26403360432812	25.33947450662795	18.40345640709698
57422	11.731677468078207	12.214839445803086	12.490300855451197	17.421373066408947	24.30918790921147	24.143030039988165	19.405185221067015	23.200924254419267	19.514395342346287	18.58255529019267	18.838136295087402	18.16600024529218	2.727672896789748	2.262912441989571	2.130365680342156	0.0	3.6439307372388763	6.284044199067145	5.916958828136692	4.550151599996109	3.7555127853351244	4.521880728778814	4.781054309896492	3.474281908722861	19.049666113481905	20.55097060830363	19.7202809975525	4.69064640610825	9.335160613522381	8.937236073991857	7.568315551882319	7.102497281383977	20.264044099366178	19.794105363948404	17.15074100349783	16.41944237663787	16.440977236502512	21.42530928034724	19.247211617374724	17.406672797439867	19.44841242908505	18.499256147415757	19.139140822361426	14.218136505306125	22.96815731420395	16.301846954072243	16.628831067430387	23.528342105748592	18.274196702695935
1785034	11.519351271144966	11.904453128332756	12.065807155203888	18.01578054630213	28.36834895858857	28.591432264697335	22.77934340053396	27.09858941670716	21.795008230892496	20.49552705597022	20.660733498966792	20.33586555399824	2.9134639014598216	3.3115551460607526	2.8153892830705387	3.6439307372388763	0.0	5.847214591184846	5.688126616239503	5.047527727208074	3.8490213256288937	4.4285238276394985	4.568629472932654	3.754889292447935	22.290884454751907	24.42036071073045	23.46546204533238	6.383203137294851	10.374501285436951	10.771648106348783	7.846795120165094	7.78661110320965	19.45428131225832	19.117601503278134	16.52511873755887	15.75386985886964	15.499091192977065	23.406374320105517	21.10997900555473	18.045568302953615	20.27179185419078	18.450727103862675	18.95981347841702	16.819468093294592	26.88330725858538	24.32997748333929	16.566688156602154	27.375337851018376	17.6470506916868
57349	12.630214689178361	10.874576698956998	11.596447517498676	23.271978929149014	24.2502427784521	24.06913404887773	19.23500078224026	22.94450514047182	21.74483862182501	20.92749839071737	22.674209974076224	23.74268561173831	6.355941892993822	6.012638223711339	6.238422200059314	6.284044199067145	5.847214591184846	0.0	3.7019803846041857	13.223423568666165	10.102963283857237	8.348432299220242	9.34669968733835	8.902228256237683	19.096859929045884	20.498528385370015	19.547662415761142	8.065307095618724	13.052438768264373	13.251202487431735	10.70352435000455	10.811640620219107	18.20543761181094	17.891711165090378	15.877696811185942	15.505468619460055	14.90979531084684	20.875354004341435	18.115063026355855	16.370270692302228	18.938963081187104	16.4225256375409	17.21603076221931	14.821770800866124	24.47255127906241	22.141397311711174	24.200161200181387	24.894118823619454	21.669888147131505
65465	18.176496230576888	16.39159502275201	17.443904821176865	29.358198935082083	30.518935954233218	29.796324560664576	24.948167057390854	29.070973340252507	26.713040477056577	26.749365214664444	28.364472931344267	24.00361551274298	5.070685200108162	5.627172294242956	4.98633007483745	5.916958828136692	5.688126616239503	3.7019803846041857	0.0	14.653032826379697	12.222902209817581	10.922658627783193	13.592673225030845	12.605804221056609	25.703435981674833	26.987101354943487	25.73343016741664	9.671756506672912	14.059291276514344	16.090942744876106	16.964480995777453	17.012393669289324	23.0556525427627	23.105654430165906	20.828770195244555	19.769493720030088	19.888252257725615	27.991893599838473	23.85816696543336	20.111441754249867	24.08991445613188	22.33385877810003	23.71571125624895	16.486457171961238	30.46268110299252	28.78351241299745	31.432394935404485	31.251954634332357	27.34022728538359
40749	5.415875064316079	5.430213177904928	4.714000368898712	11.961378406905803	12.86336592014782	12.258981390718125	9.917004091980932	12.216979198802886	11.551545339200946	11.466420349314507	12.397273528513134	16.643119198950878	4.055487445190368	4.8466599216970465	4.881991610321418	4.550151599996109	5.047527727208074	13.223423568666165	14.653032826379697	0.0	4.4505415531019015	4.858304346466039	4.772089995145781	4.924423248740934	9.513913885287522	10.19019152371726	10.40125673189561	7.140644240455059	10.32971260954266	9.298354129025308	5.254876111285033	4.800762892390393	12.713516677690556	12.350849136448248	10.406325747681851	9.689511603053308	10.301094122250314	11.846046464834972	11.640172959494748	11.292550271016541	12.20899908116029	11.404093781316032	11.367615719216264	12.933022201125416	10.852348596093137	9.843275659183668	10.138872061218585	10.222458333330662	10.881001876242705
37250	5.435623364080732	5.128885610193161	4.6515586377251825	12.174788268034847	12.69895589190409	12.564288198644109	10.099087160386397	12.262637309148111	11.42449323144512	11.137864074637866	11.635342893187984	14.502115957691418	3.475028551718305	4.180309498754411	3.9912837287075558	3.7555127853351244	3.8490213256288937	10.102963283857237	12.222902209817581	4.4505415531019015	0.0	10.96518277066893	4.322376557340679	4.44043583185022	9.531287881431076	10.886995268958659	10.433408006087722	6.180833298924632	8.796897048883345	7.499477061098184	5.504252848722855	5.197355980017241	15.272232311614939	14.93932727077628	12.319835316778184	12.53343607337466	12.295552251376945	12.762910569193016	12.079688297929609	13.758945625885138	13.96626878860886	14.165083427097473	13.855178412125131	12.270476257935638	12.755226329139225	10.77529917771866	12.249021156934557	12.59342899932882	11.33197652729726
771242	5.682004717804961	4.882189516630798	5.073597591893722	13.020175494375746	14.016585638791863	13.775156420617776	10.540211214087293	13.029914591950435	12.42296564096585	11.949629745082696	13.389729537922427	17.20672613505899	4.166406044964087	4.1244284738526655	4.315422809102232	4.521880728778814	4.4285238276394985	8.348432299220242	10.922658627783193	4.858304346466039	10.96518277066893	0.0	3.7136763398662693	3.5905563106720306	9.467766575370497	10.401533520501914	10.033071625156175	4.707762619825649	7.214017781793194	7.3599127565905365	4.0094240852537455	4.2733158758066505	15.892080103877136	15.366642609366307	12.867763432527394	12.488000602188828	12.515559062689272	13.688264119513567	11.722523319481926	12.689961292727471	14.76480764947668	13.094506350784712	13.781909904917852	8.725955387559724	12.571902253150913	10.669609682007563	11.573372115163929	12.242976709648856	11.059297539434105
57402	4.792835356120341	3.8250116976295705	3.9217540251484873	14.063854759051141	14.901110989255532	14.413148477121208	11.52196584625207	13.812349268423176	13.038449069911959	12.783618977140918	13.75131759935952	15.636715924507845	4.250749041728604	5.51467021085322	4.8548189570347295	4.781054309896492	4.568629472932654	9.34669968733835	13.592673225030845	4.772089995145781	4.322376557340679	3.7136763398662693	0.0	1.803758630789384	9.92821773151139	11.315620825349614	10.983351428412002	6.8854161607443345	9.747899120810782	9.716012628511745	4.715377204515565	4.1819540198243494	16.079485144338793	15.58887265196841	12.590315168490271	12.712540106316206	12.788433612765163	13.443822592932424	12.275413020101665	13.778512434093653	14.90035435820236	13.841167044647793	13.64524984913998	11.524033067004956	13.299805907912305	11.553253350969575	12.741610300518932	12.899991595865217	12.037318702491179
65762	4.728091003814425	3.5400259613934315	3.7792164100162013	15.007262617165177	15.891918667572511	15.48863984439155	11.976528506284936	14.589266907649124	14.260599357678952	13.606705298148123	14.682510926458713	16.79950378044329	3.8178607981568624	4.5052185638471425	3.8907938655971672	3.474281908722861	3.754889292447935	8.902228256237683	12.605804221056609	4.924423248740934	4.44043583185022	3.5905563106720306	1.803758630789384	0.0	10.393630144242254	11.940209753190913	11.660185826255248	6.506233722840563	9.448838145282451	9.415688872546797	4.8048302822560105	4.366257153227997	15.773388637513264	14.90152565649922	12.100138264580126	12.261647473392191	11.936802476624518	13.632012096216881	12.092826382963285	13.009165472601056	14.4364963254736	13.418801419038159	13.149866954088449	11.81335329484209	13.538051591823063	11.812612622668308	12.725053355540558	13.177038728701458	12.55102098758493
32399	9.324824838250649	9.435272252878757	8.929513255824407	3.9483782932472855	4.116481808895599	3.8220383386925945	6.2090226414075875	4.824677108616392	7.216292935846199	4.670144029795671	4.88946512943983	8.28658032313736	20.59384112454624	18.24281070151101	17.679731844470545	19.049666113481905	22.290884454751907	19.096859929045884	25.703435981674833	9.513913885287522	9.531287881431076	9.467766575370497	9.92821773151139	10.393630144242254	0.0	3.0262138103750087	2.5046040400810576	12.89164254231225	22.222744189190333	14.890626943486309	10.145997229010284	9.755723609377743	21.339925952825162	23.12098393701841	21.337911822711593	18.024699793272127	17.477561667674312	12.085725374038907	12.392178165361738	19.818930990705194	20.047214569182707	15.872443624073686	16.97439855565247	18.30710659372955	7.9405175517578845	5.2474314028207365	4.835789262381128	7.2269271810238065	5.300897221737248
57241	10.331427861209079	10.76776966976601	9.83042320148591	4.319866167383146	4.636915941539716	4.330081016212066	7.291058627962085	5.351180678427229	6.9558927939929776	5.083451627700599	5.3241190401521745	6.4633692363012685	22.32239286629781	19.393588147512865	18.171980346307862	20.55097060830363	24.42036071073045	20.498528385370015	26.987101354943487	10.19019152371726	10.886995268958659	10.401533520501914	11.315620825349614	11.940209753190913	3.0262138103750087	0.0	2.655802635121584	12.895984637646484	22.200065561976494	13.434792311608494	10.92249951665855	10.37208371503995	21.77245359852922	20.62324094276168	18.156994100826417	18.60721570210234	17.92234624003102	12.32960572222351	13.247552553836755	20.63315624918267	20.4251434608303	15.50291717183943	17.37467217156394	18.649437465336824	8.39055179815399	5.289144615961515	5.037004419927304	7.224618369364548	5.331845615541466
57414	10.388533264825819	10.784773056377684	9.861421554696834	3.920411767306291	3.8249423978297163	3.6636973797348986	6.4012152073324495	4.140728582598522	6.517717244299227	4.821137343322377	5.18547651601382	7.655684241320547	21.545980220965642	18.528188353848872	17.805240225743844	19.7202809975525	23.46546204533238	19.547662415761142	25.73343016741664	10.40125673189561	10.433408006087722	10.033071625156175	10.983351428412002	11.660185826255248	2.5046040400810576	2.655802635121584	0.0	12.490809976542494	22.17991408423649	14.083258706971078	10.978009209068489	10.56923409735412	20.671839994347092	19.491450815784606	17.23691473561306	17.689329668071224	16.756395543218204	11.96767599977753	12.194980847516208	19.570369461482603	19.442177907688542	16.53521222801235	16.395785322759025	18.230847134088183	7.263579080402423	4.9325124193751115	4.6903459689463425	6.670016566471963	5.135971766197471
46493	9.123143720683432	8.676716265860998	8.375793308632897	15.079587698478472	15.394794281772725	13.94004965914714	13.352082218274942	15.213244380720612	11.83735689529011	13.026416105611005	14.15599320647628	17.274021381644527	6.0174782475251485	5.256814625448107	4.7425030174002805	4.69064640610825	6.383203137294851	8.065307095618724	9.671756506672912	7.140644240455059	6.180833298924632	4.707762619825649	6.8854161607443345	6.506233722840563	12.89164254231225	12.895984637646484	12.490809976542494	0.0	7.164464510979033	9.016347780004622	10.233477368508193	10.297892798441968	15.708165547660474	14.969179584130075	14.666155125446906	13.930417846419356	14.48428486744619	14.827110250288491	12.462217670295537	12.73543057950952	14.843943843339707	14.479277598313	14.656571434156948	9.918447627055201	15.342340482720687	15.869985293912325	17.300224858073655	16.094452190782242	13.913333445928835
3813403	14.913388947107872	14.411304746542083	14.933200857264092	19.140630984118907	27.408299012531597	25.863809378651673	23.034376960159484	26.53294494919934	18.850426864327922	19.084777463162613	26.19233680476831	18.832325131339527	8.793887343711233	11.977730893987989	8.685702935412515	9.335160613522381	10.374501285436951	13.052438768264373	14.059291276514344	10.32971260954266	8.796897048883345	7.214017781793194	9.747899120810782	9.448838145282451	22.222744189190333	22.200065561976494	22.17991408423649	7.164464510979033	0.0	6.156410109715488	10.918246706791093	10.161412193906322	9.017238743464338	8.497060394095655	9.957904482201396	8.86987527255435	9.013114304270164	13.842161055548265	10.86027022908937	8.502747465422626	9.261668488379337	8.710595264635627	8.706931684400548	6.644943676822976	24.698808766945316	24.324845740235265	17.42338307928915	24.39111571652393	19.48805470545577
4624325	9.333887842534725	9.953282881466874	9.1171459836639	16.639730439780806	16.90464129489302	15.39080207024326	14.934979541036531	17.33248628455126	13.744103799198717	19.460513479950503	16.790194770973038	15.01589872133103	8.756414753594846	10.389800854112117	9.281131558713751	8.937236073991857	10.771648106348783	13.251202487431735	16.090942744876106	9.298354129025308	7.499477061098184	7.3599127565905365	9.716012628511745	9.415688872546797	14.890626943486309	13.434792311608494	14.083258706971078	9.016347780004622	6.156410109715488	0.0	9.99045134020461	10.060789337626522	9.86787584960267	9.416203622169089	8.09142288854547	7.877233375537673	7.869311660232482	10.94772421478241	8.686524850162884	10.082216997447427	10.264477080824202	9.815524601619869	8.612089619197594	9.566492283153742	16.33035075837673	16.84341206361105	17.29754607313303	15.3753119537179	15.458520718530425
1775706	4.508313637146065	3.493506576099106	3.6108375410645186	12.813354709221354	15.071705906858137	14.482465851653833	12.048459572677992	14.396398256256155	17.02401948079353	14.894258550770338	14.234723221967071	14.67005796770704	7.6486818381440385	8.923565528300715	7.70966833130195	7.568315551882319	7.846795120165094	10.70352435000455	16.964480995777453	5.254876111285033	5.504252848722855	4.0094240852537455	4.715377204515565	4.8048302822560105	10.145997229010284	10.92249951665855	10.978009209068489	10.233477368508193	10.918246706791093	9.99045134020461	0.0	1.9909240395993975	16.376324910620493	15.58197095720138	12.316546400737382	12.371662989231785	12.598224625722331	11.898713692816363	12.021919514723171	14.44246184488882	15.36288509100422	12.880737056637438	12.868825709698262	13.647637815955934	13.791256023715041	11.61767315281713	11.539586873867199	12.790615558884836	13.7799009255636
11544074	5.139517444325523	3.7427109707470705	3.8533756165114483	13.878037215711766	14.757929229314986	14.205205241420135	11.54086592148268	13.822036599431266	13.140525769486636	16.67394853575114	13.93529569343684	15.7819869760194	7.478475150434285	7.15863950286239	7.168625924448151	7.102497281383977	7.78661110320965	10.811640620219107	17.012393669289324	4.800762892390393	5.197355980017241	4.2733158758066505	4.1819540198243494	4.366257153227997	9.755723609377743	10.37208371503995	10.56923409735412	10.297892798441968	10.161412193906322	10.060789337626522	1.9909240395993975	0.0	14.294948719426959	13.27245425766234	10.854100959900114	10.769163167373007	10.718755869932728	11.38780218753613	11.333154355119484	13.308948073392214	13.726951059547462	11.73255221871893	11.285932338434755	11.6894410596122	13.412240270461801	11.061429683316973	12.15511169929377	12.41814080498031	12.028299683838785
30791	14.95234083512806	16.699865599359693	16.749224672712497	26.616343420939746	29.017255569314948	28.069671064665734	24.14525887894024	27.753785713050178	29.153478267652414	28.18142709936929	28.60781122302006	26.1826660196894	19.43220345014234	18.951191596996285	19.794522570852337	20.264044099366178	19.45428131225832	18.20543761181094	23.0556525427627	12.713516677690556	15.272232311614939	15.892080103877136	16.079485144338793	15.773388637513264	21.339925952825162	21.77245359852922	20.671839994347092	15.708165547660474	9.017238743464338	9.86787584960267	16.376324910620493	14.294948719426959	0.0	3.5113294703582993	4.790785989140325	3.1512607975370686	3.6309709288972654	16.92721718403379	15.17374730108933	4.764990399507094	4.2319799424158075	5.1665350172182505	4.915351080936502	15.104473627011405	25.422030611097647	21.19303657551844	22.87597521038876	25.743599695449	25.685555843241307
57333	14.204856941735729	15.965060691194305	15.797209414531455	25.830395205844574	28.98594057522394	27.924472647422412	23.976388804135123	27.73036358479379	28.32924416535389	27.377077085637982	27.76796486495016	25.41293074074678	18.943935697094528	18.714569323271473	12.950890440585965	19.794105363948404	19.117601503278134	17.891711165090378	23.105654430165906	12.350849136448248	14.93932727077628	15.366642609366307	15.58887265196841	14.90152565649922	23.12098393701841	20.62324094276168	19.491450815784606	14.969179584130075	8.497060394095655	9.416203622169089	15.58197095720138	13.27245425766234	3.5113294703582993	0.0	4.255854846918996	3.1147122983258506	3.1464073514303674	16.836507057885857	15.25903541630609	4.606935248694681	4.681960904475781	4.192049936364345	4.781935684047163	16.88699456678077	26.652636886412903	20.721034143480786	22.145769830006724	25.429176168054465	24.681904431818523
57337	11.676673881167774	13.003753520915966	13.15787939872748	23.014834067155956	27.04659109819288	25.77821060158863	22.15623934918809	25.829152213536194	25.973339574315716	24.77274768692564	25.292592382003775	23.197047770427023	16.351668536578757	15.800929911238775	12.35955193276359	17.15074100349783	16.52511873755887	15.877696811185942	20.828770195244555	10.406325747681851	12.319835316778184	12.867763432527394	12.590315168490271	12.100138264580126	21.337911822711593	18.156994100826417	17.23691473561306	14.666155125446906	9.957904482201396	8.09142288854547	12.316546400737382	10.854100959900114	4.790785989140325	4.255854846918996	0.0	2.2458536668610054	1.9021902650116993	14.703062623377253	13.015555741608816	5.025566879089381	5.726904254554636	4.461931830013612	3.995810556638723	15.53870961822749	24.893010551271733	18.624002752789963	19.7215189381939	23.37181969652248	22.37369644064574
57341	11.392416411350018	12.60063329298286	12.932051538521117	22.99870719477233	26.534272346781133	24.506361867924785	20.81112386417256	25.543282160748728	25.340977750851046	24.403693975523595	24.96611557160824	23.13059455555107	15.816578408440165	14.984510555926448	16.50663217177757	16.41944237663787	15.75386985886964	15.505468619460055	19.769493720030088	9.689511603053308	12.53343607337466	12.488000602188828	12.712540106316206	12.261647473392191	18.024699793272127	18.60721570210234	17.689329668071224	13.930417846419356	8.86987527255435	7.877233375537673	12.371662989231785	10.769163167373007	3.1512607975370686	3.1147122983258506	2.2458536668610054	0.0	1.3728538704140236	12.200787570643124	10.718550290682629	4.517527482710756	2.891573429116606	4.28819778011023	3.5896984256219597	15.53267475907292	22.74281934995966	19.047436966469025	19.85481530097688	20.27357436633334	22.81372395536094
699859	11.305078484560573	12.691775352673853	13.02409420050546	23.27385161266725	26.36804982729508	25.33758157254172	21.863675712367694	24.96064794585093	26.095789515970576	25.225780261788675	25.70943550265098	24.140421642552873	15.405443121668101	15.155290920226914	16.47649957332636	16.440977236502512	15.499091192977065	14.90979531084684	19.888252257725615	10.301094122250314	12.295552251376945	12.515559062689272	12.788433612765163	11.936802476624518	17.477561667674312	17.92234624003102	16.756395543218204	14.48428486744619	9.013114304270164	7.869311660232482	12.598224625722331	10.718755869932728	3.6309709288972654	3.1464073514303674	1.9021902650116993	1.3728538704140236	0.0	13.299299108998436	11.41495567767513	4.631360319073446	2.8580241234830335	3.928305545387939	3.7250324368490184	16.03834975930993	22.095544911971448	18.760375232468398	20.167063942640134	20.637363751993465	22.129094683178177
4340854	11.157323308691243	11.832286464842435	11.800436779719718	15.354694295399806	16.88375956819936	16.430710723440132	15.695279110218493	17.136438547980827	17.34348710957809	16.50683139438578	16.68464694199473	13.356005808313608	22.56071892408753	20.42806067296666	23.14940648353264	21.42530928034724	23.406374320105517	20.875354004341435	27.991893599838473	11.846046464834972	12.762910569193016	13.688264119513567	13.443822592932424	13.632012096216881	12.085725374038907	12.32960572222351	11.96767599977753	14.827110250288491	13.842161055548265	10.94772421478241	11.898713692816363	11.38780218753613	16.92721718403379	16.836507057885857	14.703062623377253	12.200787570643124	13.299299108998436	0.0	4.5412476476425185	15.408248691925133	13.812956766506419	11.755651940122013	13.278642655023061	17.34246498915671	13.590775640931017	13.563935277553254	13.284483322437543	10.419953375389525	13.860733244204786
4812228	11.422101250413498	11.719111529728035	12.111839088404794	16.359939440479284	14.066510032006345	17.392094556671633	15.379956176008598	17.26427118069107	18.06209847273356	17.298295455494063	17.46504371169695	14.00255283341525	20.321470610850945	18.34730643042529	20.59352041301099	19.247211617374724	21.10997900555473	18.115063026355855	23.85816696543336	11.640172959494748	12.079688297929609	11.722523319481926	12.275413020101665	12.092826382963285	12.392178165361738	13.247552553836755	12.194980847516208	12.462217670295537	10.86027022908937	8.686524850162884	12.021919514723171	11.333154355119484	15.17374730108933	15.25903541630609	13.015555741608816	10.718550290682629	11.41495567767513	4.5412476476425185	0.0	10.016783349463026	12.361088614829775	10.69929127491529	8.0092511602351	13.600392457936683	15.006917817224739	14.500122594489522	14.015370279932247	13.13150527922659	15.065098341919484
22422	13.131405069964536	14.375695387800246	14.401805682792507	24.37172075068275	23.831920829725547	25.11944107081003	19.352299035068835	27.034827107083515	25.909583772012013	25.22182220435916	25.603891114109253	23.156832206687767	17.82829656560525	16.891702051100793	16.787046114362514	17.406672797439867	18.045568302953615	16.370270692302228	20.111441754249867	11.292550271016541	13.758945625885138	12.689961292727471	13.778512434093653	13.009165472601056	19.818930990705194	20.63315624918267	19.570369461482603	12.73543057950952	8.502747465422626	10.082216997447427	14.44246184488882	13.308948073392214	4.764990399507094	4.606935248694681	5.025566879089381	4.517527482710756	4.631360319073446	15.408248691925133	10.016783349463026	0.0	3.857377502650243	4.832009768720018	4.342262415765778	12.734921880909031	24.339254941702276	20.53892777370055	21.10494260783693	21.56347716368211	24.35759820787346
56623	13.693287733006516	15.302729259441964	15.309532381758899	24.896874744340302	24.479486983531444	26.328479354290952	20.00136520695622	23.241933961583683	27.263766203500623	26.547035497878408	26.655066360119598	24.13632959333176	20.166219843968875	18.63646077653843	19.33460393370683	19.44841242908505	20.27179185419078	18.938963081187104	24.08991445613188	12.20899908116029	13.96626878860886	14.76480764947668	14.90035435820236	14.4364963254736	20.047214569182707	20.4251434608303	19.442177907688542	14.843943843339707	9.261668488379337	10.264477080824202	15.36288509100422	13.726951059547462	4.2319799424158075	4.681960904475781	5.726904254554636	2.891573429116606	2.8580241234830335	13.812956766506419	12.361088614829775	3.857377502650243	0.0	5.038149263902276	3.5684059558728896	14.980880003007938	23.428550796734214	20.26903854942591	20.94575786857984	20.95843578594125	23.66896030957254
61773	12.744517673589495	13.403788170065518	14.093252784101105	21.74855718000471	20.550510466070136	19.269283704251254	17.079333435511305	19.764746744637275	23.27328725751766	22.551000876763585	22.936949502542713	21.998927155462333	18.65763134967474	16.721971321290663	13.185158967489528	18.499256147415757	18.450727103862675	16.4225256375409	22.33385877810003	11.404093781316032	14.165083427097473	13.094506350784712	13.841167044647793	13.418801419038159	15.872443624073686	15.50291717183943	16.53521222801235	14.479277598313	8.710595264635627	9.815524601619869	12.880737056637438	11.73255221871893	5.1665350172182505	4.192049936364345	4.461931830013612	4.28819778011023	3.928305545387939	11.755651940122013	10.69929127491529	4.832009768720018	5.038149263902276	0.0	3.4031361967843208	14.235367799401121	20.30642638432585	18.56536456271428	19.01930786890835	18.375002104145576	22.13223022765342
67637	12.574786029265791	13.955139379250857	13.994251002643907	22.000376431283662	22.315872598955163	23.431512843211614	18.243709840631123	24.858430375853107	24.31530497427589	23.373035076747385	23.76885050240507	21.924212695437276	19.347340155485085	17.477428828511414	19.91672355082532	19.139140822361426	18.95981347841702	17.21603076221931	23.71571125624895	11.367615719216264	13.855178412125131	13.781909904917852	13.64524984913998	13.149866954088449	16.97439855565247	17.37467217156394	16.395785322759025	14.656571434156948	8.706931684400548	8.612089619197594	12.868825709698262	11.285932338434755	4.915351080936502	4.781935684047163	3.995810556638723	3.5896984256219597	3.7250324368490184	13.278642655023061	8.0092511602351	4.342262415765778	3.5684059558728896	3.4031361967843208	0.0	15.0531988355239	21.37502906792282	18.334666479259496	18.5702358110915	20.07769871932478	21.47329305389393
5217967	16.740491908958138	16.441283615219252	17.09039051145924	19.958252556276086	20.69406688764597	19.014540421992074	19.870303275722463	21.251522365162	19.19015059341056	19.76161026441594	19.450534358264882	18.796417699220225	15.989734521237564	14.686628497027721	17.427173771146776	14.218136505306125	16.819468093294592	14.821770800866124	16.486457171961238	12.933022201125416	12.270476257935638	8.725955387559724	11.524033067004956	11.81335329484209	18.30710659372955	18.649437465336824	18.230847134088183	9.918447627055201	6.644943676822976	9.566492283153742	13.647637815955934	11.6894410596122	15.104473627011405	16.88699456678077	15.53870961822749	15.53267475907292	16.03834975930993	17.34246498915671	13.600392457936683	12.734921880909031	14.980880003007938	14.235367799401121	15.0531988355239	0.0	23.317530900274935	18.914103949736443	18.131874091270276	22.954874372210064	20.595009161591225
33903	12.766567401729564	12.769952128252996	12.052283154710096	6.796801322894749	3.962643864159456	4.127924103133226	8.868866961834106	3.4675825885986824	12.318375785626532	9.51073447960321	9.330104535379244	6.3655241847972945	25.592391058636146	22.290124207828207	24.532525432580403	22.96815731420395	26.88330725858538	24.47255127906241	30.46268110299252	10.852348596093137	12.755226329139225	12.571902253150913	13.299805907912305	13.538051591823063	7.9405175517578845	8.39055179815399	7.263579080402423	15.342340482720687	24.698808766945316	16.33035075837673	13.791256023715041	13.412240270461801	25.422030611097647	26.652636886412903	24.893010551271733	22.74281934995966	22.095544911971448	13.590775640931017	15.006917817224739	24.339254941702276	23.428550796734214	20.30642638432585	21.37502906792282	23.317530900274935	0.0	3.5150407311314753	3.5142062510106236	3.0255296570238164	1.2214001415285536
57459	11.610678609529103	11.697494477168945	11.252052861023076	6.995208293419764	4.820509969261236	4.472654507664713	7.14137887016502	3.730177208613371	14.23406358974865	10.867138196579825	10.534898283950614	9.586297073661319	23.21935746128757	20.03155632476528	16.416825003666673	16.301846954072243	24.32997748333929	22.141397311711174	28.78351241299745	9.843275659183668	10.77529917771866	10.669609682007563	11.553253350969575	11.812612622668308	5.2474314028207365	5.289144615961515	4.9325124193751115	15.869985293912325	24.324845740235265	16.84341206361105	11.61767315281713	11.061429683316973	21.19303657551844	20.721034143480786	18.624002752789963	19.047436966469025	18.760375232468398	13.563935277553254	14.500122594489522	20.53892777370055	20.26903854942591	18.56536456271428	18.334666479259496	18.914103949736443	3.5150407311314753	0.0	3.1793963156032143	2.3560500583453217	3.502339449770963
77661	13.741050127647679	13.189766607305781	12.415576433963988	6.0892500270298235	4.337495814031371	3.889628389472231	6.995026012231719	3.5580762784211744	12.447804123580706	9.179287330517331	3.8482740796719117	6.3097707112153385	17.149739978016356	21.655462265168055	17.26403360432812	16.628831067430387	16.566688156602154	24.200161200181387	31.432394935404485	10.138872061218585	12.249021156934557	11.573372115163929	12.741610300518932	12.725053355540558	4.835789262381128	5.037004419927304	4.6903459689463425	17.300224858073655	17.42338307928915	17.29754607313303	11.539586873867199	12.15511169929377	22.87597521038876	22.145769830006724	19.7215189381939	19.85481530097688	20.167063942640134	13.284483322437543	14.015370279932247	21.10494260783693	20.94575786857984	19.01930786890835	18.5702358110915	18.131874091270276	3.5142062510106236	3.1793963156032143	0.0	1.5653226466265215	2.8187455812537467
177706	11.909913446011265	12.225387289007179	11.449795695333298	5.778173775715098	8.378167846366132	8.60942979506272	9.069528464809565	7.789393838080314	11.02151639156367	8.46377555908114	8.389962102281988	6.4499637933654315	25.938869738817733	22.197780513824135	25.33947450662795	23.528342105748592	27.375337851018376	24.894118823619454	31.251954634332357	10.222458333330662	12.59342899932882	12.242976709648856	12.899991595865217	13.177038728701458	7.2269271810238065	7.224618369364548	6.670016566471963	16.094452190782242	24.39111571652393	15.3753119537179	12.790615558884836	12.41814080498031	25.743599695449	25.429176168054465	23.37181969652248	20.27357436633334	20.637363751993465	10.419953375389525	13.13150527922659	21.56347716368211	20.95843578594125	18.375002104145576	20.07769871932478	22.954874372210064	3.0255296570238164	2.3560500583453217	1.5653226466265215	0.0	2.9161790199219895
581536	14.313186529554649	13.738110822710098	12.990565586428556	5.574931066172436	3.850382800193924	3.870143874855012	8.519062360747226	3.47206041512215	9.371641880882878	7.3396226320160185	3.5250991505855853	7.698136967588912	18.53056197436558	17.51939265006994	18.40345640709698	18.274196702695935	17.6470506916868	21.669888147131505	27.34022728538359	10.881001876242705	11.33197652729726	11.059297539434105	12.037318702491179	12.55102098758493	5.300897221737248	5.331845615541466	5.135971766197471	13.913333445928835	19.48805470545577	15.458520718530425	13.7799009255636	12.028299683838785	25.685555843241307	24.681904431818523	22.37369644064574	22.81372395536094	22.129094683178177	13.860733244204786	15.065098341919484	24.35759820787346	23.66896030957254	22.13223022765342	21.47329305389393	20.595009161591225	1.2214001415285536	3.502339449770963	2.8187455812537467	2.9161790199219895	0.0
23829	11.07531650440776	10.338576997615625	11.276863146358409	13.286366328399993	12.921632214954116	13.528209193065456	12.275093403806133	13.996881749716113	14.782049191492645	13.06518847902284	12.893353202162267	15.886900145283377	4.050698872117511	4.3503033625235314	4.4657099022400075	4.811491438411708	3.253781226943541	10.726225448043497	11.290276740474837	9.60962219682333	12.041538636374678	9.773778109885294	10.558504832454423	10.011997094078318	12.726209455624785	14.339848616145996	14.682051329817702	13.694068252586138	14.138917638211977	15.478882517895999	8.494454229280537	8.462974587572663	18.642040445305373	18.38897067306976	15.018140662980015	14.994988094908338	15.432375193137355	16.7625583665625	18.796376544377367	18.06197848945004	19.55703582533181	16.36368097380635	17.055919198197863	17.948819456011847	16.92757004199317	13.851331111069303	14.7979362776493	15.955214475888415	16.14726661376982
39668	2.989168891855241	3.1445398866326784	2.6849344111181797	11.09794859001834	11.802395843883463	11.095506371164346	8.99360079061691	11.360158095613384	10.436175555940132	9.864940218339543	11.392649146870578	13.068931597581367	5.868865539700914	5.985705388039898	5.9880283734310416	6.255792404185355	6.1102559629267335	11.887680074660647	12.68327940411393	5.851541115682766	7.0963729024073645	6.718320951324469	4.62182754011897	5.0663839096468815	7.0921003698923	7.802568905332454	8.097793314276899	5.031509900980906	8.371162606961985	8.416511202742516	3.181734872387255	3.060927478955074	12.497810529413789	11.559820972019345	8.920531193010257	8.982465070436438	9.222274100732479	8.650406441128242	8.957870048347447	11.170266574622238	11.079010072061891	10.230795298595849	9.33591135974659	11.085251347251859	9.317465066466637	8.562574522392406	8.704637106250617	8.740197220738162	9.406590685072576
57216	21.905349526658025	24.937383872303766	25.828067704359846	25.284501350891183	26.059742020670658	25.358635400726378	19.966480360173147	27.49181411199672	26.450500364285602	25.75351450018252	26.11178781061662	23.91101969835928	13.449180208747155	12.555035074893285	13.178092684044692	13.648165669486955	13.265366107481446	13.70501420559202	12.890393068177067	14.52875603561877	10.481231032557883	16.58812466103733	17.534036918272452	15.655952261261426	24.588557703584986	27.79960136556442	25.921321895984573	19.29091399112616	24.02430980114634	23.338208145455667	22.79171610467647	23.663283320570265	21.294172358127106	21.168502862793755	20.92109001889108	20.930705220667623	20.951405158209518	34.18086641894007	31.592519736281826	19.61260081830652	18.911101353093464	18.710527868420563	21.071676950488474	32.34717007874797	26.974666005055393	27.498635664379762	27.156809785821583	27.204447725295108	26.241576917605496
30891	16.51279954741117	16.84519376369843	17.64813529715131	23.870656952032054	24.88662894423488	23.29564483701984	21.289004469634857	23.842344507672443	20.518340579686832	21.905709785387696	23.23348183506419	21.56409156654927	12.073143841244853	11.24349886376822	10.926430402241413	11.714954656675818	12.944684361398735	11.753182308187286	13.113332641922604	15.374959016197776	21.477075883097385	13.236681576142301	14.336515851333363	13.767170861260196	21.482597321453074	20.671365683422405	20.272782209320507	9.81589067111619	7.935697903365222	12.358872492781074	15.593293144230744	15.613145629965597	6.197679606763379	6.472164679100745	8.100511899807456	7.214994993765912	7.358013698351425	16.351848498211762	12.41494094220588	5.197329250369494	7.139036975369392	8.216544961123947	8.842118795018944	7.269213057771246	24.790893836336334	24.09842991977564	25.581352361870028	23.991230754861956	22.327227062287225
56424	9.130721104571844	8.922141123638557	9.066060557745283	16.783466634195392	17.53598619502526	16.69581841931956	14.236972103218156	16.59798840148799	15.673507745467512	14.802586875841927	16.491075747528704	25.064238059328044	10.467738964423075	9.643245714301196	9.574875762325034	9.433759426867091	10.882912953106375	10.952372963872653	13.52578800185948	13.124923386766747	12.665531614222257	9.83527514737794	8.90126844902141	8.78593783829584	12.478061907357858	12.139765824931695	12.562411335438252	11.9597820631167	8.508138165126343	11.231192127728432	6.9996900159785875	7.515916333222746	11.460790927690885	11.660590523117863	10.423246249142323	10.345570199122253	10.67058063408422	10.883974667142226	9.79820591006872	9.61595418484805	11.26666291218695	10.096909209276165	10.20207326517285	8.67938628796372	16.512678252344156	15.091168744555171	15.706998086595906	15.81342686979069	14.591898146212298
67408	9.437831575678661	9.061486988536984	9.138872422424123	16.72910036908851	17.33145714345243	16.33163647858282	14.412657365908581	16.398843864522817	15.217809320185976	14.57686648006756	16.262723027457945	26.441140647462348	11.285134335192406	9.611492660781048	10.04430686114339	10.123992640650812	11.814719554498952	11.293296349300164	13.547052152746334	14.117488600087123	13.492546975184906	11.240418574675425	9.181837136669502	9.248740710591985	12.60742719618194	12.45204057041204	12.78289963894887	12.724822823032598	8.549990741399327	11.383633180284201	7.237337463932535	7.970268939054691	11.26041581596505	11.434380927607258	10.605482994136679	10.19797268904183	10.34814132823472	11.328071096947482	10.264760475230847	9.393449633074173	11.052957549769157	10.391678024532125	10.503291996657316	8.468643358213567	16.38515669180275	15.06072234717352	15.59177033187324	15.664990024648812	14.472036136581714
28876	12.366454519412658	12.607437183731797	13.350174061160972	22.148306965468482	23.108553920951397	21.627543932748065	18.858051168718788	22.036304268750357	19.748623065526782	20.258642206596452	21.639837897618204	21.59260866324983	9.924779361576514	10.086910245765813	9.75325844913558	10.285480500629175	11.02576145722729	13.130586393654122	14.325397964989175	11.729297220310947	20.144825890830404	11.116416222272472	11.272093295843534	10.888043345958435	18.222814261536055	18.22104445637117	18.015815240255655	8.828335361658494	9.182734617377958	11.716095668739236	12.095006183299365	11.944341523453124	4.323237432346285	3.9948367934033078	5.181082029172475	4.818815528458774	5.014694430853551	14.367779834289797	11.61042177792806	3.759293833609915	4.7188941112765495	5.836249841442881	6.019460530135874	9.069559639006764	21.494682183263592	20.595969444375456	21.66398851410183	20.71581476407125	20.065049057590308
39682	12.802425408231572	12.314165806157117	12.60156541710846	23.126244627208973	23.93752916881835	22.799421773652437	19.493172385935857	23.033917689125513	21.17851183611398	20.795293124887664	22.455693745035255	27.247881985974587	10.455423417766198	10.8880108971297	10.22584711916663	10.284774619867187	11.378122930498373	11.307637585179895	13.327697687234247	13.52920538760241	19.593680025100024	11.605960625665816	11.710528146562645	11.151616925512675	18.263587708743863	18.115749318294327	18.193840708985153	9.561900231044225	7.354463726007706	11.560510091222108	11.550677327589119	11.801735615377986	5.017064401977739	4.859928503821118	6.605439512454459	6.002016561570714	6.532228781451926	12.7315464899314	10.654921325478911	4.873866084164693	6.0761746163063535	6.3787161156401115	6.369573992908502	7.267813920082599	22.57857535558731	21.34526761017425	22.431132360024396	21.96904033166152	20.348053519555446
5019352	11.32725385774923	12.658973640615267	12.42699277572003	23.336938350901338	18.278907899942997	17.612139011601382	16.359836609795284	18.30092457305546	25.23487772714592	24.578838960287115	18.786631418029945	23.05933157173649	13.28794904795078	18.76455901079681	14.055246328337823	13.426760864839817	15.394520620501197	17.054332919281197	21.559020240474293	13.297985689469288	13.573257237228358	13.529566662311476	14.182600487567699	14.10929729221487	15.249988003517565	13.990276267431696	15.434936352496162	14.842012402000329	8.131823612134317	11.84153047551468	10.838872853632957	13.063015106449532	6.2242893991420285	6.923581813373925	7.00215165448558	7.432868561577777	8.912691782518683	6.38961830518593	5.833922716288411	6.20060210983253	6.056772868703709	6.569992492191258	5.85372109683622	7.423294710841272	17.189779560049868	16.473084295085194	15.116544966089265	15.587869678010998	23.320491001598278
3813331	11.690543656186096	13.005707145890947	12.866200735501979	23.854770640213538	17.117261651658488	16.253866039508775	15.509321415515233	17.316485495623272	25.87482970326243	25.11353626522752	17.926166211995408	22.011732538612296	14.166796106239289	20.719288962947115	14.956078338454565	14.271098128988843	16.43054694551682	20.040836659102116	25.47443845503744	14.134790988985154	14.284599180429797	15.806101166373466	16.17873264067425	15.947112266758428	14.603107628365358	12.79220360379773	14.441289003649084	15.70265796626027	8.939640947380667	11.077942520200551	11.31691557277239	14.067592908881036	6.5794114612870045	6.266886003812628	6.961384386588945	7.4201223326309185	8.599987086300775	5.985710483722306	5.242797323736421	6.432675511352739	6.128832041238414	6.053592583697193	5.709912042886474	8.121534680852825	15.87683861297758	15.767904167329965	14.041360283253413	14.223482069534228	22.684895581088146
22594	11.217926207402902	11.122260374110592	11.531647874571071	23.957543503935405	17.59824822158074	16.842798240102695	14.594689849652854	16.788404024776284	24.974779108146368	24.59401724081589	16.65890713918842	23.846421484864415	12.42311329520092	18.392749380999387	11.499739497115701	11.932930199085106	12.73311346765951	17.844751285564673	22.361903855538923	13.067682533586112	13.998832348942637	13.205318532137392	13.412922783696636	13.687034294784963	12.743861023376411	12.551132499597827	13.160226767000577	14.133532968355984	10.909132595319827	13.878197768848363	14.426300047062904	12.493310068637802	6.612053077989383	6.723107120870208	6.7536920424011635	6.592136265807908	6.386907020740567	10.568919354341958	10.02173111351283	6.677461456655475	6.059824981819968	6.52217560287997	6.001438926510571	10.515474572713455	17.876957113160135	15.485405653604762	20.38756553884509	16.3537463947865	22.66931692407659
27611	10.790258970804066	16.696662469583206	11.233173391291775	22.54508389644504	17.116911893435677	16.24731870501573	14.022106503072392	16.09718317642984	23.138574723380625	23.102090646204353	16.21332729421559	22.998588170996467	17.61499915286386	16.623579436505345	12.145147869815972	12.453472578415752	13.705074393766937	15.856586718709522	19.553204429838107	12.583956518208966	13.265548094882812	10.720112643802452	11.722962277461109	11.892695918137667	12.46195844694297	12.013883401293805	12.719061689735202	13.270705786432325	10.702717799940023	13.292546234583906	13.364940152450473	11.717494110563013	7.90417746328418	6.517122504536064	7.0561153680920174	6.28365516411241	5.974166981373282	10.407134429825298	9.51438385462313	6.865678711000455	6.63632538214533	6.225566383238382	6.215892483640772	9.55383819587725	17.032277225902586	15.123127596929788	19.73290785820117	15.697212329226456	22.027349267819442
57385	7.187150864868912	7.200545437843333	7.709751296390972	16.350581502846328	17.374820229740937	16.462419203467828	13.768000691544959	16.395769825129996	15.05587996248967	24.85355487499761	16.402776966477877	21.93240850571413	6.704733137348399	7.664210739573549	9.81896463805893	8.917296301047042	7.2064687822335385	15.113660849457283	18.353153771486213	8.649862684573385	10.375487474209047	10.82778618177252	11.23231200672678	11.545730026903582	12.209812588232426	12.382076855119811	12.443847450863972	12.307287713030245	12.295959889069946	10.27624531668742	7.977620655582557	11.36689943041551	6.772016270176728	7.397733147080603	7.186864756897275	6.63451493576478	6.7775926508532685	10.236428823540873	8.903762572609118	6.695172016030064	6.718533957736964	7.041354900270883	7.971306127077979	14.305902037663452	17.709821819467873	14.964697117732944	16.50075863984811	16.563955261164867	15.243254330958846
57307	7.915432784712299	12.787652785610472	12.639611601785484	19.468908094426013	17.87242609406554	17.062490857552827	14.923661581797493	17.128725448885053	21.869663882258827	20.832822297926285	16.85196778622044	19.867398750495806	10.898769125068078	10.416121284609691	9.686326235634807	9.5763297485622	10.404156046993071	9.923187979938724	14.639107972753651	7.4180083711602425	7.443761451786576	5.368741933725281	5.590601730047181	5.335979749201831	13.05897869322254	13.6605516629574	13.974664447879999	7.359009755653969	11.527430212930462	10.940340596561217	7.930174577725069	5.913319127031738	14.005770317656172	13.056399581114972	11.115269218036117	10.86876631529278	10.803817147787074	12.866115641546346	12.756931279115133	11.14292280806453	12.222907303530397	11.656972873876422	12.131153727827453	13.088366291867407	18.004154937522483	15.637862882499519	16.550071209047104	16.757227932063085	17.933110843308732
60799	15.09942284705701	15.50690864458037	15.157899012220918	22.155796829023462	17.557007302767758	16.932797832007914	14.535127434541929	16.73900517472906	24.53103687233236	23.681369952151094	23.559730339488098	22.701533607874104	12.24520570139171	12.205116579431044	12.042602163102096	11.792944162700213	13.533313527127849	11.453145062913475	14.842377368495352	8.229900233578599	8.812915413120262	6.678719883517902	6.8237915910883435	6.8088270310976755	20.26721176195408	19.688566854627858	19.942459566228667	8.616917417317397	11.818535707012634	11.472085670956284	10.213428895101371	7.705810544212451	13.040990261189862	13.503069772441627	13.196580297974952	10.556760047619731	10.283498599512914	13.506857052761834	12.852742688343266	10.93922500868646	12.007664999516836	12.585830900357962	12.201296972835229	13.89145845445365	19.5900644118698	17.15464254541022	18.064565719059484	16.985792189633575	19.600063056449233
68697	14.448636353164959	14.736725371533533	14.573090654113152	20.76302844194459	17.773352890344587	16.887337846791866	14.57510310550435	16.853890806301145	23.307870211325618	22.294387969711124	22.054852706762745	21.103178278543737	11.875474594432005	11.222359279759313	10.023499775236312	10.882165345141562	12.75497132983842	10.956018227166297	14.994581763690512	7.762294363330984	7.66266006991045	5.354715333516803	6.309085102453444	5.923968201045646	12.500854045763997	18.660431193035176	18.996581998585953	7.415340528728267	11.395710357761818	11.083175495993917	8.427693462448662	6.31894995802309	13.964732403540033	13.943046163589935	13.422084185736578	10.79267739102668	10.459386991163475	12.683767515384522	11.92915323058095	11.199811425561839	12.14837364654886	12.34272591626339	12.247055431863465	11.436355041223498	15.798207806997855	16.948844990264092	17.211420818630867	14.969170461383065	18.494011613492624
27048	10.550548788420539	10.971645064843242	11.681570738389036	21.631495107103948	22.734627880663957	21.56269771352252	18.31177851656858	21.653547481760533	19.938146322510594	20.28002704658764	21.367502233903707	22.079822086697668	8.028563836461103	8.636051354091888	8.840502919405676	9.005176355913978	8.475504468331117	12.880049780359576	13.270281268599886	9.830130277883683	12.466086997074513	10.590034549862429	10.465948523357385	10.160662116752073	17.466298639254468	18.046332478533728	17.81894851416512	10.156832399954574	8.918489688711846	10.596839848138693	12.254897372536515	12.461089304706379	3.3888499288615908	2.988407898660203	4.299755850655883	3.9900798288089976	3.9018187319287065	12.681935284791352	10.473810921848008	4.011933050402278	3.9249149552845735	4.699230106398045	4.977949814271846	9.484469743985175	19.83584575192785	19.01297246451191	20.26636562835271	19.565546171473006	19.09992620044504
4632091	12.828515459765393	13.13838353617071	13.234550674082232	19.050586568199666	19.459079023343822	19.884555102115836	18.51101759935347	21.174764624777502	20.107122802348037	19.923607015589013	19.750139308955397	15.480667623587244	18.798128634241802	16.710265910796387	17.374997980703693	16.91204985784519	19.371266322748337	16.913868553208516	20.885262849279624	12.123648563883473	11.654654157622025	10.660325480903664	12.792586208395269	12.423158700173685	16.076974032340317	17.071406478557833	16.2828610612842	11.186619709398466	7.550459745523498	7.8859292345658485	13.242616543118814	13.073640863276264	15.005997329454843	15.20235050438748	13.75537532961103	11.222201464720065	12.424641752622795	7.1581726133898655	5.562040696330913	8.828758886734366	12.896240276538366	12.286716823423713	7.894278394896925	10.429939435061335	18.64803726688084	17.558090618966283	17.290899463021287	17.201992107105347	18.62527295504835
58686	5.156535083772383	5.4952116695881665	5.887627961847528	16.14903174214851	16.740260963767454	15.734101525272239	13.33629466878092	15.883756877920685	14.993298529423729	14.621178072554473	15.819549453034229	16.934937079446385	6.785755700141058	6.247743410461105	6.434649768925344	6.913346249610711	7.5351990110986025	9.271329677631103	10.59807178502145	7.220226069945063	15.099957304943803	6.8986555785995884	6.218905367890818	6.495247870483568	11.780963246273206	11.519143915326007	12.27759700422403	6.528161774720289	6.704495939346162	8.752016958846495	5.690489512672886	5.748292231797105	2.7607461579138026	3.192207774146313	3.1713448824234605	3.4903438310179196	3.443721718143857	9.187986282184914	7.973882917649243	2.681903611578444	3.2142574506830024	3.042491739921076	3.2956956070139327	7.855118896146547	14.776838557160197	13.699869970570024	14.043214671165973	13.736143261848099	13.848942772303218
1532304	14.184157118468601	15.370980000278458	14.137683845535422	19.535392121324833	19.75758552803987	18.750912593226307	18.601027434764617	20.221003711287526	17.632954351450866	17.868020976292794	20.149381036319237	18.86302105279827	18.9028733359279	19.430690610904644	18.611900683508704	17.68793307765996	20.621958193036086	18.625152811504268	21.64818805663061	14.392486770496408	13.731419948970403	13.260525170591826	16.149074083631564	14.624394717360802	17.085599073130307	15.242763986727548	16.24949114409606	12.8920693339515	9.94780489029921	9.487559549494309	14.661123798045807	14.7632158915617	8.816984214554203	9.776755576557843	11.288054225445887	11.468959166700774	12.349859691558205	8.312329595603263	6.528850307330807	8.817466435184691	8.344135624332587	8.445460658277327	8.67311147658251	5.281998015849094	19.047612871599934	19.85614340220337	18.73053942044002	17.884666162091115	18.021132294737164
6695923	15.566999300420692	16.5044334499035	15.807038264925188	24.443164672379435	20.028518389586264	18.38715576473653	19.17827365162429	20.77403802245018	24.62413109446818	24.82898073293246	20.050351277476775	21.917010299718218	17.780573215026397	19.034787930534048	17.64668469186813	16.629674031163738	19.092859259151858	18.888395661207465	21.657421587111457	15.080896848004526	14.946260369048854	13.52015780083338	16.299633489295445	15.894996179846013	18.855978878937357	16.31129530462399	17.279626130512213	13.918470818707668	9.406895029296257	11.584092189726492	16.032535688005062	16.597017826515884	8.000473524888262	9.476263748671592	10.60290428079141	10.862593193814051	12.246674606512917	9.907709794737551	7.7780949047009385	7.599090618307955	7.840232328553923	8.597718338238154	8.329718707462732	5.838878777744329	19.9933028599451	20.41434784157605	20.77111504956634	18.798422879058514	18.882770264111958
27884	19.28778643229686	17.893417872261747	17.369143986853587	18.237504161075186	18.24306678951928	17.51035796038209	16.54155073890147	18.403476034282768	14.890286833159424	15.402328218716326	16.706797769595557	12.831356926225526	13.978686688522687	12.109699233438935	12.106812065311473	12.371281487284467	15.123242995794715	13.410963682972282	13.03778357011897	21.08119255416001	8.895050221832907	10.417331038531934	17.402142444029867	15.56852488831083	16.94076905102483	17.411496940442294	16.291313715264305	10.758078154119824	12.117569707332263	16.69083785863978	17.566398100766136	18.402309366141157	27.795719732771495	27.516898763617846	26.590334962466482	25.24762859141295	25.92089851463992	22.770806926683303	20.416928180395608	23.59074512396718	26.439382404338218	24.138250395321876	25.355329970693084	10.070965834127017	23.35610220025492	22.957370835459873	24.36994455825464	23.313769347433958	19.578535742549196
192547	13.680040264349019	11.949181754259584	12.001077909309563	20.50741663187115	21.301868468359974	21.142701100327972	17.410171581463256	20.187807167277843	18.634553842875658	18.42894983515421	19.899206459904512	13.703436974732597	8.838745474819527	7.8272963553618915	7.98468014972428	8.163128283253917	9.002674126751547	9.464837436769912	10.470903234286165	14.208275441310548	7.820426567342458	9.025073516856185	10.905603122584209	10.04862819529145	17.429801318604408	18.48839041233883	17.246001504425717	9.878346933862002	9.354817211635966	12.438632990536448	11.933464354192852	12.438243684314346	21.06681702334612	20.333264877171533	18.99761154285805	17.84540430781539	17.66418411138594	20.054293645299097	17.211887632267025	18.12825704439279	20.00982572158889	18.19286117279387	18.974096255427487	9.669775020203671	23.186723736304828	21.22024824405319	23.1079792850639	23.23377903009822	20.003521778956035
4041464	8.035876531792319	7.654674904559659	7.3269798159047355	13.339368702816165	13.699564973202174	12.94231224893866	12.60401581116732	13.587549456064789	10.842154766151323	11.70398185343533	12.614918332567163	9.957867264892608	6.412813682346696	5.8018729270583895	5.937789199069704	6.505919890876772	6.815398577424549	8.4183469187782	10.038706193120039	10.432197690390309	9.742738675723443	7.582829521784042	6.7052824355046186	6.426223920875132	11.537875016683204	11.439069060107736	10.912227589431568	4.565814584854078	7.0173674808287565	7.087355468071879	8.771949074270726	9.075014506413792	17.256218812455533	16.33955393783294	14.950514788598813	14.328257345377668	14.271867817561827	14.223174127651216	11.484281495964296	14.164371291605637	16.101759452036063	15.180427940832068	15.48148297762083	7.860537665535634	14.56136897072648	14.470052026801994	15.770200156890676	14.858973843291984	12.713901702479234
36390	9.943333227705535	9.401389542442448	8.888718662578967	8.940986036212651	8.194346893644544	7.8521367261283554	8.728390408332734	8.46967862236125	11.512797788054641	10.210466704338273	7.501384427989321	11.819984416291621	15.70948291717334	14.18660010846754	15.882117934177641	15.22731772339172	15.707550901289668	18.035109895265204	26.000920866129608	10.621859224429803	11.264601678486846	9.877023689538495	10.21952486823828	10.41067805831673	5.3655422578601994	4.630579698350242	5.303073416584218	14.42764790977329	15.218501663580328	13.682027301288963	8.620862236527131	7.474660499236641	15.657853096865502	14.422421231466846	12.619627106550467	12.51868667487762	12.287706210909992	8.95774425484853	9.324047133884273	14.251042812690825	13.995168416661452	11.620447192132477	11.168058187151024	16.723496105990456	10.163291134019856	9.132972298014842	8.757729519858701	8.795630872594401	9.61295268288986
42421	10.910536870865995	9.016315036592838	9.650672576314655	9.242284016498164	8.16325853750337	7.982151882258516	8.703115408609637	8.582928233682923	11.258721608503908	10.177169589705393	7.726642613199023	11.567595724661185	20.033669777691344	17.899300427656225	15.257485237269025	14.704674467167122	15.563343345220021	18.46746965579704	26.310047537482717	11.221926613665484	11.850433257127536	10.415949769698692	10.890422515694484	11.070992364285862	5.663105330021301	5.199965159044191	5.767021503389837	14.33341963306113	18.095766200085453	13.68634109801526	8.817497583223945	8.59987969161161	14.317868642084822	13.304574269442327	11.501949931838993	11.518443152223604	10.906168656552422	9.087310715661904	9.036153112077423	12.882042134770495	12.983384073582041	10.389901967586317	10.14867623365011	16.11548992016803	11.083469363004273	10.516812825098356	8.5136617882466	9.304245403050123	10.26159236679545
531931	8.05083326144001	8.377453614977581	7.2749627318913355	9.543137276895933	9.909126400295415	10.423255630295813	8.490702995948366	10.5360170888377	10.01927899237833	9.824073406660625	10.595984741660097	13.659788345600715	7.422548602142667	8.266818586000259	8.005048692642264	8.017568822292947	8.630960720771686	13.328893800406558	12.724211247572619	9.50775794260034	5.450677447281992	9.037089848205259	7.70496951278852	8.01782592114467	9.095710956666824	9.358605552313287	9.004317556532449	12.51511927066788	9.610675562302049	7.277665554536406	7.6947682606554215	7.612909717703263	14.22641291993524	14.268227073056428	12.684919281951334	12.920337926601759	12.86392765961091	12.963056686450592	12.203670841095303	14.432069688855501	14.57836360412451	14.43961189734369	14.098945543542348	12.546089757418978	10.38356635528474	9.809099446392374	9.844451705291705	10.42651378104436	10.52996126181332
51080	4.702853459766217	5.095394298139922	5.382238854535878	13.824445776672917	9.244674003284667	8.656031989868179	8.548684931990273	9.55669914958441	16.40030840119619	14.608078890742805	8.393099416256117	12.386739114353858	9.679732676594309	13.665198900982826	12.801747786407995	11.334771273191617	10.979552930757544	14.701185147809381	21.628214820167756	9.08263643161715	8.381943816872841	10.061324574275085	8.793640945013342	8.691256156448391	6.165784702044649	5.906614671529678	6.3724768070985816	12.033390352420081	14.27998981275835	11.920238642507075	8.778336635972439	8.127969067667246	11.824029368357284	10.26326568321164	8.380977406330906	8.998135896063518	8.939048670581746	8.903262608141592	9.786854979033768	11.437648068755651	10.761193530180464	9.564808029641176	8.181498080758468	17.597781834781053	12.146262133552579	10.144525259222105	13.109697809839007	11.110478418080145	14.08475279218541
52106	4.780056234070601	4.928202412167192	5.430686690301868	12.115980592099218	9.101342919412485	8.275741114168634	7.910155457220067	9.013534968419147	14.42192531427843	12.94600556004148	8.166590901677694	12.37910094728713	9.831318260114934	10.936493319889605	12.40622493345548	11.183453906175309	10.879901945429165	15.23998950096013	22.05389226253498	9.31641338894695	8.726810899320554	9.929295198521142	8.626652839999704	8.782413669017762	6.452181567183586	6.105558200720293	6.578310066699874	11.626990041574608	13.497914184781155	11.835898547691679	7.144342784910962	7.831463728328506	11.222448164349444	9.798462548543899	8.272800784098049	8.650911729504461	8.437422384074408	8.529388093100858	9.092766715249752	10.491524858831593	10.287832981357369	8.356341037680153	7.332436122292508	15.686552132926122	11.785579838855483	10.335514390335625	11.100442229037832	10.8147823546374	12.40883169790271
55125	4.694144526531423	4.965347333182617	5.064295358243848	14.133393096835277	8.595097843136514	7.788525239435407	7.987007443148351	8.644693186127295	16.889592617957366	15.196347706028549	7.615342091008788	12.115023080891138	10.32409261268762	14.644414986352722	13.084699777100463	11.723262758400596	11.645740404201183	15.652939862265505	22.637197345285603	8.837563603491986	8.88352302867391	10.26865369307484	9.243016254754412	9.180883096166314	5.876965266698786	5.824748021893709	6.128724464493586	12.293773787991828	13.195336161120132	10.906757272385791	8.877841396068298	8.243302357288243	11.030083001914642	10.057631003185845	8.439657951027364	8.979840585515719	9.073439825131043	8.349326463217288	9.178532367325497	10.779775974864203	10.466518562588401	9.400838940149617	7.892348926981583	16.52001221003228	10.663657092187211	9.487788454052176	13.08346484420702	9.702785420116182	14.295282477784907
57246	5.039636167162112	5.789286608074274	5.434586977032375	7.864468196408701	7.918912910552488	7.27984247484426	7.945647540756157	7.782289591192402	6.5179724817080364	14.576827904597437	7.1337416205672115	13.353999933005328	10.645076460919123	11.62532906895185	13.162151065693717	11.650636205287325	11.541505411642403	14.74230483984402	21.30983436566117	8.83858399102486	8.490603240144305	9.507616972063587	8.441055176189261	8.368451408275318	5.337561535060953	5.490551282320299	5.364939235878902	10.744378934623187	13.240741121883536	11.771207621378684	8.474809584301608	8.039919859547725	9.682890273383572	9.16380931820145	8.245650548384152	8.439718375438328	8.142798339901661	7.75029568515502	9.100887404718037	9.86588590667607	9.460872875192717	8.2745755973736	7.313771760272783	16.388944932515066	9.994716524080511	8.287227052002958	9.441233629295487	9.142912934113355	8.58394007344056
1722202	14.209186777784465	14.76293507654081	12.933806026469648	8.65344071044044	7.447195296040802	7.4331869689145655	11.24260424611764	10.264685796884027	8.656755863142523	8.933857775796083	10.944723129839382	3.390091253330521	19.58511247083661	20.471614781995488	20.818917017967458	19.062101171931996	21.77324156708191	21.05411063410178	24.22184449985291	13.612736454941194	9.26385714757983	12.64004554377857	17.417790100337452	17.806667607182618	10.305597759018285	7.478147567480572	9.124461611924103	12.884071619953698	17.894307868705056	15.042822281367522	15.73805757070902	16.431411655493335	27.71316095974615	27.158536670665768	24.470314926595993	24.314806002645977	25.24100894930441	14.62912577611702	14.634893181934904	24.621058648219098	25.905732949764676	22.530345077983437	23.21265584823092	17.106594302045117	10.150403806024562	13.046158043579762	10.010437219437867	9.851328481353857	10.751711847508581
2227866	14.347687345676945	14.393441058475998	12.689120412454198	8.531942831434895	7.157682286219634	6.9084453281914335	10.173618397662658	10.33715591062498	7.948585311355415	8.382177158521992	10.325615924390458	4.103835990175979	17.57388135605042	18.456903841617702	18.939861230576703	17.631362951915218	19.548095553416726	21.46200724516261	24.912056695571106	13.84113726440155	9.197959064693377	13.183097485416857	16.81868392532328	17.2953243054064	9.977475858503905	7.743880413424649	8.920390588028678	13.126347457774541	16.77732080095496	15.219886592558224	15.625610796260906	16.8277887916481	24.47177554896412	24.05318775174615	22.612362564700867	22.355482427218863	23.379203204838927	12.197862481914052	13.506454426451723	22.423588390361196	22.878250098140256	20.10717150352064	20.379127837970977	16.59177212121556	10.330034469601214	13.08612053573939	11.059012858898475	10.226124585534052	10.844958684052001
23432	9.079414609240578	9.474286130547581	10.52971558581274	19.07106365960137	20.006412876407037	18.80902173074821	15.958760152816392	18.92999939619766	17.674991775190765	17.266007995134352	18.97615513750283	20.471800713166918	8.570124194766874	8.519910181284407	8.960550776162298	9.310595221772271	9.421738311200567	14.85493994289975	16.187841800234946	9.90982430335354	18.21812776271016	9.421031817532606	9.415343190164359	9.546526749788672	14.720225827467681	14.496463202513773	15.074563791646218	9.467194970499968	9.813182823619837	11.026004255627255	8.751130730347539	8.757880776266024	2.9008205999651753	3.113454974535281	2.792414791585138	2.6316512564491634	2.8731677115389784	11.276797733459857	9.536453829110881	2.4728170391711184	2.421047281870053	2.8371490100616064	2.636279811676778	9.436339476560063	18.09682405696854	16.399549854248317	16.77684582712605	16.81881650932342	16.733040536363998
57319	8.17885206959484	7.450355363474209	8.033199725383128	13.015525710719814	13.34198125806325	13.163871064713186	11.208920743380517	12.821623766975923	12.740589067991202	15.582210468222975	12.749971427789244	14.827259438903809	11.882577607172763	11.646300317499499	12.565384368410234	12.06053842488962	13.106110127225802	16.678807132136622	23.164631349110355	9.433783795710498	11.660806344673704	9.677745505115457	9.870077464031443	9.652975077702113	8.562751965747205	9.077490879961337	9.540601610666803	12.970833836112698	10.948714212439453	10.866955340608888	8.337480626027503	9.358615940537986	8.716959995745178	8.01252084141999	7.893877658099214	7.210142395083648	7.394016532135634	8.768818518614088	8.114171283382031	7.632858574417899	7.972960818631564	6.086772088011477	5.8571410371908845	12.933321723667387	12.83688961814766	11.574396555030923	10.650935247178408	11.56462884307261	11.312496948802984
165303	8.03216054709976	8.22217734812602	9.073505378248406	12.76643523705705	13.094655194413638	12.49439106949769	11.212394659482872	12.708435484765998	11.912505509762282	10.859367922168483	12.375643895642753	16.39667273558896	12.014466654764158	11.877319253873916	13.012605139976161	12.928160511436	12.912405125286517	17.494273433630195	24.449678706530506	10.310208447065012	12.191078186330591	11.249632462271888	11.004111940528649	10.628466061085554	8.75247468149442	8.453287434148683	9.186732845865741	12.90660762621627	11.634540602621254	11.530467954333059	8.70247091769886	9.697862534021409	7.6512761761719235	6.364440128263052	5.9106873687125985	6.008618826012239	6.152304240661973	8.403597887143276	8.10805524200968	6.747100826092019	6.797815714296061	5.89929374722713	4.729765712653312	14.411438292068807	13.04183072456708	11.795556240120701	11.49019065940275	11.450436180424445	11.396053582758714
23569	11.288464047852091	11.184742214790427	11.771872790508816	20.142808847910228	21.170720794930094	20.25131995695531	17.287595386535635	19.896497483352007	19.383072641981066	18.468391243289634	20.09869363296857	27.208630186427897	10.868373934948119	10.098108975187525	11.106598643665494	11.1195951125524	11.355068095139522	13.280279862200413	15.10845030762071	12.337737147651767	16.323221729824837	14.064541669522892	11.002570802897568	11.042256883569603	15.989814382818455	15.757873113759228	16.285885471236835	11.20596532045246	10.424994226200416	13.159001691512978	9.717844340143861	10.354866698061334	4.814700747841152	5.4037234614683705	7.018847651238585	5.753073333171203	6.001775517790471	12.072362620263917	10.568393553228873	4.770293780470013	5.243733026638786	5.138976726543684	5.284220410055345	9.547443914753254	19.608924077013445	17.568304431802595	18.013153050876465	18.44896441181619	17.651971535895864
22906	4.61953489475506	3.849928977163721	3.7047848581293437	16.983886272231928	14.457809777488565	14.053024283723975	11.399964979347752	13.600107916573714	22.005595614173554	20.096936689568004	13.821498799865312	16.24407348125046	6.687478172708483	6.903861081068474	6.842494436735135	7.340271853685362	6.8936468943259355	11.605129773589866	16.18979102403122	3.554804155813114	4.953703190028134	3.69724373435553	4.59484943460901	3.906009808029213	10.478931327768514	11.284199698427196	11.489406521116603	8.574607739756422	10.284733586884569	9.274184423091524	3.8913915024947134	4.768230256434603	17.181040280738856	16.809490199403253	13.516368115323813	13.603578720322092	13.884083255279421	12.808559478490654	12.478765779717103	14.841134273360279	15.732829009495244	14.192556623425654	14.352316438431243	12.484748453914998	11.419269517212934	10.412199155062815	10.323465064507387	10.65050624816971	11.45961052324606
57361	5.066548993843592	11.634023474296551	4.382073483487227	18.16325373241667	14.880297828004704	14.426481442139984	11.491084003380081	13.961668780709271	23.118251685104678	21.24297067449124	13.9885371267	16.894926317023376	11.272487544978297	8.698443261151494	6.087676940590301	6.4766890481847845	6.240096455920938	11.80151736603823	15.92583363749334	3.32752923249003	4.603372267445813	3.48862016277161	4.090116384880504	3.5398805350030353	10.702349894769855	11.6456279397604	11.840401180174455	7.3904655968568935	13.318731027918606	9.41228639207334	7.107117441756386	4.716894366655204	17.1676346361716	16.485664253000184	13.495030225694757	13.330792427243587	13.492517457193856	14.507328482237167	14.015161741848178	14.416412336002262	15.77018909846995	14.646588201922286	14.714669841383092	14.206281566561774	12.641271362061815	11.441300038807826	14.97738078314057	11.843013934922995	15.348907591408498
57365	4.59027890650162	4.478890320754874	4.153247988109322	17.724866255900306	14.665036667856866	14.309191634518266	11.373058624408248	14.00202086594702	21.877271363492408	20.135391673131952	13.742121202437756	16.376948111449746	5.950517878981727	9.200022344746259	6.609883928959326	6.624802321075488	6.683329357383949	12.240814437028133	16.8402452002185	3.743502777940486	5.11816248852015	3.920902172212095	4.876162496849864	4.1654047913378385	10.322784269532193	11.311558436212911	11.469527635247275	8.49613246973144	14.005054560893209	9.194392484208592	6.507060082400709	4.63136930258826	16.566506709000983	15.99253267313791	12.595320627819085	12.844450904583994	13.133661487435115	13.761753383870929	13.500373377063761	13.672761662478926	15.071312419426002	13.49889209509415	13.805377974929986	13.394421975042466	12.393554616315992	10.960631734418595	15.088667129425952	11.427592329856678	16.023406873468026
16	4.402303296361793	4.043466035220483	4.066327483303355	11.593239844071185	12.00780897239452	11.766437816104144	9.040031716434138	11.573107711348245	11.121857822578745	9.77219102017468	11.324363631269481	12.48895107273674	4.206129070094044	4.184627724153409	4.876661295274924	4.2247462845329204	4.70443254449391	12.093230635012814	14.291061163517334	6.111278949499784	4.824527184202857	4.122946335680965	4.668261465981846	4.662816694281064	7.3885043034682925	8.23589695013495	8.447354744168837	8.271365731963975	9.256817707172901	8.649066990660415	3.0047256498170363	4.331184531189987	15.84341509793517	15.291340873691066	12.16438812001374	11.880465096298312	12.246289574018906	9.808731096419711	9.643945559515332	13.6446046443232	14.710204908758527	12.564682713849612	12.746876994127193	11.419264081356443	12.597260162602602	9.98333001143741	11.18229732907199	11.92750579508469	10.489634417974884
57410	6.25487590618346	6.557326195842708	6.262875170177571	15.751460750987706	16.365526947224787	15.802088968282481	12.961145044421924	15.830771965754819	14.866477431175884	13.968013701263887	15.507992062685261	18.6885561428062	8.625017166547844	9.312335144277306	10.732545683562044	9.944655702475504	9.811380983941243	13.487864730339895	16.50897442449262	7.784082348046855	9.322994133808567	9.305583745397161	8.144414453793601	9.335704586377526	11.291361075296942	11.883629618766127	11.809032037258996	10.815239539084827	12.149704294390657	11.295020681278238	9.908560595467423	10.416728438429116	4.760430806427413	3.6988471643015575	3.687837931469121	3.473722462765578	3.50693866197642	11.659444631392864	9.820125792068918	4.460365409458406	5.024316830483133	4.9920309738125	4.696093839081001	13.015490326252038	14.773829629353992	13.866798774518973	14.470459144890969	14.765865579315946	14.13273966528584
32214	8.990012074167877	9.641837900088289	9.753663275162983	20.47361804040044	21.180279081197703	21.51968610177545	17.575784453203664	20.619896602564182	22.498528666091644	21.792487067504897	22.214880881801545	18.994010804600048	7.811598185289679	7.470758145491063	8.754773439973372	8.175214625800033	8.903090021654513	8.843900172732797	9.439055778603016	4.302008318766579	6.640236415813428	5.007751959449315	7.184377556161267	6.405567495382022	18.353528029696154	19.111107761057102	18.86300498874088	6.2810828623063	6.914681613403242	6.525653839957144	7.480265613916182	7.235748186898889	14.093465962266254	7.637454020328472	6.821221962761741	11.136344582012926	11.749567882715015	16.6049746373018	14.49658196738368	10.876631075098562	13.629464123063904	9.190991160055074	12.58961817255319	16.224624004628858	21.01299863558144	17.10963689552885	18.447631419322036	20.577559862986636	20.954380536549543
36108	11.381839343951954	11.992383727133332	12.165851486822664	21.638467824704367	29.651767559931802	28.95720467080655	23.79565456768728	28.262409220605274	24.64097330845766	23.86778216269581	24.189542977330255	21.031671165788566	6.213507012442982	6.689879259214888	7.545862691864129	7.155805021033072	6.6126873881422075	7.163795169386631	6.320067077718262	4.005296408377979	5.340555014063387	4.727569629170893	7.375684399960194	6.652714237804377	23.18669840840497	24.87894581232135	20.60898187298432	6.464893135382495	7.400051813334714	7.489039794466541	8.613482851625644	8.52547311498261	12.866072472823388	12.059170085179181	11.124185582022323	9.90209711272646	9.906744436431529	20.585238873440648	18.659148976345413	11.162712253140645	13.213289270186301	12.270646422326395	12.722140355721658	16.964638064612405	28.95986861844768	16.96449240023142	19.432426772293166	28.601034587264213	21.726522653036586
186573	10.93758158606891	11.316105716493189	11.168576948912872	18.92090532485353	24.880673875887044	24.846942107843823	19.97787752868091	23.926720288673682	22.27344344721028	21.0811226870119	21.3051149998543	19.858347814817055	4.926122204582909	5.7569744572878365	7.015183111387358	6.368743887734568	5.364890779645658	6.688223278066594	7.0152105514697425	4.188963858761474	4.295763227937556	4.148398961653059	5.897322554355319	5.466764041763816	19.354092290353844	18.471046711469064	17.8818918369753	5.270529931290034	7.664010248768505	7.7751105445757425	5.970001096420833	5.794307503874842	15.374208747077219	14.860607370227354	12.483364039373406	11.79084735094793	11.37786491549382	19.85882679019415	18.639049988096115	13.786573737674853	16.271408008853083	11.331668593497414	14.808021605128577	17.896904184587775	26.91383397065531	16.038148487398022	17.22640279025912	26.08178535953983	19.395056041066596
22132	4.5281591249122775	3.9797111169228137	4.318082766665276	12.35921668799625	13.050160644106375	12.454688220851134	10.188790930162257	12.562771330838626	11.501811784342888	10.974854556305756	12.502765884450264	16.527041749292312	4.044400257909427	3.682036513246847	3.1318369862796884	3.2260679508560144	4.244608372871529	7.959157742363421	9.35965183564389	5.673787741525086	5.737961770245189	4.192421169929991	3.803890788282662	3.6915161504893694	8.91315759634875	9.154723705872252	9.459002880359758	4.0642367057443405	7.515005820885522	8.383447509847455	4.49079159926993	4.227032957724493	15.463375563564668	14.850144205658529	12.146825135411284	11.659482892282838	12.139407426450516	11.514730055358985	10.402811625472774	12.220443509684044	14.082707851924573	12.293950447531184	13.277132990297464	10.080573847206258	11.591601894676275	10.692268575035973	11.07994256738648	11.003877863140152	10.647500196018969
45242	9.030418074242965	9.141240124415965	9.663073320003583	20.023266703191478	20.82579648138198	19.35922863414526	17.336869361070956	19.75070539501455	17.501458809233938	18.10809904125896	19.45678786223153	24.855866886620984	6.899339788272537	7.739991359518064	7.6682253693224744	7.787223240239565	7.376404263004936	13.222709163023513	15.785078590091334	8.495280118565859	12.047769681282812	8.679812960554546	8.276410448123979	8.215936001258735	16.652067930423474	16.398743753661204	16.338562304800586	9.036195918889971	9.440582359463617	11.03987311947309	10.466970101021356	10.510303051548584	7.524589705651966	7.1513138324808905	6.8256077200132905	6.367260196853088	6.278907770201185	14.365848317799154	11.784617454408725	5.780282533611412	7.49614559992704	7.1268654566201945	7.623520052055414	9.282022610027608	20.045305576835485	19.19116639198266	20.67226168820455	19.665382700366365	18.37781488903284
23134	9.451826426489818	9.652204477628963	9.651427357836019	13.76669242184427	12.965981185901002	12.090633097106348	11.331244409469107	12.342070973445535	15.057763656953984	14.800674541382703	11.93904830611695	14.644998154570334	13.600272610706238	11.162289218997717	11.292794706189525	11.53016782008057	12.603218644920785	13.334069912788996	17.052741842695518	7.069807823439183	6.451267531067155	5.049518627314752	4.4082132391901165	4.61580839344529	8.95792611810063	8.76210882290411	8.720281429748624	5.387008354658262	11.410495304920747	8.219514720276505	7.4838506239773785	5.733997512672023	16.778220499616907	15.539857581050352	13.634622918977797	13.944444410870314	12.831141078856492	11.36936748666241	10.417059043593435	14.889539560212432	14.772446797529925	13.444509029820894	13.289435056268298	10.584694696781042	13.496960169231288	12.581805029654824	12.051425285091309	12.578804341933525	12.951937690870457
41578	9.041303750857157	8.578582182763075	9.062535002452423	13.06310673669346	13.097674210618232	12.236313823062014	11.655748151310636	12.615786849436534	14.34931280500736	14.08954580514839	14.188825399039919	12.020458994154815	12.338813198334178	9.988476046187145	10.237629079307487	10.927368568433966	14.82812731767927	11.521886210725828	15.052705988042229	7.1166186486806575	6.387595402706495	4.658649171254744	5.994303530975188	6.183226063643199	10.18833269423184	10.235746543498154	9.66475673524181	4.029582112443555	11.596984031235086	6.880192221958692	6.948990530712333	6.375319604547642	15.700875928780537	14.681235889363345	12.4979230024133	12.0744802672063	11.468440314470635	13.517310568257873	11.263101837855375	14.184248145768983	15.31386932384296	13.254850551966127	13.229289024134705	11.368675077341063	14.206474373242187	12.690891222862449	12.363553126214072	14.124546797761429	12.142895652060766
46800	7.772169461069344	8.25528959679505	6.494622802806493	14.095157301300045	14.171142394199952	13.381209556137332	11.708237990390932	13.43625277035055	15.982458454733242	15.20021318133531	13.09087018448829	14.925178434551999	11.528596095894668	10.040771841956962	10.150507321871682	10.052936892150141	11.692562522404085	11.585585319625222	16.119593528109995	6.582493796631735	6.229511012681571	5.108694795670799	3.9396657226375877	3.8825680242909506	9.754008838919457	10.211015462116299	9.993156347987716	6.500203524260969	11.888582693338819	8.674224302605639	5.315216991157875	4.775227234075854	15.752536311834465	14.707342110038084	12.151282833142268	12.125302886897021	11.80347546781768	11.289440291420672	10.402044783328297	13.478777378194264	13.812485580754188	12.524230783638885	12.178246455117865	10.58531648568541	13.186490636858275	12.362834573532108	12.910950921298936	12.77266133089896	13.611998721626074
59129	7.9212933670592935	8.475802470373164	6.7196064360787675	13.977101487958219	13.973365181310752	13.150386617252511	11.80836175790267	13.395394102564499	16.945608108206347	15.66318801751339	13.076660025558297	15.72163230551227	11.335810747557918	10.072512168939912	9.837886705407133	10.008131777352116	11.10591084089186	11.085263801004515	15.800807107988396	6.345082644583018	6.04839546170736	5.466797272910979	4.148293328329256	4.134612858946355	9.445306168221638	10.298698314289526	10.032739767530634	6.4919704225460775	12.607456195370617	9.508736863950613	4.983156434660955	4.580447848643755	14.86610224899822	13.74640854095002	12.191622443849436	12.061280902543773	12.461713611813472	10.617648763818092	10.04264292464843	12.891259604034513	13.265531124456855	12.054585549889127	11.127836005578331	11.7448466272779	13.468673808452213	12.50174652083055	12.655769365835399	13.06365783888799	13.68602135393593
22277	8.257431417724344	9.113065703989486	7.6497317998812395	13.540788702683745	13.251101562069191	12.98196266122189	13.25585783698183	14.480291716380096	13.698929925926768	13.323985903596538	13.669230148143622	14.87575264276081	15.852584658721566	15.957067411180502	18.17394158393953	16.989987801848205	16.850215050800138	14.228844410867103	17.330779544607108	7.920636390626369	7.219705361602347	9.71218197116192	14.061347028861901	8.337169694490742	11.894729314062564	12.006114393999288	12.590068657700302	11.352727570425989	21.954472275743342	17.42382781925575	15.599562713693404	16.359594959645563	12.734993299643442	11.991384882003409	12.257473428293013	11.543717236920397	11.448544684771823	10.823484418827507	13.019252196573186	12.81406055205089	11.915878398305994	11.868635245023045	10.382109036594022	22.57802248590685	13.308557908783804	12.99120202283658	12.655353723663787	12.542793581141844	14.680403332624108
22744	6.350761934671867	6.88492480743076	5.928264092746221	11.921487475082321	12.468508259375376	11.967008481868715	10.577672718123285	12.442729742120443	19.94041298398466	18.871861488730357	11.808699732762316	14.540643905232699	6.496211186652672	6.79927284969724	7.775043650847814	7.489104148506238	6.803444842933576	15.245974234643821	17.97626168306108	5.176146716600121	5.785573034407185	6.635301117219786	7.124213696807011	6.789664186334167	9.329357641284638	9.879983688081568	10.04935358538609	7.67820355735067	13.053493457569457	9.038533447663134	9.191980756652423	8.204803606341846	14.020645701721579	13.075443098999655	11.411235601506691	11.06377010037232	10.668282254525836	12.218229699867969	12.59671338520135	13.156976602103725	12.968858883642655	13.428559544272465	12.661770991758111	17.321669361500955	11.47249035492132	10.623134988736595	10.732281160219324	10.834929417941716	11.856361151599236
400943	7.027503941906313	7.705993693352451	6.733560530599661	10.279641545072854	10.158736371490804	9.78794865323069	9.864833978058734	11.0526072340728	9.975059433450744	17.773074969755626	10.029870122908045	13.807211494041812	8.530632469332687	8.36636217063737	9.226104416302018	8.99420081905524	8.61001466295792	15.94457832922971	18.82028699679317	5.776118096562404	6.724991552859807	7.8449902187335665	8.273708021235578	8.318102907363896	8.486953902264148	9.1191926064191	9.199657922378695	8.599496938982975	15.14667966847628	11.261830068212081	10.97372002904597	9.922626527035954	15.605076964430639	14.593791959186746	12.916032116240057	12.953802490313562	12.085281663839078	13.183100425807101	13.24087350788932	14.482593334354252	14.712744769254666	15.037319702475449	14.89291763248406	17.440082976218648	10.597329159506579	10.718146519026698	10.599189832121915	10.544466464002028	11.254380761670857
37935	10.824723350952556	11.019167518548144	11.413574064388753	19.23050875524067	22.043466075802073	20.5151455429124	18.281527319103557	20.98665204823424	20.478331954424817	20.02533717176623	20.188572442514772	18.676205277494766	13.936352230881523	12.566619309843793	8.154365873754115	8.367194086291088	14.454024198934322	12.879091798257566	15.580263206052175	9.452874690057838	11.482680556576655	8.197273136530578	9.64464049626958	8.983498674802748	18.001422766589478	17.585402485170185	17.18578118797984	8.656027265970446	7.174366273955961	7.57851487698212	10.402040502669568	10.264200803617703	7.440046994072152	6.3791546853021055	7.117814258770401	6.378952881739261	6.805952665924319	14.926310630491603	11.543925970144661	5.482721943639198	6.855491150945053	6.961155086520827	6.766057539627151	11.204691510447178	21.17776308400704	20.560707553547207	16.692606722355094	20.722111033714025	19.257446160052115
42927	10.657877199147366	10.624764531551628	11.59444850701802	19.56598371765819	22.34297832612635	20.797286326035998	18.727527581202395	21.22530612818646	20.68043054577227	20.34617836614883	20.749950786662772	18.091339616010302	9.145790090734389	13.641128428011875	9.339976325636579	9.011660663536762	10.209462409485303	14.650109615397463	17.432588652184208	9.72278373254689	11.760434103518097	8.98160472563608	10.100621177631215	9.274498780687763	17.68229021927291	17.5215579864759	17.20528204072617	8.851284305434048	7.77900754754564	7.995055263214516	11.188696821822848	10.786239711220158	7.419588372262172	6.897676392640419	7.493256015150081	6.902473825332192	7.33716272474007	14.18374815379438	10.714974939074498	5.5064301194004734	6.988146943056453	7.410826324787905	6.9355266336712775	9.673842970609984	20.6393518947415	20.17413842653512	16.757747282066425	20.429833157128368	19.240791957721864
55085	10.199942513191017	10.636702434963768	11.068651117257037	18.387227388655273	21.96500252469768	20.50722602839628	18.08072791055401	20.835491179274346	19.191119501348894	18.821851204952235	19.063738612371512	18.3819811238028	14.848518713697993	13.240036814877783	9.643636742974973	9.378254902571639	10.067081898843838	12.910312301186124	15.73280374507366	9.314815564753621	11.660715945131612	8.388670094176115	9.792516074482416	9.297093228434786	17.884705102135776	17.65523132105609	17.10627495121431	8.892590489642908	7.898881670084244	8.801632462677851	10.58948709251853	10.54494146927814	7.346174469736331	6.742126368613672	7.234470746780856	6.213578215618663	6.393794664618763	14.760310444600618	11.230893792745901	5.643151527531836	7.021370395855679	7.427029921137429	6.868365812235236	10.896226515591064	21.23525866497762	20.64611554793871	16.10407454068155	21.04545835045811	18.954903293679973
39254	7.22705360112327	7.591480488322895	6.549551518275001	12.475833064284222	12.941377971189443	12.241598752006114	10.743500960529065	12.599118682447525	10.644421002977557	11.751581401791624	12.076511813657437	13.681039755349335	5.394570088518415	5.931031678258089	5.577511696251959	5.65854877336713	5.262299894595228	10.863174937681945	11.535792046699003	6.332776911514854	6.651077885212393	7.779287873609472	6.477839382571339	6.578642952165885	10.885401893523921	11.156804267919032	10.858835111230727	5.861627818121171	8.249691678141504	6.906422594368722	8.409119478537875	8.216348746951567	10.790551952974335	9.656131150694213	9.358523697112762	9.098582727785818	8.353855102196418	9.906847404284706	8.848386491488167	11.582550123086502	11.186859215010395	10.448978516003919	9.544061340519086	12.086016230694662	11.884647539624568	12.07812344646288	13.370856086870774	12.198612043741782	11.269585897236496
57130	13.64764854230246	12.265443501707468	13.422433538712042	24.80417758957053	26.009806895867953	25.974966416233578	19.90993097161281	24.43519039160001	23.804284798790402	22.61630474881571	24.52972760712658	18.432800598207653	8.505736810273843	9.84390104705253	12.062277653740981	10.857189118000214	9.32742744505154	10.129093414707153	10.321123642055197	5.638626456016354	5.035843675987058	7.072966679089777	12.946557928523053	7.566974643676941	20.316470660214318	21.816779996037628	20.526176223130076	12.079608761987545	16.033572357568666	15.4916305352248	12.097178047069086	13.040933205167173	13.35570966375198	12.870611101631757	10.614289559518028	10.038755889822017	10.114675525410812	19.58025611898906	17.001782252010354	13.48854797881491	14.730465213721098	12.969218095834622	12.894427791333321	18.640029093775162	27.348356191820425	23.474452408934987	26.11560979568818	26.835139951892703	23.9497991302725
57236	10.972234692694686	11.592578134791623	12.338194218711518	18.928712183345272	11.835571747543124	11.86804047501015	12.371562979539052	13.429793952889522	21.78165594362214	20.247388761626578	20.622217503477277	15.369398121828459	11.995784592930962	11.073702546900718	17.694809380842894	11.584766434554648	13.293310448122474	13.232085974746713	16.446852795447505	7.748931756692407	5.8629179449623265	9.83293591949777	10.18328341932425	9.598948141999369	11.371582573498895	11.79224922958204	18.277590352176702	12.201690488998773	19.08471845703693	13.790864763310665	12.339773565864816	12.72686451762383	15.351064821125425	14.485771852955889	13.399521155385091	13.131357338588082	12.86174501305409	12.419948309427438	13.972217149533117	15.189123018517963	15.225192298076154	14.752440564047866	14.002478564931401	23.657568807480782	14.091547000201784	17.283647595486233	18.575982284270946	13.682048746763742	18.31718800089817
57499	18.73840882856161	16.95280801062037	16.692578079556437	22.29757292252699	21.991990736924954	23.069948408084684	20.141569780629066	22.2170156585539	22.74973238322664	22.441473841838107	21.45896831440075	10.95860615796651	18.24020659355763	14.285327510730923	22.834198144260963	20.638474290146142	19.780540320925866	14.648462684907532	14.56600509100845	12.111181070034181	4.073974780680246	13.390883717492605	14.064105557008487	13.052159015986556	20.957290662479416	23.02781866579818	22.089248016947202	14.728331521281634	27.563948026529513	14.506499831474532	20.835884275655136	17.093104983794777	30.006297559203045	29.63557514468255	27.152017890994657	26.20661085579323	26.549039830320364	26.68261402713595	26.388464404928243	27.130872262322274	29.911168567957187	26.724501202827756	27.6770628221728	31.43362495055018	29.11303780220466	25.3177773293659	23.36731328684974	28.450001838302267	22.307494382235966
73937	18.396319982611505	15.108373375787624	16.235142905534648	20.718953004311487	17.79119529570395	18.716339209862287	16.95945494211304	18.48323810836347	20.621714577386566	20.510001098030518	17.507175198032158	9.221385160715856	18.47930589139563	14.832574877429638	22.812255813031467	20.76205477078105	19.71194846001604	15.443413562835902	17.15840269274978	12.130429568211147	3.5357505278921866	13.76027361378136	13.925546794913478	13.22801371427467	17.768374262089107	19.252111660051572	18.457188381279963	14.80550118326677	21.484466173921625	14.17965282548082	16.958559901854585	16.71257244869959	31.59859751571399	31.184789658936847	28.62314490654927	27.691476907503365	28.175454549005117	25.868478624259183	25.395390212845832	28.240229527777746	31.32098698490307	27.76339777305213	28.81043153573025	30.72099252618201	25.636069814017947	22.443759116815272	22.039816290570204	25.116819708138227	20.65040912359865
2846667	11.081120309598193	9.849010037144533	9.407578714221533	10.792651705012267	10.205795147188416	10.570436719267024	10.326642979092489	10.955629534028194	10.435136642270528	10.216886405390447	10.006185031475287	13.386359243081234	12.509352452248315	13.076044660811503	16.261382363301166	14.91893113389637	13.377482795618924	21.480343103165698	24.30603941908	16.201602571693872	13.378957383995228	16.302321241872193	14.518985409938928	16.156764443642995	9.556187573912055	10.84361232999784	10.71143011111185	22.377734097222234	19.904459386570412	17.93637026495369	14.349802597475014	16.886666605627475	24.051813854050653	23.703721806735473	21.85426840664817	20.881596354214288	21.82346588713191	15.653524317143672	16.59018387653391	21.231115028750846	23.40697446949623	20.040003087592623	20.89301673904356	23.950205158293905	15.09264446801263	13.237699934779087	14.615368954748629	14.789313212753754	13.376844768313978
21999	4.714781465605916	5.091921073565354	5.582277169947826	9.377270266459997	9.065832072024657	8.579068091842064	8.677594013862127	9.561233228231544	8.35981638062609	7.424508904341903	8.339009946586609	14.942033420347865	10.417656943472831	11.592286347379702	12.866084420985228	11.600021813839705	11.407489635767634	17.11692590415027	19.748851732019375	9.792876912959667	9.140567988773267	10.800986898518866	10.125482641362597	11.207269245367813	6.189192729798156	6.31372414484102	7.048062232266864	13.382478117973877	13.028609512005188	11.95987291235597	8.67002255666198	10.425538583011694	8.638955164884496	7.847828718937398	6.79024402713951	7.021568025632922	7.161971304244243	7.907299168190855	8.455329059075686	8.308278370128216	8.168845241647903	7.488305969868207	6.0862629515909905	15.52639160432192	11.019161414236846	9.449275421126366	9.940282387695577	9.939099816002775	9.619676787662206
1724523	19.08889196907504	16.0670423957401	15.193441088819489	16.18854130557126	14.25158724344137	14.548296013893898	15.866814737425985	16.296173465280226	16.516150852672226	16.53772840059385	15.830149045792876	5.68180664943061	18.584236614421112	15.72240062449028	24.40098845842569	22.031442755855583	23.072953314108638	16.513562508305935	19.198278165693242	13.72226415118217	5.315710581050951	12.606290711570383	15.691157958943462	16.694575916051924	17.15231014944784	16.447899835392878	16.123829225888233	12.973464752639254	18.490552670750724	10.61715687971966	16.831511357079577	16.779028092784028	32.36837654766107	32.24254081543788	29.89526102274011	29.06446377598545	30.617924708637524	24.4694119097156	22.90251983755915	28.109980985367535	31.661447733496352	27.990114791036472	29.305694876263917	25.422815261135423	22.27751193294014	21.149576372100185	18.35023010486784	22.24080835732247	16.080896859338186
1903280	17.438624439379378	13.515444748485839	13.274468141143824	13.810559205752888	12.373934590968116	11.13852263122655	13.369580155522351	13.761327584676529	14.313578704269181	14.267509302844946	11.165984119084154	5.599318160916374	18.11707039371414	15.39087159643376	13.78230229439226	13.06197319223626	14.19512665584733	15.296355243821854	17.800095524839193	11.542909122379804	6.964772005317077	9.018196376662766	12.874667425573808	13.482509151646342	13.456944488324513	13.503601893518368	12.547845712707286	9.518424515326487	13.59129855161497	6.756703410436792	13.870302493570852	13.641422616489486	27.72900322474986	27.37575135094298	26.36423711454092	25.23583631668167	26.301460587898	19.935247150606195	17.84845376125806	23.741966499942972	26.303897826034145	23.774206766379162	24.532206538363184	14.234393193439608	16.171429197456348	17.60351046306585	14.902584093650919	17.3352502916928	12.418162898732184
3813455	19.047189589169612	17.624091433651028	16.569163821727518	15.3397883933656	15.150996994729644	16.022059112699893	16.71119408692858	16.78478340907966	15.52816517174502	15.20287616562941	15.56028481376778	5.342304260889716	20.224936113791927	17.69579982388378	24.99071887508242	19.255358077727163	22.04100894811184	18.247918182440284	21.402669722740114	15.853198390857933	5.856507072016316	14.051334549072205	16.808692627707135	18.291099572800142	17.540916939553686	16.41556773103929	16.099134857074418	14.595930466574396	19.90004507567585	12.476018352955538	18.27862150332162	18.18257143842512	32.87387103008553	29.532535759852472	30.69905261743079	29.638264134635644	30.917984675798582	25.288856158150192	23.985757794188956	28.796574446902454	32.35182336676467	24.85769814201232	29.875166789987055	26.012074716846843	24.82255734247481	16.994915943316634	18.22623427725413	24.187353518495982	15.91772525293299
22976	6.304892781341373	6.8205377919491585	6.374571547896346	12.178764369294338	11.818429989420833	11.74696713196158	11.200772181489388	13.145013039163603	12.06923390963973	11.581852485161578	11.534540569793972	15.245978633221082	11.017717553757842	11.169836161642001	13.07040544067996	12.388283724867703	12.184559772155941	22.0581365540593	24.598043842515885	9.927816098141122	11.769967587286414	12.883490278292998	10.736779697865376	11.856562145689226	10.138798825873115	11.173801447933977	11.61828321502303	16.202479018181496	15.703151071097231	14.385583107826262	10.892414544719808	11.464929424266765	6.401392666621552	5.414066718357843	6.176254725651116	5.6902839178231055	4.74312460345645	10.324811598272536	12.747282480084243	8.321802383437584	7.383540804185614	7.378645825064518	6.9036217005345035	18.56342637863672	11.493533279386991	11.290459895540847	11.06206015197584	11.026328859375507	12.796469520317654
1702624	14.936048087229608	13.522358580920159	13.536691807367347	14.265018219716657	12.566624144700137	11.48601295475173	13.738038938436508	14.053557328963663	14.491672721155936	14.678760364345822	12.146316612092805	6.378515066606403	17.98429269370417	15.18962184210578	11.491664255777431	11.164614991201484	13.346392037027158	15.358801634793263	18.194610495376487	11.732354166064173	7.139095195378832	8.924425480215511	12.467197120613777	13.225516648422332	13.699042757136262	13.235480696136895	12.69547463560794	9.19621118587933	13.355189110209153	5.833553740823723	13.929996724829342	13.435063717880382	24.123866169688306	23.804898521223148	23.247907627910276	22.098930799054738	23.12463299396719	18.061739533639525	16.30291513394726	20.43846514864894	22.84346977387091	21.382544877468607	21.521158060520573	12.883937681312155	15.435402027796808	17.474178001900558	14.95950038430138	16.401903095675824	12.20844252552299
24726	14.225574037565082	13.365886126067936	14.63569146818965	26.550112357582808	30.782612384080796	30.23026387899136	25.083175242803062	29.629422615527638	30.168038559511526	28.81160147648011	28.774231664576128	22.017492709845648	9.051474886799669	9.641283919465822	13.095040543253068	12.099366395837547	10.162327358810467	10.17120897392117	10.803742788197848	6.902812260462459	8.23884856470234	8.481823655364812	8.617454457547327	7.629700954902205	24.423650396013016	26.331411576023374	25.703863519352403	10.469682842350865	16.727652429753505	6.801758226280261	12.139735287139478	11.854401394915394	9.11422935743529	8.573850127100208	8.494747411244097	7.296657101190172	6.549779718887431	21.405895035670174	20.100376865614084	9.488113098178292	10.705007047520324	11.825922749322977	11.523110523086753	21.59730156692497	30.497871999266444	27.20604385593133	23.05383969630009	30.03281283071341	23.869487304134836
775731	14.558869130702162	11.373389973952424	14.361902157157948	25.50741706085378	29.23623670372279	29.271191875401165	24.10627895742035	28.29513460026381	28.852211779358555	27.602065928439632	27.58243597332038	21.47862741610091	8.530594931262113	9.60562333613479	12.479497692652288	11.357402839658366	9.003452209202544	9.790939627352127	10.564473112626601	7.332139459216692	7.70438015800905	8.307358821193642	9.072605674507166	7.760720064191278	24.249732239444196	26.133574592736853	25.473005292720977	10.277653324168549	9.95032248091003	7.560472523334475	11.772949412366279	11.6810160080397	9.336731122619677	8.920422676104293	9.128856613555625	8.146409369312108	7.048025741388295	22.344810277954366	21.941637932317523	11.235444997321066	11.792442237053994	12.916751208805673	12.36165677168352	23.23401771069284	31.174037144792585	27.001394039163454	22.541117576659342	30.124034748157847	23.503707897255744
51886	15.464291741848117	16.035592581044398	16.43672017191531	24.007349325797097	27.49508630918687	25.94228697569224	22.797227770612828	26.14461809236927	23.949771839737227	23.96346881215636	24.30727976168277	25.348336984116738	16.47378923855877	15.655154004687228	11.508151469090635	12.283751878562473	12.496797606721394	13.496454839098073	14.932300879681105	13.163965552966088	14.339912999789782	10.724318515222105	14.354936238826346	14.10906770946471	22.34751298887983	22.33366123802638	21.787469193355204	13.321833543865372	8.792300878681944	12.908476954112105	14.747825395712319	15.056414634037223	9.37329522899168	9.50068562701657	10.119174142308024	8.992791616458543	9.074846650599575	19.2822317017376	15.154358510170784	7.381673151716442	10.182660122713772	10.209159338620763	10.682246295415082	11.160809871776028	26.339190172997444	25.14271328086391	21.968338313308667	25.793828545813476	25.776374251653877
54072	15.024576250892867	15.738790056289098	16.017200140074074	24.75801296004899	25.754407107330607	24.19363346199041	21.416447286025225	24.359263442489645	25.83800224363207	25.48736181340417	25.721328512123385	25.356894018681675	16.484676681317033	15.757400956741586	12.099041408309995	12.497672742539335	16.78750541201775	14.44215204194877	15.787820776444242	13.440733564233037	14.736185726562422	11.443751558300745	13.595016804588758	13.586752967776127	20.764457861551225	20.781063004022396	20.582295307911018	13.79751208893254	8.80495872711367	12.34265316005814	15.410142149184235	15.180148235890009	8.41766190014522	8.909431894448613	9.355696885725022	8.735029727324823	9.078116879846213	17.075934944315733	13.295886379108412	6.925112099075034	9.291430621699568	9.37110001842589	9.704094691335666	9.809067213429284	24.21770515086077	23.250520322179405	22.071213928829685	23.746539982091626	25.65323230628781
4624374	21.67212595181683	22.214999617826287	22.422520477625206	30.559288791925415	27.47581774113003	31.001657011601186	24.749524688089846	33.36616812820302	30.987777016868506	30.835210380129954	31.194309855723063	29.013371092196124	19.71360305478319	19.722632737094553	19.425824757852702	20.013403184867002	19.86200068699834	16.127247064513725	17.286590777398185	15.235521225632072	15.75974460989381	13.162869371924044	18.258791890736706	18.101785928705393	27.243533710242787	27.818121551760484	27.194633082395065	16.606216253702662	11.54763543434685	14.249243015001053	19.67598420128483	19.323962968144393	13.198339847779572	14.298420895761428	14.638160819970647	12.389189983529457	13.317239607119213	18.90344189447119	17.56833798714895	9.262309468945691	14.077767972867235	14.167985225514222	14.800653890998744	11.473538053784246	30.952109784563703	25.520996289822612	28.353002674175865	27.15055295147783	31.004200824938277
1533152	17.85098731821542	18.476910095070416	18.869699973776115	23.916141479537522	28.23464090973539	26.635536301750776	24.810126571058355	27.899716906362016	23.66196804586022	23.566467150631794	27.24382558144958	21.30444409206513	14.475060074726002	15.90021736485142	15.14877231222097	15.038528254800587	16.87288308070947	11.896646986817855	13.102293222611051	12.953016032099116	11.51894265022279	10.237260602004554	15.171207814159692	14.74903357364343	24.961401903296853	24.26101933338182	24.288241378067134	13.001636797241485	10.38300831107937	10.00836686842618	18.801535272913505	15.300328346763608	11.865892413334649	12.784958653539997	12.77596185292775	12.046229663287642	12.577067495124131	19.4637246746965	15.12491662790576	9.892150909629565	13.553549906838812	13.92835216021412	14.974571706426499	8.544871194644406	27.99090466377834	27.951662911943835	29.11724658531202	27.77976581861733	26.10678620886368
3813343	15.599600263547016	16.915688587179666	17.130366070984532	31.052680972050513	24.419417896997953	22.957894502094348	21.412829777927787	23.623349473980255	32.37331647572832	31.80952572777491	23.91402943826592	28.976957017378712	15.183046305207805	21.616510026023967	16.124076740672212	15.753029769637243	17.09106895401444	19.072286409526605	21.287462968602213	15.479394315267395	15.852938072131337	16.119005370869008	18.658055688834846	18.46290909743803	22.159090271684775	20.915802825681197	21.150077513699898	16.602149441539808	12.501743167617793	14.470080095498087	16.510979180910226	18.450800839216747	7.882971695284183	9.145190787756505	9.729701506325648	9.483543346557775	10.841520647541852	16.842189648483934	12.76688344213585	7.02384802590521	9.219006633799587	10.597579485836095	10.746698364497815	9.544261862263108	24.00062336551986	23.917926249714796	27.574594342767433	23.431792740130717	29.962489742956162
27246	18.700412128139867	19.024366348716676	19.935664410492194	27.328814964069988	28.275385726360174	26.576284637801372	23.95091635504323	27.21023745426134	24.088013405797934	24.87920831201445	26.393039965339675	27.969572690677808	12.960770942424563	12.214928295585167	12.0709513446738	13.14367921337604	13.749376248924497	16.554084769321026	17.536107679174957	15.495299306641494	16.04714788665207	13.124198972427003	16.848513272605672	16.434462255916376	23.725418087141026	23.43967620036441	23.04942344011007	15.684350864294101	10.866465862674987	14.84149965041858	17.78917628841523	18.085863668760293	7.786737695776477	7.787874121479867	9.743190390474261	8.766417504072272	9.208331592116558	18.86954719810312	15.118997779842646	6.583248705091057	8.740294703484054	9.76256566196298	10.598636161403896	10.511818316038546	27.425973937832186	26.359124891386376	27.852520507561135	26.513211007077768	25.08245802388157
41308	18.59506209921559	18.779743872010556	19.869505489539947	26.991094411206657	28.22600464470951	26.695925872027548	23.717090348576065	26.944857906484792	23.776869995221805	24.846246821418912	26.265619463408175	28.77168829449335	12.0229617315357	12.051573705112787	11.335083492490293	12.217230263690434	13.329542351387959	16.927590504821453	18.024555095678497	16.19254493431848	16.52217466878451	13.781108264535346	16.56879579480859	15.71547097704199	23.83109872462222	23.551409399961805	22.787343523560345	16.071185712105663	10.311530284654529	14.43281324284642	17.88356886141127	17.71391776816619	7.331224601931782	7.038146611172272	9.311263685245288	8.065083093831255	8.338828086908478	19.6087644078942	15.476590710767109	6.789168998275451	8.564205750579774	9.849939102863793	10.095009969770848	9.494065003900124	28.160431239000268	26.96305671813585	28.75593598024476	27.344285031108075	25.42439327336896
23597	10.843372112622855	11.16303476635965	12.0859481171945	19.73022767158093	20.991651556554004	20.058219300773235	17.28205960600931	19.42821942875292	19.623630928948106	19.818334570241856	19.991536382484185	18.825119764092	6.930156422967802	8.074121883939517	6.849612588177658	7.84888175585692	6.315747910629465	18.926281839173363	23.1668422575267	6.213501024281682	6.841638258134496	10.679542113440933	9.695213512714828	9.150460036371081	16.46204530065823	16.80434918897602	17.313786984884153	11.639294064731597	13.087672441181416	14.972463187482171	10.80002532140496	10.07772750870957	13.63957760875312	12.709625349735232	11.66803462901068	12.16121093384687	11.99402605931578	15.484241517970846	15.101000578211574	13.935671782459622	12.926985804026085	13.627214784802703	12.512763708418987	16.908318893157883	15.927021272334851	15.13580395709181	14.894381817322275	14.953652312189204	17.452354606796277
57003	8.143328876976172	9.269171006541313	9.997470437007557	19.467643149248126	12.902842197599554	12.643967386797675	13.135205948883618	14.130701697776853	20.577093141089744	20.072213444323506	20.551239726779436	11.945939414014457	12.28395508830927	12.149011154044167	18.10794323766443	16.803817295558236	16.483699361588958	13.642940757100627	15.693749129254808	6.734570581057699	6.312316434122983	9.308299379212098	9.096983586522638	8.587839804253163	12.329925569328498	13.193364011333378	13.238493476032431	9.718713632270516	16.61089439323055	11.06089541646082	11.368725711918184	11.631859327425062	21.96872472967223	21.620153721623726	21.133029716866723	20.342768560425103	21.079225122224596	15.917227086799487	17.969703475021447	20.502651512394202	20.589230463374655	19.138409681920585	18.836344960939208	25.67507129651035	13.006408281515716	13.643933682092188	19.7692911882575	13.24499271597904	19.855443211602562
57192	9.284386169084803	10.186916005186678	10.880494156972448	18.883746038732607	12.26456228460057	12.196917176526792	12.965366901216546	13.760183022905302	19.481741666558232	19.112652625379503	19.60517184918496	10.873778659589972	12.210970555567235	12.0609319130757	19.489885753051638	18.06497866561331	17.924866962953967	13.374572999125245	16.029144281467737	7.273158282500036	5.84563335748425	9.933559253152788	9.133975518850304	8.692264268281166	12.291629446734204	12.834683506495752	13.026102914970457	10.026190964886306	17.488890139846138	11.107162673242309	11.939439064099306	11.995132022194888	22.27048766892783	22.0533832340345	21.433276588784494	20.559541681402553	21.514831583049098	15.927959411881638	17.744242859867732	20.525306736957404	21.04493808952296	19.128844166727816	19.161149484936733	25.40608946305695	13.449518511805044	13.870551122947267	19.625385218563512	13.301680033870456	19.809870922953664
35447	9.456037276802121	9.850721145558136	10.312841437220287	18.145659609996937	20.946810992184307	20.16083018010845	17.863068545932844	19.690151148394197	22.087056312714825	20.461215368053153	20.499741930738548	20.11783047371595	13.788027521625946	12.55213966511791	14.62831980203398	13.441784214871234	14.569314060715188	13.946648044536557	18.413756919796583	7.311864395848701	8.284285028759642	7.976360670134847	7.350211550089749	7.06770616695347	14.808925406630188	14.248473235189408	14.194847908545286	11.859847097146496	13.242521737026161	9.401054608508447	7.5067705591761245	7.151505622648759	10.95217183518966	10.880188353681689	9.128504065480252	8.05536670341643	7.958017744680991	11.84062323440003	12.030359444802418	9.536138361623879	8.952778799790474	8.5308052003439	9.353996062663306	17.897492770319122	17.566515828386457	15.438109837792597	15.506733035730973	15.6770056611348	17.323912219086054
39139	11.630686219688604	11.369016833054383	11.728282386998472	18.2986258818006	18.57562845642362	19.568286168345587	15.078896271830786	20.91226543775975	21.102214826578646	19.945573263219753	19.612866438105073	17.744644264893658	12.091207441673903	10.791551645212168	12.202552381408964	11.065417130633524	12.855541521395521	12.104508561880738	15.767802478920101	7.104050596786924	7.8702503978781495	5.535325283434411	6.307141756525793	5.297221983098844	15.962087548288705	15.908132462128915	15.867335580524305	7.677644032330824	10.899932364411276	8.028392969487	7.2125713565161185	6.231140209988771	14.329003749891445	14.369644566943359	12.729158124416848	9.552690190947688	9.946508481404202	12.54179467798078	11.89872293052232	10.153341722238798	11.89546211096971	11.704177785996812	10.716975355237722	14.686027171130863	16.90849240984932	15.796340168208209	15.873786821441627	14.607722299328188	16.850298712255025
62434	7.151809582491035	7.387438944800688	7.63295365138624	16.30854244737692	17.40422822927495	18.13721822792483	14.27013670609145	16.430881367108707	20.13532417688926	18.573698211123563	18.523279810949703	17.76839084468467	12.718467562481521	12.133225751412393	13.512899908450056	12.384383027362365	14.25519675756326	13.035809078397136	17.522700731337057	7.273589326569033	8.409645202729388	6.665123271336043	5.46919724505006	5.048627952643227	12.89466051478592	12.989686482136918	12.649199734495378	9.44892075680715	12.836456946197382	10.09589964719915	6.760163663854986	6.01641479769262	12.92503133199752	10.97675383847731	9.463043767425493	9.264712764972783	8.707302850230718	11.009513085590807	10.059398876353166	11.043457241725953	11.718299056615626	8.353032853558734	9.694512057614208	16.713204955867745	14.951742114444125	13.464052981452811	13.957620224017228	14.537013010709684	14.696073471509324
49865	9.118711475159914	9.459512521448588	9.787251006924313	19.054243475863846	20.548733785766384	20.77202075699169	16.883910389652602	19.598834183164275	22.525106473270494	21.118481865083496	21.1802617501125	18.91362695479218	12.334593372210811	11.133733208441917	11.98615110335845	11.48879933013697	13.033327602789678	11.853485205603768	14.544814413626748	7.359458612608453	9.345396846591742	5.807454931354452	7.2492823437203375	6.625766947410202	16.02864712691818	16.524416619188358	16.009568492773163	7.756517582470379	9.509822295619532	6.538954356691402	7.881005920220415	8.015508121747187	10.833642621524719	10.160208514463523	8.418779614087407	7.665138605658721	7.524943321785623	13.866949991417552	11.10413341755652	8.129046179567048	9.915185174735939	8.878368995282488	9.443113542899447	13.977931597444165	18.251255526821378	15.004558548714563	16.197915915706407	18.277789637464103	18.17932659503015
23512	7.79002166635502	7.241308865662371	6.648870275195511	15.379285477127079	15.927866598651192	14.97858458445027	13.243374876096356	15.129444586488416	14.76201523567097	13.601313805007491	15.034263915806743	15.453083782591388	11.4115486794243	9.936698498302807	10.317415621294804	10.006078016277934	11.589969482957061	12.157880737704994	17.95098371452277	7.744122988347422	7.9664967485447935	6.874619109470228	5.790358242858999	5.697911106872255	10.663323825384845	11.334490940310314	11.65868215148461	8.616022474899692	10.801254225635489	11.063005776512268	5.391949762666496	5.220964557966517	14.953599237089163	14.040015185500723	11.800917951963823	11.97166226123089	12.220647006294156	10.385315866392965	10.06860494541099	13.15478046861575	13.95098278305425	11.871384758028327	11.346758604382854	11.371550170494826	14.85427515086713	13.310101593641436	13.992456242245927	13.973633517186778	13.319934975413327
30434	8.495193902305122	8.844193344329833	9.066560698098682	13.585650455818898	15.9168043827284	14.578556146000809	14.249287076854106	16.166356684279755	15.56312089973795	14.623581029674925	14.644073217851316	15.911667306983015	14.051797887804968	12.153681048989208	14.974277079950568	12.951172325314804	14.875512538387383	13.299237734294653	19.157265489494193	8.239162340561439	8.466743128676631	7.056959810756286	6.16468393713378	6.459067777461864	11.005722161008551	10.789711675182355	10.671200556979176	9.423711627992049	12.190369778520376	10.684797614308907	5.086169766229702	5.4573291078702955	13.080494992879332	13.068822868377815	11.348351358529719	11.817506126448915	11.962812299763534	12.961285002070404	11.482040320503943	11.158406259110514	10.586412480816435	9.093494616551919	10.138333918724143	15.894077774903623	14.490239368169636	13.224753183308962	12.639072298433733	14.067880167958137	14.301540584332677
53671	4.922286831973022	5.114351489584439	5.5793559973266476	12.709749342067521	16.241563749990707	14.107270296018552	13.489281916427117	14.460012593448443	16.181738102777334	14.441168169302124	14.425639806290347	15.107880721044205	11.911239054339829	10.512857120308771	13.300322088312583	11.113622076816064	13.370212889478102	11.55185620890516	17.444440134426316	6.917392676522664	7.0195475159889975	5.842507084407769	4.186953858019278	4.167296138954184	9.415457141393137	9.917195153423489	9.527773242281066	8.1978962873114	13.178651244101644	10.46561005108262	4.422002288642725	5.207791181159454	12.411364909289155	12.536953673568949	10.710215318521513	12.352663611083672	12.441510874704939	11.072258946495758	11.56330645234581	13.477064101895431	9.092790546326961	8.609144399027969	11.974475282772408	16.999063701473787	12.978880051441173	12.207172624338659	11.693172129071286	14.031307599300513	12.689543633479488
40306	9.583698364474339	8.940500628432565	9.044103165832706	15.786712460126365	16.310751968632182	15.221864035607672	14.303574005908354	16.03989046424672	13.351142448424936	15.20268595825733	15.32172651596559	15.29239593371949	9.247845780649849	7.850155919238592	8.157811686455814	9.225521920029323	9.469084920505876	10.514812543951026	12.727453161969667	9.06089414616848	7.591217072836859	4.081712027258281	7.023666602946225	7.358891917787313	12.880815354775306	12.7403567695811	12.615979272594819	4.078413081946901	8.083923787720524	10.103630390695812	9.730403648656765	10.404619629655711	16.64965688983058	15.876967475260324	14.769300748640484	13.916632016628217	14.229773409431271	13.791401526338165	11.184456569828336	13.438450538383599	15.162311370020655	13.671853563521212	14.191304200828565	9.54802865693067	17.27735516894721	16.836536332783353	18.17899741536161	17.216653997639597	15.011205249864537
11544121	8.37977044141886	7.253629193623925	7.300875098780522	14.01916316246521	14.507022811186388	13.977236292729852	12.794546392530183	14.043277097952974	12.125983164636091	14.564125869980915	13.551549692418739	15.31125543430605	10.229108712010138	8.89407982038389	9.154943025658094	9.98863766326186	10.048500743292816	10.334508597259031	13.384577002197183	9.297607892834682	7.416050165461894	4.10559779282094	6.358579642403342	6.822124131522084	10.927411407523609	11.133882393721724	10.64807305655615	4.121411226191307	8.904600130317535	7.877607109501994	8.002419740336316	6.673614668696624	15.501126790375766	14.490266167559497	13.522686471894769	12.72589413618691	12.29455624662273	12.941239982003577	10.791207121986636	13.178116951390583	13.83245536301401	13.162625153467781	13.116684795778935	9.680039564885847	15.383123629723643	14.494698586088978	15.472822589408214	15.116422409778448	13.086193604279718
24251	9.861773888152818	10.695953354114572	10.085750352901668	13.749611423237573	16.214465799795857	15.172054801600328	14.799056346498922	15.756503907820269	17.571973953842942	16.114767300420105	14.917820543937239	14.889504297901162	13.788517553939187	11.811212765274718	9.932998085293109	10.534867042948585	10.168229351338578	10.031571493055564	12.760982729777247	9.466780370019299	8.495865920067752	5.171022256708989	8.409514270946975	9.000597636159888	13.871471796540158	13.819694607336267	13.190628574013077	4.993338775633804	11.423240007285163	7.739205762698443	9.69466300780332	8.791613916196892	16.29520351073624	15.904026183481392	14.011854654124244	13.136626843696856	12.528497223023955	17.364796241082445	13.88771609678994	14.607042223605173	16.749131026682605	15.88424617514014	16.132673610317827	12.798378835816507	17.665429912395993	17.251223165781752	12.156457614443802	17.880597195529	12.194045934827676
43539	8.81384334238107	10.097335099575462	8.502664990295346	13.226425785573083	15.89571915149062	14.850060112157731	14.473411366944308	15.477057513626017	16.678680305989765	15.315925101349038	14.839450980873044	14.667475402570005	14.376969528166411	12.046972727628948	10.052513930396325	10.510773397576376	9.75986157403593	10.336468027008548	13.640985695005455	9.104090241301414	8.300499375422094	5.146878142706319	8.11787133312342	8.721932387981372	13.638416335762388	13.20338004494789	12.791783107237896	5.48413761463701	11.405505236331871	7.579853295748848	8.781042978902285	7.810173922463946	14.68732842843167	14.200068874638125	12.617103669977597	11.91553908662266	12.152880317269275	13.29672118695586	10.432041964071749	12.178240629473192	13.70662060367144	12.621651190047757	13.15715846403498	13.483623546486937	17.488986586947963	16.85712139406866	11.585787407387345	17.22638737765994	12.337177903226817
192423	18.740064582332685	17.2969514937699	16.559000488563946	23.945113240748658	15.693509788112616	15.38947789289041	17.148514660847763	16.5808275697971	24.70587195052835	24.20576249746946	15.445453929281104	12.144676282477398	18.517489357610124	19.017724243196376	21.940686397256147	20.30392172245055	20.026351204105612	21.812574952390893	21.562961458252726	18.524988415354517	10.768178353283274	18.849454967027004	21.01147875143545	20.703141872174754	17.792420201126493	18.48208468334099	17.70966603335829	19.521718029064257	26.950289593254535	17.78206857188583	22.41734923535436	22.9292565528546	31.217004738708138	30.77452655399477	28.591706924164665	27.628450492364937	28.029170931262545	25.544710181941642	24.59966551846716	27.993090910419284	30.914621469498183	28.02672544173731	29.13588073553342	29.945914564547518	19.33513208298994	20.789411018315505	21.720780149294917	20.384588723274273	23.424433880788033
203504	18.952553004713934	17.450931159908325	16.79078983200933	16.421034449403532	15.738877759592226	15.221038608498175	17.428698688935174	16.762464928402682	14.88495509149429	16.672978509532957	15.26822489478617	11.206630811870717	17.680067889497003	18.27697514622944	21.07620795423003	19.643571177397526	19.02649435408483	27.308320425590782	29.487476283766256	19.449446845113908	9.743567987278203	19.498330968308416	20.315752562865445	21.483157887907073	17.779639455643938	18.57963197459851	17.771420759553358	20.245494402581322	25.904338668078292	23.289112895565776	22.136176022099868	24.16540194988838	31.456382197646334	30.935211788322054	28.813728082183538	27.831035367840226	28.159888074874033	25.6669711343416	24.697937785422194	28.212409267015854	31.057498128126223	28.127274203936064	29.210833719817348	29.83067223184624	19.35097906122095	20.926538714594134	22.00226119618903	20.56741343591717	18.672950826554082
56999	16.89517445012038	16.303742082724437	17.208237722091134	14.965252229748753	16.279227030175598	15.47593302195381	10.818181247326189	16.752190994016267	17.06343503225538	16.045511394156307	16.353387407506734	35.42312693566168	12.510994644711518	12.655302955678298	11.874040453864053	12.621020675840764	13.11538907924579	13.991798193942039	12.19209652602866	13.08304111818045	11.865797128722527	10.918454043499015	18.395761672189593	16.550435302432394	14.739589855216453	15.05124372269613	17.60803914409552	12.194610994205599	22.93496914975034	27.39873091769034	13.686375250591377	14.541574202953418	12.837654228869079	13.209532652595987	13.250789814195969	13.777704616517235	13.658866633070254	41.6042903304455	38.106523345747505	14.546930834371897	13.42816088301001	13.691494355986132	13.903365207747356	33.94979327035732	17.566625370286694	17.66582408776902	17.945648974054958	18.286761585912377	16.54119347870641
57200	19.998905314021155	20.051921135402658	20.53154230207854	18.803648869627537	19.44895951941273	19.10811027799239	15.415963331454012	20.955819688096184	20.473143786583492	19.72004572603052	19.45199680773578	27.766351260297128	12.975875597525162	11.350530616743546	11.945947754919464	12.016931951481236	12.476614226755007	14.081023300157984	12.696651821545363	11.202001245768727	11.159782802911675	13.086189708144651	17.835591871426143	15.420874610443489	18.163532138516963	20.759767692459818	20.957204233818	15.765955979222305	21.66923882203828	22.942382342800965	17.093289391466122	19.19949117448647	14.821088370346926	15.437376002179027	15.353514705374897	15.596773648052066	15.341528493947795	36.35290980976262	33.100004702940666	15.131373425800463	14.064064872241328	14.401344953347452	15.127358827971397	32.060663566916716	21.059481790531184	21.45907773414319	21.120989033641003	21.445441139633136	20.268714012044292
57224	20.199526987036105	20.24212873815034	20.72706812381479	19.166515135149787	19.88143899539915	19.566823918779424	15.549949773052145	21.294700279212222	20.791270047653278	19.993421765856077	19.892505717769225	27.871926670470305	12.645014061691283	11.299947150400829	11.716255332988347	11.730382610743966	12.324490711061333	13.57152491738985	12.192590500807059	11.491475310629824	10.746860215464823	12.868907827985447	17.739320158222704	15.277048141162862	18.63386448606904	21.204819929894704	20.991980966285414	15.591588188234118	21.812184748650456	23.232743788351502	17.561919234631045	19.111587529995173	15.207703228956046	15.720104274109913	15.686278541498663	15.840535674747965	15.516179405167152	36.3822008034912	33.16543838875823	15.317737429021442	14.215120452910027	14.397180223854537	15.495661130769145	32.212966067856726	21.318245903407444	21.73653634117246	21.48004329712341	21.72781432374267	20.54869141931661
3742499	20.664370557419623	21.187686570053835	21.650899494210325	20.328456899154038	21.079660275627734	20.688780580692296	16.393685202047063	22.465587907690455	21.86970250009698	21.072483502650222	21.084661011309425	27.211193693991238	12.637343975826518	11.353787946444323	11.8213638671428	11.939001726972034	12.363175075463625	13.320579368116473	12.165780324367342	12.35151552403421	10.209412685068896	13.4805259957517	17.617776178864066	15.425107468911886	19.758904905410837	22.468621795502127	21.8295788371216	16.30154926627884	22.23040439705245	23.29256666049468	18.60201933551244	19.886435808367114	16.517282597697896	16.89314068734534	16.71786350077468	16.900562390705744	16.652235295017025	35.8964695376464	32.81717142892452	16.159127673719663	15.117783215762119	15.189431661218919	16.68276985281018	32.05852671215879	22.375647913345098	22.802941377666226	22.56701755653473	22.774687179289728	21.54402234711823
11524119	10.946962899610037	9.98769797260855	9.960024860831675	20.012511952429332	20.67439739881519	20.21010571400706	17.405616973295626	20.06504243706188	18.016441496410607	17.90180301549078	19.335184476801132	16.549681824856233	3.156829239707771	4.0935215433112635	3.2993750454222885	3.119912542440013	3.573306596152854	6.84293709229951	8.744237615965847	8.980053565034114	7.165866191826513	10.122334960129944	7.450033340190056	6.824116916133062	17.246321448966572	18.020541578331304	17.16424870405828	6.053976375749547	7.9294195237090825	9.227269558722524	11.822708325869524	11.646455890377338	19.820426938754878	19.155222634644748	17.57845083275659	16.499695579457374	16.706969165491188	18.998851559077025	16.642836374075717	16.438411013214235	19.10859207604311	18.3203323067209	19.07107176038549	11.155711456881683	19.251049432951408	19.38003656599154	20.736805245593683	20.423062984300067	17.61514104989078
57516	20.049036454381614	17.90123297933492	17.739659970653	18.40419242598543	18.59636347067171	19.073918957657217	17.250553101446975	18.329545646621938	16.88075615085088	17.164365217938666	17.465747162568828	10.106639745269932	16.26753869608273	16.568924658957386	19.454420148248275	18.062673051067723	17.01133814285589	16.156673584683496	16.850947978615043	13.641437019410581	4.70281942289962	13.610179750666576	20.070615097632743	15.80483544448574	18.63006661540365	19.98723066911253	18.696040581403736	15.083626826612278	24.531877802071016	22.78542734675438	20.735827114755452	23.01095060959023	33.7464482296029	33.41898289400742	30.407383982442298	29.541283022051125	30.017814079013004	28.46778313110269	26.205759032841403	29.91402507834646	33.501894255270386	30.28636595597196	31.51463941942481	26.729167199010877	26.887115191368263	24.100723076511848	26.922219302696103	26.76815273707091	22.433598886220356
5672990	39.93311650655776	37.6448100868469	38.13151351867799	29.95336727908769	35.91453841165698	35.92742830324985	34.65730788209888	35.85545009363079	30.537080803562237	29.729491384774285	34.0936715303047	17.64414272083769	29.389435510960162	23.11166247954528	32.396808093541345	31.42110762756614	30.719212264693915	21.759277025271317	20.618639538415998	23.297972875324202	5.266316650420862	22.812897852046213	24.88691663318775	23.91123809136286	37.59910397345162	38.97879879720322	36.954936862396856	25.96826464919806	38.760077875208125	22.341975436075128	29.170130720256335	29.57611868711104	49.650543848012916	49.546216402210824	46.960781106511995	45.5557173860433	45.97395609672888	48.18842137695301	45.2146618157939	45.90263727747355	50.55195934583653	47.40861656756943	49.2034109928667	43.06504259010036	44.68153156521486	43.238751411442244	31.500823834579897	45.40557611527728	28.558697127582693
1712057	27.317429702031607	24.87500300021496	25.682927811768312	32.76054245941798	33.15519111489124	33.873456311879266	28.964905904156755	32.41511023757966	32.258334211771796	30.845425768423514	31.508211475263977	19.003131471276145	17.190620783587693	18.161679944123822	21.11076885364146	20.185128943970316	18.043801507654305	14.759372343176132	13.188290105505917	14.836552651378913	7.0960879074468135	17.16378407571909	25.353751349342815	25.785767469094182	30.53705212052805	33.062717186520814	31.766506828130815	20.069211106020223	27.084818511902483	29.643396157313028	26.11205110534054	28.210967192759224	31.874700310116836	31.946850276744698	30.420426774467156	28.842762407642077	29.216000798358873	36.696360820130565	35.099993473918005	29.061128985959346	33.360079949561836	31.482066141733046	32.942907737874876	32.39919210392222	39.23656175343456	34.818897193850596	37.925676225810946	38.877342405150245	34.632651034736746
57063	21.007562938183828	17.676373379414102	18.386266166771613	21.08562332161298	18.692229076456233	18.713989748420627	17.566809503452372	19.39812286963425	21.35857358327267	20.874835272450817	17.395323438907553	14.51854043934029	11.325857983428126	9.78735115158997	17.569543530930993	16.22982651828775	14.620819179010747	10.925372667140623	10.192879842220005	10.274743455958493	5.643809641377878	11.747320805467853	12.320297935547242	11.677004312047691	20.058125585357974	21.028110108224965	19.514437614956712	14.208772731850521	18.602171427062807	15.921438500992382	17.183319467123994	17.767907291647013	31.94921383313768	31.822713306966637	28.9136813670727	27.938583026738254	28.48434363448931	29.303665274904024	26.69255784702811	27.882295814399573	32.19719532486924	29.11853488931228	30.723949107777027	26.76596953993144	28.054502957242256	25.52230979329012	22.113476503874896	28.060017235829307	21.69026459170761
57146	11.330571025803119	12.845704976252687	13.51677026198879	19.618858046748326	21.733583020435308	19.97276441746071	15.292462761011487	21.805930357482683	20.07522672377	19.64715076884804	20.56193770987101	14.55970479143881	8.235307068675986	7.938283551828489	8.585964684118094	8.4496226927142	8.111085243902089	8.963222532017237	7.154946173102907	8.125417484848203	3.7528296458498094	8.54530711794491	9.083749645891325	8.671131080509893	18.318091936410003	21.035691520256343	19.294339722272476	11.378743110325024	15.897333961004039	14.927838369301837	13.200440556983754	13.510247666123673	16.850444273440022	17.162188023989515	15.184109373491543	27.39102052049836	27.780484394195234	21.381491008310476	21.153439203372322	14.198601850832413	16.3680645316045	16.91000263626418	17.06307710142666	23.444384986404945	19.719506508843157	18.224790841555947	19.72385641103374	20.081621515666043	19.49387648653566
57166	13.694727078876456	15.548758678872122	16.14445250761884	19.621686759554045	22.92437468648652	19.413754963731588	15.168796881170973	21.66235451008195	19.736656966607686	19.31574420593832	20.142902974258934	13.554888520641457	9.444363236052654	8.480495206218212	9.287077654914977	8.992382422449511	9.217275826384341	9.79085571414494	8.299630198694857	8.996982308120407	3.9798764455240825	10.190228809475947	10.129475445335803	9.60433197161847	18.496760865666115	21.37368253703961	19.372198108484902	12.488117163764379	16.80875155735723	15.384208652217726	14.862806742401933	15.26781734447749	18.264307776875125	18.56027716665147	16.499915808645735	28.894937881013888	29.575086628944796	30.927597654769798	20.42846715293914	15.604649728029878	16.597177617001403	16.869252899530085	17.5895666791159	22.568412776055155	20.59482259854396	19.74213798591659	20.341826578067263	30.410890161020458	20.13081483045363
11234968	31.523601247548765	31.623933782239256	31.814934463923937	32.36853466850709	30.88407623516685	32.3233351629473	32.1339654307591	31.651127181816417	32.86894912836753	32.359065052381496	32.644812129892614	19.42417984726655	27.522747246376987	26.395703054074453	27.51787391414933	26.66258594278931	26.402969726938036	24.872324918822326	22.573605885696036	26.107360846579148	5.012920031375316	25.478519345601246	27.875463437140223	26.46818694623573	31.54079828504394	35.226948539628786	32.617801234810024	28.15739441512649	24.168967699814957	24.03243656705241	31.47324353335767	32.35537793401604	34.9198216635201	35.07963443407176	33.147926866793114	34.248607139092115	33.74779522776176	24.87664504378631	24.258074208419874	31.903291427809	32.32051639221499	31.85106208281308	33.74009607943936	25.36334212454872	30.732295077702414	32.478850835866616	33.476923319681084	33.04610076859344	30.340063941658652
4869882	31.747692247460666	31.786188363567742	32.29019036878896	33.02819144506067	31.35276491542819	32.87994952734954	31.946593246014764	31.827346870303714	33.68684185530324	33.087150762279144	33.62539096798727	17.99242587576052	27.76686193156	26.678420985439065	27.79843747218064	27.257231157408867	26.622033511538397	24.727948299550913	22.18711625316771	26.21269251491687	5.009833653609875	25.127296172636015	27.742597669421087	26.52296084378689	31.986112428924358	35.717949493769574	33.25688549126251	28.2735478104442	23.142349727456242	22.786012564844768	31.765689710175636	32.06072783714319	36.22747260403788	36.42312171944455	33.95094252470451	35.54454467247659	35.23526807516791	23.472786924997113	23.098204500452784	33.000226626813536	33.028744824534435	32.35889942951511	34.97090601184753	24.30692521635931	30.96853384336906	33.2484749642351	34.27753429150443	33.823842055101025	30.762867211606704
2484510	37.7737778449525	37.656050534563775	38.48597727358758	39.12409039686472	39.462700136422214	37.42187871603544	36.16550800243868	38.694542666683724	21.15282932419594	21.45101248868786	36.95011519018906	27.418638322467082	25.859442716976808	23.773150281552876	21.57301155006148	24.504321742297744	26.511745515235287	6.6912345403711315	7.024123880940913	13.566193475427296	10.747950937392565	11.471889181180615	12.411655563956623	10.544567236602875	36.64688658155678	36.53878104138443	35.707671234663344	10.363477212219657	17.92723952390656	15.751455098194882	35.40191817249833	13.193167652742398	32.88874222316163	33.00799715989906	33.70909961978585	32.316511554601995	33.12474190058589	33.53254342979442	30.05507062879158	30.490783868578443	32.88667487746744	31.02812078352593	32.508358084865854	16.92487701335192	38.22488291809733	40.677918950484646	41.30076428987469	38.337939866836656	35.2296671984936
1149173	23.040695676860192	21.158877375586517	21.914118384543283	21.72599535451405	22.02920882465799	21.497737681265143	20.428311600989566	21.46732482513139	18.295797233818245	20.28061211922448	20.270280169419987	18.5306854663958	10.252735079098846	11.45931891361554	11.65406171551513	11.911904409994447	9.919296967174269	9.698827556851345	11.333121002862686	14.875412937627692	10.142771918895269	11.103049589483216	19.040494223613646	12.926280025092657	23.368571152078573	23.847429362331827	21.990537359951873	11.625229003372763	20.134182888755934	20.19312925285756	22.03893428124302	22.627313095035646	31.89905287086518	32.01645711442911	29.413599925491027	28.551216974262395	28.339599424931137	32.46771551337413	28.588876688230155	29.21342990403008	33.37579021208058	30.421802068014433	32.02262293021422	22.597755286820714	28.53740806034526	27.529532385692356	30.76425806570562	29.468228524652883	24.569812227823995
4672650	29.734873021872247	27.231428824275223	26.77962541200101	26.248412016182403	24.992210955570958	25.944867119938557	27.021258467025383	27.058314646747462	26.278228747933742	25.812742157694654	26.213472519770747	14.781101890930682	28.271755855796712	26.898820235566074	28.644472022369314	28.109020529681565	28.63047113933768	27.43694331220524	28.891062563346107	25.295939987601628	5.519571608606719	24.814349403350626	27.37605591751449	27.314860381868517	26.4095794081767	27.412220304567064	26.684345680937657	25.21377768146117	26.262222257512505	21.572202939311747	28.989521085502453	28.954433968570317	38.95042649209434	39.337631818829735	37.61870231005499	38.508523155134796	41.260009465414626	20.95108779551312	25.489528520800196	37.06303910931558	37.67079824466061	35.76101560658691	36.71291261963277	26.643788065853812	26.67985435088995	28.47445046286782	30.457114671177962	29.70036560534934	25.985701084923605
14003783	24.45427307232039	22.76908154120676	22.931378131303315	18.215413604206216	17.833184208440343	17.601544880351444	17.862899390356866	18.11781666041695	15.263343810271532	16.535485130552345	16.375714197654474	19.089091270648314	12.208744699520322	12.957631504809097	12.912651416029092	13.447146052365937	11.629129958324107	12.440632354559517	14.106069287915448	16.83589310322839	12.071011154256931	13.740887557775183	20.732383982629468	19.739913998409182	20.688605715703506	21.426718194600422	19.684110771471286	14.597332503797771	21.50258411966813	22.030557686160737	23.469421865158864	24.42903714598313	33.91942118402888	33.97721711897838	31.505543956722637	30.781025306855444	30.806271154081383	32.363315442934976	29.701078987504857	30.791506082474697	35.372854265685056	32.4583509243996	34.419385424974614	23.574460043353966	24.146842831264546	24.493366458171778	26.872500965651426	25.98761309767022	20.837322187036285
4876532	25.48398111023006	25.018724572885528	25.362415310125364	24.857771464388783	22.590784918077627	25.075150603984426	26.289000393463038	23.117740504960416	25.68806802664237	25.002575824333828	25.268689941958066	11.144745524096777	23.638994578608873	23.705706980252533	22.76152025863772	23.20899861423973	22.843008314566955	19.80095012349076	18.72424411086968	22.877460641135812	8.207606204336845	17.75078385417106	22.844732591641208	22.44096975112916	23.946781454616314	27.59022885808319	25.156795183300492	21.283609887877926	14.664969658274956	14.782083793872314	26.237538176857058	26.192419718889457	29.53925549731979	29.422606043692724	27.470996163567673	28.722928911275517	28.110974115019793	15.797840561366094	14.706796223520477	26.448452168203524	27.151422496186203	26.782015316369495	27.82088816253614	15.713651656282831	22.158164313105065	24.88999242086942	25.960161234858372	25.43039846003081	22.101356804981304
5946848	30.289958744244494	30.31933638012845	30.257158012747468	32.72817905581707	30.87456041846543	32.732696220603245	32.01878209451289	31.083059624147786	33.441229884004144	32.96720125560578	33.28611851745648	16.402533198708305	28.600049314993907	28.759390692723944	28.86507063771891	28.745884572466302	27.963322697350375	26.281442877510536	24.624744753769228	26.22919284797125	4.568723890480546	25.022084837165867	28.262356508289848	27.54928485110878	32.44963593067682	34.85657899373436	33.609136692536055	27.362548574304473	21.855477964541922	21.38800327912314	31.00106625045777	31.10482695202597	37.47218420570708	38.03993255254944	35.11006462772719	36.74617323775696	36.44363898769266	21.196109890880358	21.64575537004308	34.40190549511118	35.132928141726474	34.69844329379277	36.719369015200634	22.885504159441172	30.493375974567986	32.50925320189268	34.3251132209611	33.67896017846941	30.40492823354511
[truncated: 113 more columns]
