# Supplementary material for: Olfactory responses of Drosophila are encoded in the organization of projection neurons
Source: eLife. 2022 Sep 29;11:e77748. doi: 10.7554/eLife.77748 (PMC9616568; doi:10.7554/eLife.77748)
Supplement: Source data 1. [file elife-77748-data1.zip › FAFB/morph_dist_MB_r_FAFB.csv]

	24622	35246	40637	27295	57311	57323	57353	57381	61221	755022	2863104	38885	53631	57418	57422	1785034	57349	65465	40749	37250	771242	57402	65762	32399	57241	57414	46493	1775706	11544074	30791	57333	57337	57341	699859	22422	56623	61773	67637	33903	57459	77661	177706	581536	23829	39668	57216	30891	56424	67408
24622	0.0	2.5856912024785643	3.631726784673815	4.409458274329861	4.990646821334725	4.844881897462687	6.154940823638801	3.824818600929735	5.084863139493326	4.096585532748559	4.831552667520401	6.362086131868508	7.688199404547646	5.452693400080026	5.488337269514779	6.022546839276879	5.606830900583645	8.094947065135246	8.62903783550322	5.638188930892083	3.4441389367112816	4.247771532872177	4.236246115275439	2.1548963307320688	3.031151230340295	3.0039879900699704	10.405938072517912	5.7076942288886	3.7420737719649755	11.047905774603663	13.277987231212744	9.666074012295796	7.573963913541993	3.950454568780661	9.134115156867372	11.299932653066277	12.750593540629252	12.625393948054864	7.059796436112449	4.526055599485511	3.4458938171865285	3.7036788694981864	4.05886262674469	3.9071800914120822	6.414291303617829	25.050504544662047	9.140138849446483	5.499303926773237	6.785406214344935
35246	2.5856912024785643	0.0	3.1875679196441813	2.6798935184706907	3.7713321724830307	2.8655537133317726	5.108595776057212	2.5069194454273473	3.052808581940611	2.381715868930413	2.9478509530622183	5.717861654749186	7.485986635408309	5.536201225449395	6.077262201598061	5.111947884525353	4.702817780077804	6.7915707042477385	7.967234660618315	4.653250148069351	3.1540455906544067	4.48812241976176	3.071036790626063	2.901840596547133	3.1513011572011114	3.3327389219356447	11.864986758100653	4.780221841310661	3.5112282454685317	11.148706492535048	13.024255958284538	9.233845442092212	6.877581010199483	3.6138759367867754	9.121343411461517	11.814859790223583	13.358685136187768	12.711897729539215	6.615560833976754	1.917162318025923	2.0374303519848693	2.1818329081957013	2.636934339253883	3.646412253789253	7.500599650160382	26.906170055086733	8.277504599648397	4.285526426010172	6.0107042933721315
40637	3.631726784673815	3.1875679196441813	0.0	3.9846753520835057	5.22797637387507	5.905472786696522	8.184366007534539	2.947215787586397	4.218063183248729	2.944287381480236	3.4826947719050927	5.918143208822068	6.098350027742112	5.038696452067539	5.972991947800216	5.468623597281209	5.581056349248545	9.82913250091836	9.801873940625546	5.422753103461058	4.271996651211453	4.291053237188533	4.608687370359546	3.0987148356853202	3.435560604018736	4.400812633403807	8.401604233477649	3.805048483274754	4.259212128329845	11.468919267658013	11.328198061027713	7.718467594024089	5.577536377836977	2.9188287247326308	7.698444022606156	12.312837853752322	11.237011382184203	11.288840943886868	4.816893489877554	2.1012931086972446	2.741366013800713	1.654602227307893	3.377166800401693	4.6375235209784265	5.816415575677764	24.726028322604712	10.568938562020842	5.9288830367756775	6.0563773903348945
27295	4.409458274329861	2.6798935184706907	3.9846753520835057	0.0	4.159990424444225	1.7751613343972297	7.478065494754413	3.13988936312982	2.8865613289593903	2.3010401682318564	2.9916845975612	5.445428616104892	5.868598517715299	5.60085003560562	6.690276320471828	4.603699606646507	5.777443811811617	9.503765973280863	8.848508955505643	7.825927614494493	4.373838149853528	6.79784774658352	5.673340961047107	5.168174392583642	4.883851919633822	5.4358777929286966	11.43149500029568	5.340974736454488	5.80953132801854	11.730570120140287	11.727359321531306	8.327917081227532	6.045231597960771	4.746857492494804	7.886288301021667	13.218025491034496	14.772495037741157	14.33665870261704	5.235313018131786	2.1080204526186512	3.1872912485962703	3.0634906331983274	5.741715711657091	5.703927425359697	9.681081202538103	32.22475758486951	8.68213879591576	6.964813185342276	8.284270022624522
57311	4.990646821334725	3.7713321724830307	5.22797637387507	4.159990424444225	0.0	4.214833011730669	7.6037182413346835	2.158009179765121	4.528740016748971	3.873351965225651	3.2952819062134755	5.454559776153964	5.52553224457145	5.188115648961477	5.8645434486615065	4.897948674798315	5.724388644281744	9.169749745798986	10.17231062231026	6.627703667971869	6.367826308767524	6.936876541525233	5.858871073315346	4.288656834853927	3.7821972793536625	5.368711263709811	9.633646983554648	4.424435703120205	5.833636122560932	11.667506183165447	11.51323318943927	8.011438443123074	6.450996585010781	4.788343148251324	7.977119353603703	13.187889736248838	13.476857480755365	13.59454201850088	7.4820949557820216	1.885160070353089	3.1495210875752337	2.30732752246368	4.378429688804082	6.1525050927280684	8.550887117029678	30.470747061159727	10.501846000041237	7.548499880911067	6.991752539750997
57323	4.844881897462687	2.8655537133317726	5.905472786696522	1.7751613343972297	4.214833011730669	0.0	6.071043672158722	3.445689839242717	2.0329172408829974	2.18463053501365	2.7590725214364586	5.775398528466998	7.151944100563317	6.306717228256162	7.692668247571954	5.193256768104563	8.889427360019141	10.227319332057832	8.986096847634995	7.868158438164763	4.837396365785219	7.904819759658363	5.672629251748237	4.719788690572634	4.457294551624604	3.3941856949845053	16.354296082438147	4.571342643831744	5.519310325194873	12.065160958684439	12.395203925460352	8.859885277849031	6.834360519228277	4.523125947598389	10.87306357156951	15.312474250459536	15.002045357814586	15.012140442376191	6.093696582606646	1.286791357194795	2.6996251328856937	2.416028311303576	4.822995042127442	6.404834334951321	9.102976432592005	32.97746523059766	9.49764181564641	7.308752564934425	8.710184746089782
57353	6.154940823638801	5.108595776057212	8.184366007534539	7.478065494754413	7.6037182413346835	6.071043672158722	0.0	6.7409198866000315	8.806919972505108	7.7049097178819625	7.874322232900708	2.657095791736256	4.068082186827445	3.93862231827076	4.843840330794293	3.686801425327505	4.877040284444848	6.640509944385331	6.788056730853006	8.399746259979342	6.633882834119297	6.962975558874751	5.505853382178954	8.09959051883743	8.809672146432026	10.13969770452858	13.18081686065173	4.244481634089446	4.704769544414627	6.974364349182537	7.257981767306407	5.232118396788481	5.598457469897717	5.826615495966581	4.889318492270156	9.737649575358105	8.758566251380904	8.118163504972904	9.087631172976716	3.9165128606714554	4.4325840226941295	3.9825708895518916	6.796906774073893	8.266860733531633	9.14621055163531	23.531545534128984	6.421552781986543	5.13080832789152	5.09001547339949
57381	3.824818600929735	2.5069194454273473	2.947215787586397	3.13988936312982	2.158009179765121	3.445689839242717	6.7409198866000315	0.0	3.028926830213381	1.4975771669536884	1.7089195609952468	5.121908100015588	5.649616272249702	5.105957133292506	5.800881142238323	5.581656953767992	5.991793466601952	7.572989387268855	7.6897876797051286	4.867451554521542	4.669942530861584	5.210107869710072	4.619676546387197	3.288722303060064	3.6148390052394452	4.450888125015216	13.76595235208716	4.4921071396392955	4.808861561334017	12.103597092615864	11.889030573249604	8.357806383650187	7.0368299428113295	4.388837855779632	8.479680697379848	11.466257595757519	12.1997834026223	12.881599505539072	7.22939365936779	0.944107548971192	2.162655463088614	1.5815763214952012	2.0246225774705837	5.8737039404633204	8.723452903038174	29.32648247630137	9.089004454846213	4.560923381817137	5.419840837671193
61221	5.084863139493326	3.052808581940611	4.218063183248729	2.8865613289593903	4.528740016748971	2.0329172408829974	8.806919972505108	3.028926830213381	0.0	2.28233299809846	3.1550665212688123	5.727938061015865	6.75546456490914	6.5043669496757825	7.609995290327541	4.971636736525254	8.491886650149883	10.235852249676784	8.888385383491716	6.770156357942699	4.6667250216701275	7.946155039808032	4.999679264672671	4.763180368970491	4.808439068903397	5.770156624606017	11.85668384390239	4.859703587536294	5.721345550835428	11.860064153853132	12.45886092624541	8.7157508765232	6.646718468306521	5.016351484247638	10.643913758979275	15.38797135084108	13.615347612237356	13.300319210992111	5.616372414476501	1.8565988852554303	3.1765599695055107	2.9213815286118128	4.675717281786371	6.032571366422745	9.177771355838718	32.90407020994055	9.570655188561423	6.797739640446885	8.143831966603198
755022	4.096585532748559	2.381715868930413	2.944287381480236	2.3010401682318564	3.873351965225651	2.18463053501365	7.7049097178819625	1.4975771669536884	2.28233299809846	0.0	1.6726986964334853	5.0673380785917095	5.7693958857690335	5.151415471154153	6.2169871361020785	4.730290221026841	6.123162160988558	9.45923402123581	8.791789795227132	6.860109637476218	3.7997159846693607	6.548560477642235	6.852008117107378	4.034058608923681	5.852110026359045	5.480934956992222	11.731030068648682	4.746159260456045	5.551648616308676	12.682804527037606	11.808729900419447	8.278595412416554	6.535283880656467	4.789404281073749	8.511157563578713	13.395423927008093	12.176630118700528	11.807475827305296	5.7910956286683355	1.4327056784195455	2.3146572881285223	2.6047569684705567	4.106505132139534	5.873427760622461	9.329239258803787	22.055565113479506	9.684543942183971	5.308400984388084	7.196420450864605
2863104	4.831552667520401	2.9478509530622183	3.4826947719050927	2.9916845975612	3.2952819062134755	2.7590725214364586	7.874322232900708	1.7089195609952468	3.1550665212688123	1.6726986964334853	0.0	5.441985316189871	5.682397138687004	5.785267843086556	6.177748820261193	4.738404486531872	5.763146215139503	9.822138279209225	8.134595426926687	5.5488044289290634	4.9443547387017945	6.8481711946882555	4.8529113063692035	3.8039834060667626	4.128889650408617	4.820498816362003	12.102857360628544	4.153190780767542	4.522796852037959	11.857905122320053	12.523945362992054	9.02719149380573	7.182968093519731	4.87126478914316	8.398146024132084	13.702838225810673	12.494337178504809	12.60384232595971	6.784007367199702	1.940265991005782	3.2878100588549954	2.6760367540793744	2.8980640215813662	6.531327583226437	8.68784613068756	28.804835339966274	9.202307641604158	5.589071902097487	6.417411023033155
38885	6.362086131868508	5.717861654749186	5.918143208822068	5.445428616104892	5.454559776153964	5.775398528466998	2.657095791736256	5.121908100015588	5.727938061015865	5.0673380785917095	5.441985316189871	0.0	3.9720093256966775	3.6243972147237855	4.56169656329205	3.763313416267664	5.733950133003589	3.4467885685249207	5.854387922146756	6.039400203877672	5.882063188610322	4.988809254122993	5.419636620494483	5.525888389684338	6.918665966352176	7.226851729835501	11.91944153161357	4.015676724994446	4.503126633964514	6.694981827656474	7.632651752232334	6.0096520967709575	5.454275944910256	5.146917850729907	6.086642075134043	8.671475108390624	7.886036764972664	6.81291350554241	6.889826010588176	3.84183046835242	3.7177374908236427	3.4356670374684066	4.963729782188068	6.420521207546749	8.79617341751052	20.275948913117467	5.04684477047547	4.006518727476755	3.846956463587147
53631	7.688199404547646	7.485986635408309	6.098350027742112	5.868598517715299	5.52553224457145	7.151944100563317	4.068082186827445	5.649616272249702	6.75546456490914	5.7693958857690335	5.682397138687004	3.9720093256966775	0.0	4.100003821576846	4.532040225368461	3.6875285392537185	5.3453760276134865	3.972475009563442	6.5052126870016815	6.185364970839251	7.375177947277964	5.315147546437983	4.264792184900553	6.146733377207915	6.462508659763235	8.014844756344376	11.652228460674225	3.9253029285839354	4.676562240092685	7.571992951907458	9.176112621966087	5.562545787654381	4.277658428388316	4.672280276383373	7.101657548476558	7.914872204176958	8.129406223878338	7.784741939204982	9.411970169394564	2.825897282496218	2.930097388497708	3.2644790232696153	5.501776800679674	6.809466204596875	9.527844882757595	21.168435258081086	6.6756979695301375	4.500190101554245	4.764195609499995
57418	5.452693400080026	5.536201225449395	5.038696452067539	5.60085003560562	5.188115648961477	6.306717228256162	3.93862231827076	5.105957133292506	6.5043669496757825	5.151415471154153	5.785267843086556	3.6243972147237855	4.100003821576846	0.0	2.3231689724471782	3.9910399311951745	5.4121918578698045	4.353676492469717	5.363561401927144	6.870369356465331	6.123918714029003	4.73164632727488	4.879109601757153	4.725694025396532	6.255283572905773	6.636647704694722	10.069019249607718	3.9850591014756023	4.094776730731427	5.5763681743811855	5.006069847114882	5.532792252274823	5.161697223331885	4.9023128658965796	4.9133423174108986	6.663728868455411	5.894084272071774	6.304438795784617	6.519915515258654	3.6926569983302078	3.182690996052136	3.6929974009700337	5.251054936573432	6.3993222514072885	7.812602502590839	17.864088909594038	5.714955803728484	3.6788582248531783	4.475996923521239
57422	5.488337269514779	6.077262201598061	5.972991947800216	6.690276320471828	5.8645434486615065	7.692668247571954	4.843840330794293	5.800881142238323	7.609995290327541	6.2169871361020785	6.177748820261193	4.56169656329205	4.532040225368461	2.3231689724471782	0.0	4.7186692881486705	5.302923064995088	5.002361514801847	4.9879866355680536	6.147263638840686	7.208960657187741	5.013459926158048	4.8521939329856485	5.642984808937473	6.280584605999609	7.31970651475563	11.817267030734648	4.905334242649539	4.8528539252880325	7.569087092963825	6.18206793110659	7.097030276747332	6.755706881870437	4.9844258280302585	5.8638081788031045	8.200363709907666	8.128439805452928	8.290931532984283	8.525946445149094	3.1608745880824456	2.7614133144538924	2.885202410842367	6.005411817093802	7.257736736129478	9.877193741986797	21.158731199413555	5.496429162451205	4.745857041151354	4.674655923166967
1785034	6.022546839276879	5.111947884525353	5.468623597281209	4.603699606646507	4.897948674798315	5.193256768104563	3.686801425327505	5.581656953767992	4.971636736525254	4.730290221026841	4.738404486531872	3.763313416267664	3.6875285392537185	3.9910399311951745	4.7186692881486705	0.0	3.852158213377739	4.116771422851862	5.920358149143923	4.728892182333669	5.382338168645407	4.33841293667377	4.379020315137841	5.841440037631241	5.01930716541597	6.512069443630632	13.76602867499955	5.057520085005654	5.771151123828749	8.773357613755774	11.446579021970537	7.522914438463811	5.161560036981544	4.7252095826534495	9.243387352281832	9.86650785754542	9.851114184861745	9.372725508785486	10.129320362420236	3.224992911695747	3.904873063912613	3.285226695964459	4.548028050468388	5.674428743171622	10.331796094787826	23.88897363857367	6.495564137459542	3.9554553153109455	5.500874915862701
57349	5.606830900583645	4.702817780077804	5.581056349248545	5.777443811811617	5.724388644281744	8.889427360019141	4.877040284444848	5.991793466601952	8.491886650149883	6.123162160988558	5.763146215139503	5.733950133003589	5.3453760276134865	5.4121918578698045	5.302923064995088	3.852158213377739	0.0	8.485547424253769	8.58537536193791	6.261424175888509	6.625342303484498	5.058027711978865	6.795425654659772	6.570157901743373	5.842033703950755	9.374921000745779	12.994702740896743	5.1630021389048295	5.150534748725088	8.183874174564183	9.260241157757026	6.523779239841451	6.994047985359476	3.51731641792202	4.963360680409012	8.069908840632893	8.558565218118865	8.721232137875887	8.72723307161469	2.6562680954907303	3.4557917772100275	2.375892196542563	5.7761164838446835	7.613495376929097	9.34898535415889	25.842378745457186	8.06929317941564	5.857507759007997	5.585308832212384
65465	8.094947065135246	6.7915707042477385	9.82913250091836	9.503765973280863	9.169749745798986	10.227319332057832	6.640509944385331	7.572989387268855	10.235852249676784	9.45923402123581	9.822138279209225	3.4467885685249207	3.972475009563442	4.353676492469717	5.002361514801847	4.116771422851862	8.485547424253769	0.0	6.170348594347158	8.765137217726446	6.331162444652682	9.731584696399299	9.783290234070737	9.80476422304591	11.258946961705709	11.886944911487443	14.699819575129636	6.926716618881373	7.236861907268695	7.027033397485454	4.570441837957234	5.195841182980648	6.452221978387495	6.785010644099279	6.693282316827386	8.423038469032308	8.5309350240956	8.231198093058495	9.53713111223459	4.311187287304914	4.953857066413954	4.716149523343234	9.57889940482164	9.75935166164166	11.260689362242317	22.105616553797187	5.309942886843364	6.5091922579155685	6.128338897291667
40749	8.62903783550322	7.967234660618315	9.801873940625546	8.848508955505643	10.17231062231026	8.986096847634995	6.788056730853006	7.6897876797051286	8.888385383491716	8.791789795227132	8.134595426926687	5.854387922146756	6.5052126870016815	5.363561401927144	4.9879866355680536	5.920358149143923	8.58537536193791	6.170348594347158	0.0	11.363233983902262	6.692833340414878	10.011933282435546	9.158367840879382	8.626479334490762	10.432985975513036	9.125221215620961	15.745873914248621	9.398780959331027	11.326108005399622	10.338693213740317	8.727663565346226	9.428668444946002	9.463138618120409	10.970613797039059	8.047320358701864	12.24566301523366	9.830103196195928	8.552701072565183	12.903285572373262	7.746763071265122	7.881320546118882	8.688075078308573	11.337398961435746	11.85051162214841	15.125690320813122	21.526561548364256	7.874219272851282	7.854548470892013	7.58311492120397
37250	5.638188930892083	4.653250148069351	5.422753103461058	7.825927614494493	6.627703667971869	7.868158438164763	8.399746259979342	4.867451554521542	6.770156357942699	6.860109637476218	5.5488044289290634	6.039400203877672	6.185364970839251	6.870369356465331	6.147263638840686	4.728892182333669	6.261424175888509	8.765137217726446	11.363233983902262	0.0	7.656063405410773	6.334753403505078	6.241221702428835	6.768146207005137	6.247830629837731	8.317759843913002	6.136028666616715	7.104241510063975	8.272139765310692	13.46724904366121	11.876044973747126	9.155945625216738	7.044016444993354	3.437239732849761	8.422579893136572	14.25714023110588	13.161739011844812	12.494559999910948	8.507000470628066	5.736031252040933	6.455085607435765	4.103605603177356	5.951516797591038	8.621228940356323	8.062033283788614	15.751375207977244	11.314756661101823	8.480958527605484	8.572104865226876
771242	3.4441389367112816	3.1540455906544067	4.271996651211453	4.373838149853528	6.367826308767524	4.837396365785219	6.633882834119297	4.669942530861584	4.6667250216701275	3.7997159846693607	4.9443547387017945	5.882063188610322	7.375177947277964	6.123918714029003	7.208960657187741	5.382338168645407	6.625342303484498	6.331162444652682	6.692833340414878	7.656063405410773	0.0	5.618638303627158	5.453620427862781	3.877745989848981	5.8128332517062775	4.02010192280064	8.421888094617886	5.470097585286713	4.641094270916087	7.88002296154071	6.15176514850926	7.2910655581960775	6.403209288778772	7.505106780845422	7.591531707523689	7.089763046194395	9.82289378235047	7.69383514831764	6.201354180728678	7.135317329757762	7.122754462171105	7.0379220149320565	4.638181650183901	4.376036519770526	4.584795347985709	18.25635458980536	12.325811333358276	6.185208266297998	6.780395667636327
57402	4.247771532872177	4.48812241976176	4.291053237188533	6.79784774658352	6.936876541525233	7.904819759658363	6.962975558874751	5.210107869710072	7.946155039808032	6.548560477642235	6.8481711946882555	4.988809254122993	5.315147546437983	4.73164632727488	5.013459926158048	4.33841293667377	5.058027711978865	9.731584696399299	10.011933282435546	6.334753403505078	5.618638303627158	0.0	4.988707601140838	5.169826303353847	4.887218058118829	6.478270770887556	7.358664131229824	4.656352495669433	6.529972730735958	10.598708326869804	11.378254235429509	7.228363774458276	6.6314054012245816	3.4900465527755555	6.660947523969697	12.278205864985159	11.130405119049138	10.814984779183582	6.655541701651038	1.7454883733744455	2.2101161436094814	1.5968020033038233	6.108902606238818	6.913888066926642	6.615237838276378	23.21874357819316	11.468075780948604	8.117036706729976	8.440943512503715
65762	4.236246115275439	3.071036790626063	4.608687370359546	5.673340961047107	5.858871073315346	5.672629251748237	5.505853382178954	4.619676546387197	4.999679264672671	6.852008117107378	4.8529113063692035	5.419636620494483	4.264792184900553	4.879109601757153	4.8521939329856485	4.379020315137841	6.795425654659772	9.783290234070737	9.158367840879382	6.241221702428835	5.453620427862781	4.988707601140838	0.0	7.034239191591719	7.461381184582292	7.099945076160192	6.895274469262866	4.293787456741656	5.717417337951587	11.691971679313495	10.797411535946924	7.260133535123589	5.959644496310765	4.362186306540905	7.2592922288859105	13.358556043290776	12.871266607242505	10.82231526332329	6.130600464284019	1.6482327832945283	2.2729479823360257	2.7995767541810714	5.745653802961468	6.027123797022674	6.951730414797361	17.790895270476582	9.710869359013559	6.104455901106619	6.880770966415368
32399	2.1548963307320688	2.901840596547133	3.0987148356853202	5.168174392583642	4.288656834853927	4.719788690572634	8.09959051883743	3.288722303060064	4.763180368970491	4.034058608923681	3.8039834060667626	5.525888389684338	6.146733377207915	4.725694025396532	5.642984808937473	5.841440037631241	6.570157901743373	9.80476422304591	8.626479334490762	6.768146207005137	3.877745989848981	5.169826303353847	7.034239191591719	0.0	4.351725273233057	3.2882333485859316	10.22134743141592	5.290658059101991	6.156606128470145	12.721895546285298	11.2651412066944	7.813732880509179	5.690560789464561	4.0977952862616425	8.303372638497045	13.536351243161757	12.756649623688363	11.468114495783938	7.436542084856142	5.314208878666474	4.384571769823109	4.460863382787907	5.37560579639451	5.161159935799702	8.145646213486945	19.685667057846963	10.239084936867853	6.573329819049476	7.74491121397904
57241	3.031151230340295	3.1513011572011114	3.435560604018736	4.883851919633822	3.7821972793536625	4.457294551624604	8.809672146432026	3.6148390052394452	4.808439068903397	5.852110026359045	4.128889650408617	6.918665966352176	6.462508659763235	6.255283572905773	6.280584605999609	5.01930716541597	5.842033703950755	11.258946961705709	10.432985975513036	6.247830629837731	5.8128332517062775	4.887218058118829	7.461381184582292	4.351725273233057	0.0	4.183035625199696	8.360100121493591	5.765650687557978	9.242324477040091	14.229136632647899	13.396770639441934	9.422882409293821	6.268308111650733	4.318172044129633	8.78057889028785	13.56622145806976	13.695766070237795	12.894842608922954	7.962687205760671	5.40541059139686	5.343909167062145	5.009898275373648	7.334758370317174	5.88077695348989	9.637006062105918	16.22494077403195	11.66047898107597	9.451502595431643	9.465924731097727
57414	3.0039879900699704	3.3327389219356447	4.400812633403807	5.4358777929286966	5.368711263709811	3.3941856949845053	10.13969770452858	4.450888125015216	5.770156624606017	5.480934956992222	4.820498816362003	7.226851729835501	8.014844756344376	6.636647704694722	7.31970651475563	6.512069443630632	9.374921000745779	11.886944911487443	9.125221215620961	8.317759843913002	4.02010192280064	6.478270770887556	7.099945076160192	3.2882333485859316	4.183035625199696	0.0	9.57274303097749	6.7993241040019425	6.901950455208945	12.078484029841823	13.63646906847198	9.865139540588345	7.327603076473973	3.839689917097405	11.293878157267082	17.0483071096195	14.528704580679664	14.280190920423133	6.012850016550048	4.952317217234977	4.333585385167872	4.099907621843825	7.1381323757149255	4.302606432432805	8.17007558795147	31.44609686197471	10.77772445343208	8.39732902898366	9.519079479980842
46493	10.405938072517912	11.864986758100653	8.401604233477649	11.43149500029568	9.633646983554648	16.354296082438147	13.18081686065173	13.76595235208716	11.85668384390239	11.731030068648682	12.102857360628544	11.91944153161357	11.652228460674225	10.069019249607718	11.817267030734648	13.76602867499955	12.994702740896743	14.699819575129636	15.745873914248621	6.136028666616715	8.421888094617886	7.358664131229824	6.895274469262866	10.22134743141592	8.360100121493591	9.57274303097749	0.0	8.031769519749055	11.187638701244024	12.370410407529393	13.636731761003894	10.068176440511316	6.7684740693832115	6.119222108970953	11.519176231327103	12.911752633895727	12.80137384722653	12.725115775682669	8.088088496137031	9.793025139876026	9.300860309125431	8.818900573715615	9.170425319829599	8.432143527535105	5.098779405593866	16.17333883298277	17.65797545831758	12.018225143220759	12.480792376374723
1775706	5.7076942288886	4.780221841310661	3.805048483274754	5.340974736454488	4.424435703120205	4.571342643831744	4.244481634089446	4.4921071396392955	4.859703587536294	4.746159260456045	4.153190780767542	4.015676724994446	3.9253029285839354	3.9850591014756023	4.905334242649539	5.057520085005654	5.1630021389048295	6.926716618881373	9.398780959331027	7.104241510063975	5.470097585286713	4.656352495669433	4.293787456741656	5.290658059101991	5.765650687557978	6.7993241040019425	8.031769519749055	0.0	3.9593794926634995	10.184133707980678	7.055588284618623	5.620281246582176	5.499933512693234	6.280774230979856	5.741260073880373	9.038059270168633	9.90289343442505	8.712727193184525	3.6066629392937237	4.231621832024726	3.6741837593263216	5.269570786891589	5.0044529852274175	4.700962490578077	6.728515988965609	18.843956367422116	10.627969190447212	8.068522938434006	7.665378362318462
11544074	3.7420737719649755	3.5112282454685317	4.259212128329845	5.80953132801854	5.833636122560932	5.519310325194873	4.704769544414627	4.808861561334017	5.721345550835428	5.551648616308676	4.522796852037959	4.503126633964514	4.676562240092685	4.094776730731427	4.8528539252880325	5.771151123828749	5.150534748725088	7.236861907268695	11.326108005399622	8.272139765310692	4.641094270916087	6.529972730735958	5.717417337951587	6.156606128470145	9.242324477040091	6.901950455208945	11.187638701244024	3.9593794926634995	0.0	9.537802412048979	6.886395306950015	5.53843942187812	5.987194048007961	6.76904794655073	5.678339651902585	8.662789452732131	10.166905376063339	8.461674570365542	4.221666630809374	3.4071587234928113	3.3355874366140212	4.601619006071757	3.627258346237656	4.975033816156122	6.405933089876745	22.846991737671146	10.952082658244224	6.912866912834322	7.4783316993334195
30791	11.047905774603663	11.148706492535048	11.468919267658013	11.730570120140287	11.667506183165447	12.065160958684439	6.974364349182537	12.103597092615864	11.860064153853132	12.682804527037606	11.857905122320053	6.694981827656474	7.571992951907458	5.5763681743811855	7.569087092963825	8.773357613755774	8.183874174564183	7.027033397485454	10.338693213740317	13.46724904366121	7.88002296154071	10.598708326869804	11.691971679313495	12.721895546285298	14.229136632647899	12.078484029841823	12.370410407529393	10.184133707980678	9.537802412048979	0.0	2.084034688574301	1.6738977264927968	4.085631630416799	1.1787305482617316	3.7350978802072237	4.41132805178013	4.837737871916945	3.2493952882994477	12.47560472943587	3.6867864927728973	4.258370311849104	3.0135805839938117	12.945103510600354	12.092996473925899	14.095378773922565	18.37325455114187	5.609684735138025	7.439385754348061	6.741238948416135
57333	13.277987231212744	13.024255958284538	11.328198061027713	11.727359321531306	11.51323318943927	12.395203925460352	7.257981767306407	11.889030573249604	12.45886092624541	11.808729900419447	12.523945362992054	7.632651752232334	9.176112621966087	5.006069847114882	6.18206793110659	11.446579021970537	9.260241157757026	4.570441837957234	8.727663565346226	11.876044973747126	6.15176514850926	11.378254235429509	10.797411535946924	11.2651412066944	13.396770639441934	13.63646906847198	13.636731761003894	7.055588284618623	6.886395306950015	2.084034688574301	0.0	2.0766236796377684	4.166733272160774	0.716512620359988	3.8021683405436097	2.140220822723276	3.855781393739419	2.618761621206104	12.12003348125892	4.594271969183938	4.777946769385474	3.4935123888751987	11.462608435807745	11.460079643368902	10.107618424702157	17.16740080912464	7.381271752774029	8.705019565893924	7.8245774712890865
57337	9.666074012295796	9.233845442092212	7.718467594024089	8.327917081227532	8.011438443123074	8.859885277849031	5.232118396788481	8.357806383650187	8.7157508765232	8.278595412416554	9.02719149380573	6.0096520967709575	5.562545787654381	5.532792252274823	7.097030276747332	7.522914438463811	6.523779239841451	5.195841182980648	9.428668444946002	9.155945625216738	7.2910655581960775	7.228363774458276	7.260133535123589	7.813732880509179	9.422882409293821	9.865139540588345	10.068176440511316	5.620281246582176	5.53843942187812	1.6738977264927968	2.0766236796377684	0.0	3.718139635736166	0.635643260055554	2.8028932620614193	2.275309000105859	2.575443490965252	2.204300031150296	8.591507252488658	3.8728443114816287	4.262191791583673	3.2504094059244983	8.215300028166657	8.362146783783476	7.509128217796277	16.735518334792065	8.584186707896375	7.791134342657793	7.857271723166826
57341	7.573963913541993	6.877581010199483	5.577536377836977	6.045231597960771	6.450996585010781	6.834360519228277	5.598457469897717	7.0368299428113295	6.646718468306521	6.535283880656467	7.182968093519731	5.454275944910256	4.277658428388316	5.161697223331885	6.755706881870437	5.161560036981544	6.994047985359476	6.452221978387495	9.463138618120409	7.044016444993354	6.403209288778772	6.6314054012245816	5.959644496310765	5.690560789464561	6.268308111650733	7.327603076473973	6.7684740693832115	5.499933512693234	5.987194048007961	4.085631630416799	4.166733272160774	3.718139635736166	0.0	0.7272757739340359	4.623818239441908	4.271802088040292	4.009917379034603	4.107003557055879	7.214733214113481	4.1140369238712005	4.5291123108534554	3.245419916385777	6.5336601556439575	5.533751964916655	4.812489746833782	13.806272071773986	10.59071304596735	7.116702870014797	7.699001986056764
699859	3.950454568780661	3.6138759367867754	2.9188287247326308	4.746857492494804	4.788343148251324	4.523125947598389	5.826615495966581	4.388837855779632	5.016351484247638	4.789404281073749	4.87126478914316	5.146917850729907	4.672280276383373	4.9023128658965796	4.9844258280302585	4.7252095826534495	3.51731641792202	6.785010644099279	10.970613797039059	3.437239732849761	7.505106780845422	3.4900465527755555	4.362186306540905	4.0977952862616425	4.318172044129633	3.839689917097405	6.119222108970953	6.280774230979856	6.76904794655073	1.1787305482617316	0.716512620359988	0.635643260055554	0.7272757739340359	0.0	1.5274177458279947	1.5941011565447463	1.0160146599282838	1.3418864685935954	4.843050234684302	4.140099927361248	4.493121997429384	3.5549651725971048	4.4196754387379835	6.197557472668328	5.564502958303908	12.686018658988962	10.26771857024908	8.078788102519178	8.353015157350006
22422	9.134115156867372	9.121343411461517	7.698444022606156	7.886288301021667	7.977119353603703	10.87306357156951	4.889318492270156	8.479680697379848	10.643913758979275	8.511157563578713	8.398146024132084	6.086642075134043	7.101657548476558	4.9133423174108986	5.8638081788031045	9.243387352281832	4.963360680409012	6.693282316827386	8.047320358701864	8.422579893136572	7.591531707523689	6.660947523969697	7.2592922288859105	8.303372638497045	8.78057889028785	11.293878157267082	11.519176231327103	5.741260073880373	5.678339651902585	3.7350978802072237	3.8021683405436097	2.8028932620614193	4.623818239441908	1.5274177458279947	0.0	3.0157619199054535	4.137046605131569	3.827873289444086	10.97680317540717	4.309070822185425	4.528146903356648	2.7371834650656104	7.962594280956392	9.935523211073928	8.05472636146903	19.86537586517206	7.064641718520217	7.096242872828398	6.849134984113115
56623	11.299932653066277	11.814859790223583	12.312837853752322	13.218025491034496	13.187889736248838	15.312474250459536	9.737649575358105	11.466257595757519	15.38797135084108	13.395423927008093	13.702838225810673	8.671475108390624	7.914872204176958	6.663728868455411	8.200363709907666	9.86650785754542	8.069908840632893	8.423038469032308	12.24566301523366	14.25714023110588	7.089763046194395	12.278205864985159	13.358556043290776	13.536351243161757	13.56622145806976	17.0483071096195	12.911752633895727	9.038059270168633	8.662789452732131	4.41132805178013	2.140220822723276	2.275309000105859	4.271802088040292	1.5941011565447463	3.0157619199054535	0.0	4.65541228594668	4.704935377582745	13.676569348503083	4.790912224417513	5.2829083874704255	3.273623571169152	11.70213560497444	14.639802668416863	12.439089180808718	22.252158262206738	6.266584848501432	7.699381923702561	7.542584820481119
61773	12.750593540629252	13.358685136187768	11.237011382184203	14.772495037741157	13.476857480755365	15.002045357814586	8.758566251380904	12.1997834026223	13.615347612237356	12.176630118700528	12.494337178504809	7.886036764972664	8.129406223878338	5.894084272071774	8.128439805452928	9.851114184861745	8.558565218118865	8.5309350240956	9.830103196195928	13.161739011844812	9.82289378235047	11.130405119049138	12.871266607242505	12.756649623688363	13.695766070237795	14.528704580679664	12.80137384722653	9.90289343442505	10.166905376063339	4.837737871916945	3.855781393739419	2.575443490965252	4.009917379034603	1.0160146599282838	4.137046605131569	4.65541228594668	0.0	2.8495647910946795	14.395836136502396	4.063036620093342	4.190140521655119	3.26209330837593	12.41738668267486	15.691943510285029	15.403318580323909	22.922026085494796	5.876295547416309	8.687369661878238	8.578558217179861
67637	12.625393948054864	12.711897729539215	11.288840943886868	14.33665870261704	13.59454201850088	15.012140442376191	8.118163504972904	12.881599505539072	13.300319210992111	11.807475827305296	12.60384232595971	6.81291350554241	7.784741939204982	6.304438795784617	8.290931532984283	9.372725508785486	8.721232137875887	8.231198093058495	8.552701072565183	12.494559999910948	7.69383514831764	10.814984779183582	10.82231526332329	11.468114495783938	12.894842608922954	14.280190920423133	12.725115775682669	8.712727193184525	8.461674570365542	3.2493952882994477	2.618761621206104	2.204300031150296	4.107003557055879	1.3418864685935954	3.827873289444086	4.704935377582745	2.8495647910946795	0.0	13.569683435995604	3.523889865409614	4.147476975238699	2.6746204165168908	11.622394596876266	14.214480364954163	13.330752768087827	20.541647062306	5.595226496888441	8.507203322879938	7.798808568035413
33903	7.059796436112449	6.615560833976754	4.816893489877554	5.235313018131786	7.4820949557820216	6.093696582606646	9.087631172976716	7.22939365936779	5.616372414476501	5.7910956286683355	6.784007367199702	6.889826010588176	9.411970169394564	6.519915515258654	8.525946445149094	10.129320362420236	8.72723307161469	9.53713111223459	12.903285572373262	8.507000470628066	6.201354180728678	6.655541701651038	6.130600464284019	7.436542084856142	7.962687205760671	6.012850016550048	8.088088496137031	3.6066629392937237	4.221666630809374	12.47560472943587	12.12003348125892	8.591507252488658	7.214733214113481	4.843050234684302	10.97680317540717	13.676569348503083	14.395836136502396	13.569683435995604	0.0	1.100266745650969	2.431881385743213	1.9628427355730365	5.720406911207548	5.069787618960226	5.525357334666174	22.808392123489455	12.657516322132475	7.933078806184946	7.410742672697836
57459	4.526055599485511	1.917162318025923	2.1012931086972446	2.1080204526186512	1.885160070353089	1.286791357194795	3.9165128606714554	0.944107548971192	1.8565988852554303	1.4327056784195455	1.940265991005782	3.84183046835242	2.825897282496218	3.6926569983302078	3.1608745880824456	3.224992911695747	2.6562680954907303	4.311187287304914	7.746763071265122	5.736031252040933	7.135317329757762	1.7454883733744455	1.6482327832945283	5.314208878666474	5.40541059139686	4.952317217234977	9.793025139876026	4.231621832024726	3.4071587234928113	3.6867864927728973	4.594271969183938	3.8728443114816287	4.1140369238712005	4.140099927361248	4.309070822185425	4.790912224417513	4.063036620093342	3.523889865409614	1.100266745650969	0.0	1.8385303913724114	1.7317757945066177	0.9137809485600037	7.365817961218217	8.568998194711885	14.2286658721048	6.977411981119383	4.525716268940333	4.743034802444014
77661	3.4458938171865285	2.0374303519848693	2.741366013800713	3.1872912485962703	3.1495210875752337	2.6996251328856937	4.4325840226941295	2.162655463088614	3.1765599695055107	2.3146572881285223	3.2878100588549954	3.7177374908236427	2.930097388497708	3.182690996052136	2.7614133144538924	3.904873063912613	3.4557917772100275	4.953857066413954	7.881320546118882	6.455085607435765	7.122754462171105	2.2101161436094814	2.2729479823360257	4.384571769823109	5.343909167062145	4.333585385167872	9.300860309125431	3.6741837593263216	3.3355874366140212	4.258370311849104	4.777946769385474	4.262191791583673	4.5291123108534554	4.493121997429384	4.528146903356648	5.2829083874704255	4.190140521655119	4.147476975238699	2.431881385743213	1.8385303913724114	0.0	2.617950380081253	2.1971299230242725	6.834062110912572	8.064069415657363	15.18099608529993	7.156396707454071	5.0907377030727545	4.796585510632623
177706	3.7036788694981864	2.1818329081957013	1.654602227307893	3.0634906331983274	2.30732752246368	2.416028311303576	3.9825708895518916	1.5815763214952012	2.9213815286118128	2.6047569684705567	2.6760367540793744	3.4356670374684066	3.2644790232696153	3.6929974009700337	2.885202410842367	3.285226695964459	2.375892196542563	4.716149523343234	8.688075078308573	4.103605603177356	7.0379220149320565	1.5968020033038233	2.7995767541810714	4.460863382787907	5.009898275373648	4.099907621843825	8.818900573715615	5.269570786891589	4.601619006071757	3.0135805839938117	3.4935123888751987	3.2504094059244983	3.245419916385777	3.5549651725971048	2.7371834650656104	3.273623571169152	3.26209330837593	2.6746204165168908	1.9628427355730365	1.7317757945066177	2.617950380081253	0.0	2.1729269800695756	6.965502594235834	7.2426409565510115	14.145291124430697	7.6948044600607926	5.688875482026302	5.89679100080229
581536	4.05886262674469	2.636934339253883	3.377166800401693	5.741715711657091	4.378429688804082	4.822995042127442	6.796906774073893	2.0246225774705837	4.675717281786371	4.106505132139534	2.8980640215813662	4.963729782188068	5.501776800679674	5.251054936573432	6.005411817093802	4.548028050468388	5.7761164838446835	9.57889940482164	11.337398961435746	5.951516797591038	4.638181650183901	6.108902606238818	5.745653802961468	5.37560579639451	7.334758370317174	7.1381323757149255	9.170425319829599	5.0044529852274175	3.627258346237656	12.945103510600354	11.462608435807745	8.215300028166657	6.5336601556439575	4.4196754387379835	7.962594280956392	11.70213560497444	12.41738668267486	11.622394596876266	5.720406911207548	0.9137809485600037	2.1971299230242725	2.1729269800695756	0.0	6.282841448210273	6.6114120545789605	21.61523471261107	12.630945128957178	7.403212751072266	7.592775572021272
23829	3.9071800914120822	3.646412253789253	4.6375235209784265	5.703927425359697	6.1525050927280684	6.404834334951321	8.266860733531633	5.8737039404633204	6.032571366422745	5.873427760622461	6.531327583226437	6.420521207546749	6.809466204596875	6.3993222514072885	7.257736736129478	5.674428743171622	7.613495376929097	9.75935166164166	11.85051162214841	8.621228940356323	4.376036519770526	6.913888066926642	6.027123797022674	5.161159935799702	5.88077695348989	4.302606432432805	8.432143527535105	4.700962490578077	4.975033816156122	12.092996473925899	11.460079643368902	8.362146783783476	5.533751964916655	6.197557472668328	9.935523211073928	14.639802668416863	15.691943510285029	14.214480364954163	5.069787618960226	7.365817961218217	6.834062110912572	6.965502594235834	6.282841448210273	0.0	5.8240520838209004	28.335701950953656	11.75715222682676	8.708828894064286	9.37210190003236
39668	6.414291303617829	7.500599650160382	5.816415575677764	9.681081202538103	8.550887117029678	9.102976432592005	9.14621055163531	8.723452903038174	9.177771355838718	9.329239258803787	8.68784613068756	8.79617341751052	9.527844882757595	7.812602502590839	9.877193741986797	10.331796094787826	9.34898535415889	11.260689362242317	15.125690320813122	8.062033283788614	4.584795347985709	6.615237838276378	6.951730414797361	8.145646213486945	9.637006062105918	8.17007558795147	5.098779405593866	6.728515988965609	6.405933089876745	14.095378773922565	10.107618424702157	7.509128217796277	4.812489746833782	5.564502958303908	8.05472636146903	12.439089180808718	15.403318580323909	13.330752768087827	5.525357334666174	8.568998194711885	8.064069415657363	7.2426409565510115	6.6114120545789605	5.8240520838209004	0.0	16.158342218417502	15.364698995087794	8.800368115884647	8.954304247045389
57216	25.050504544662047	26.906170055086733	24.726028322604712	32.22475758486951	30.470747061159727	32.97746523059766	23.531545534128984	29.32648247630137	32.90407020994055	22.055565113479506	28.804835339966274	20.275948913117467	21.168435258081086	17.864088909594038	21.158731199413555	23.88897363857367	25.842378745457186	22.105616553797187	21.526561548364256	15.751375207977244	18.25635458980536	23.21874357819316	17.790895270476582	19.685667057846963	16.22494077403195	31.44609686197471	16.17333883298277	18.843956367422116	22.846991737671146	18.37325455114187	17.16740080912464	16.735518334792065	13.806272071773986	12.686018658988962	19.86537586517206	22.252158262206738	22.922026085494796	20.541647062306	22.808392123489455	14.2286658721048	15.18099608529993	14.145291124430697	21.61523471261107	28.335701950953656	16.158342218417502	0.0	27.144681951440415	23.61804216678606	24.77226283272939
30891	9.140138849446483	8.277504599648397	10.568938562020842	8.68213879591576	10.501846000041237	9.49764181564641	6.421552781986543	9.089004454846213	9.570655188561423	9.684543942183971	9.202307641604158	5.04684477047547	6.6756979695301375	5.714955803728484	5.496429162451205	6.495564137459542	8.06929317941564	5.309942886843364	7.874219272851282	11.314756661101823	12.325811333358276	11.468075780948604	9.710869359013559	10.239084936867853	11.66047898107597	10.77772445343208	17.65797545831758	10.627969190447212	10.952082658244224	5.609684735138025	7.381271752774029	8.584186707896375	10.59071304596735	10.26771857024908	7.064641718520217	6.266584848501432	5.876295547416309	5.595226496888441	12.657516322132475	6.977411981119383	7.156396707454071	7.6948044600607926	12.630945128957178	11.75715222682676	15.364698995087794	27.144681951440415	0.0	6.711619076381522	6.035919946845417
56424	5.499303926773237	4.285526426010172	5.9288830367756775	6.964813185342276	7.548499880911067	7.308752564934425	5.13080832789152	4.560923381817137	6.797739640446885	5.308400984388084	5.589071902097487	4.006518727476755	4.500190101554245	3.6788582248531783	4.745857041151354	3.9554553153109455	5.857507759007997	6.5091922579155685	7.854548470892013	8.480958527605484	6.185208266297998	8.117036706729976	6.104455901106619	6.573329819049476	9.451502595431643	8.39732902898366	12.018225143220759	8.068522938434006	6.912866912834322	7.439385754348061	8.705019565893924	7.791134342657793	7.116702870014797	8.078788102519178	7.096242872828398	7.699381923702561	8.687369661878238	8.507203322879938	7.933078806184946	4.525716268940333	5.0907377030727545	5.688875482026302	7.403212751072266	8.708828894064286	8.800368115884647	23.61804216678606	6.711619076381522	0.0	3.6033796098377495
67408	6.785406214344935	6.0107042933721315	6.0563773903348945	8.284270022624522	6.991752539750997	8.710184746089782	5.09001547339949	5.419840837671193	8.143831966603198	7.196420450864605	6.417411023033155	3.846956463587147	4.764195609499995	4.475996923521239	4.674655923166967	5.500874915862701	5.585308832212384	6.128338897291667	7.58311492120397	8.572104865226876	6.780395667636327	8.440943512503715	6.880770966415368	7.74491121397904	9.465924731097727	9.519079479980842	12.480792376374723	7.665378362318462	7.4783316993334195	6.741238948416135	7.8245774712890865	7.857271723166826	7.699001986056764	8.353015157350006	6.849134984113115	7.542584820481119	8.578558217179861	7.798808568035413	7.410742672697836	4.743034802444014	4.796585510632623	5.89679100080229	7.592775572021272	9.37210190003236	8.954304247045389	24.77226283272939	6.035919946845417	3.6033796098377495	0.0
28876	7.612577417630725	8.206330546824475	8.029410980976769	8.009892395080941	9.697777139101344	8.824643632286858	6.821377319230467	9.882542911235724	8.756361360772459	9.695780770056112	9.651001291671426	7.40142802661468	7.761742790414264	5.874939828557035	7.852172729759687	8.31548526886446	7.0915767040594115	7.446848756489683	9.52618455331547	8.75643460402531	8.405669833663882	8.800350860974564	6.55017919900995	9.11954975828666	9.382644243179904	7.718406519994473	8.513808166471232	7.991287529315319	7.72964321472171	4.559403780303345	5.816571197486503	5.137505845064754	5.0388312953802545	6.242737233366855	4.68698595870499	4.4922573639461385	5.117325259982904	4.502881101354773	6.640514025180539	7.622815370968792	6.647210995110169	7.108299656035892	11.184302294042922	6.9394617774813145	8.41804494566752	19.09486576036429	6.121435212082717	7.115569880740955	6.584741338108962
39682	9.508183135392708	10.059113161670865	7.829114205981281	10.683975494752598	10.838832284019093	11.720642816026698	8.371306319233673	10.40357642267901	11.043015405985651	10.239514630552245	10.21209777827067	8.086267387026464	8.49902644586264	7.379977767100894	9.305115990975317	8.886303761373389	7.29256349279161	8.62959347423034	10.872937141031292	8.596112552246959	10.731598914933091	8.268601341968132	6.938773524595611	9.439060381008252	10.776901975797712	10.321719379297686	6.519531832402754	9.92997911044774	9.242635289409874	4.679599346652637	7.015917965884571	6.103969802742721	4.0308960656644945	5.240242790176807	6.405696161073831	5.2841177030978335	5.250787334006459	4.980777533830379	8.424266115725205	7.096072763911864	6.882591644867506	6.861264492327451	11.15459960779317	10.361102821740056	8.450595269086003	16.721975193421173	6.086811137657355	6.145118046735335	5.75319066871999
22594	10.034165352483313	10.81652123342694	8.66772378982295	11.346771607506815	11.126615952820844	12.091688109449947	6.985643556878448	9.46760066291606	12.602439579192554	11.018635974912813	9.596036567279159	5.456905632629292	5.976599989075454	4.0092776033002515	6.298687063751	7.830972534021212	7.10223817055379	7.814205089959793	10.277407207728881	12.99422182080292	9.31436584939483	9.206244007490604	11.235657532739767	11.431847197824563	12.799301624259597	12.078340265431237	12.601473584774206	8.893484655853664	9.24136077993343	5.207949575017888	5.474255880079506	4.348584990817159	5.158281471707147	4.891051391696497	3.6919791694376727	4.6055521265397825	4.806468916624562	5.103490626754499	11.399751996521594	3.13773702146207	2.374700521659009	3.1220017028587703	11.461143040596125	13.141348103648443	14.286616004933945	24.646038877744296	5.406884214246435	5.563163170984605	5.3537597752424295
27611	7.484423772364842	7.454548284972293	13.506253170548808	11.721060017322248	12.744484870854656	12.86653146896079	10.414082241247792	7.823445479707062	12.730052261516928	11.314842095146327	12.13615641027471	5.30150568718118	4.082012573375658	3.101796311069273	4.145200156879803	5.270777789481605	11.193558056101349	10.971465782946852	9.581881613910893	14.193287437062015	9.917471653934458	11.390811871517657	10.82584610859738	11.391006976748034	13.586987958183526	12.755460047876246	19.693755360556942	9.68785823047452	9.214062029820363	8.041871301873554	7.3280315444998365	5.604221802350249	5.314160962341542	4.810732396058471	4.53870534875784	15.749637578945489	6.773764678317085	6.705213089844332	9.444970295401525	3.3860689795316246	2.8551063885370125	3.7212328897003695	12.28711702163273	12.958501866220871	15.933386079931699	24.42925662956734	5.185263743473159	4.849353621441475	4.751551728187436
57385	7.827391133733641	6.829335980190178	6.569347372614085	6.57933972432629	6.234064399332769	6.888572253939139	3.24372612009469	6.422980067848367	6.7805304491843685	6.458308667129859	6.655077518893822	2.704045206027585	4.399393944735943	2.609680978248875	3.513557342245559	4.380234951325509	6.075819713205974	3.710967962593773	5.704348771323192	6.61166319829179	6.519157228713925	6.187675993121885	6.29516520323096	6.91881815289059	7.387706294116978	8.523571370096576	12.49213336682786	5.418898335755898	5.960624075236585	6.705422966460334	7.11010100003487	4.4022787135811425	4.112036085630357	4.454382814954518	6.64829047974441	7.184407185519523	7.081487543823915	7.092481487907373	8.828457700583844	3.303694223803143	3.5074678385572544	2.8447830810206285	6.515949014914998	7.488778051983141	9.466690721551759	20.250460986359673	5.753882061756447	4.795457938205675	5.547588194088165
57307	8.71826513601857	10.2092909483674	7.462764123814961	15.059895838240598	13.430530895313675	15.081914392843496	10.539844790616394	11.932738537974577	15.006171973138237	10.352519441465764	11.781251511328684	7.747183421012913	8.107080992655176	5.698952833331139	8.418994356090867	11.118571224337877	10.921061564555197	12.149921939310959	11.58466961316054	8.678547417610243	6.381215800043084	7.586720256211146	7.6366526180727865	12.404812171697039	10.17726925272774	15.039438384200839	4.811082678106421	7.348807767998903	5.665505756917471	11.337916504159008	10.492880673710346	7.411555390022993	5.135951322884313	2.244782125706611	8.262135285315349	12.006044971538516	12.972406099476899	11.44212268928531	5.785356747804255	3.151300906362169	3.443292145214707	3.013662186694157	8.612049558963625	11.069042511094276	9.07111916654156	16.99232473242367	10.759681797159013	5.47337095096778	6.103517706735362
60799	7.107004878284791	8.464895874247643	6.1820621564296365	13.503184214537375	12.177942500649657	13.65839327695053	10.157359766486586	10.24454599806711	13.386910336305345	9.809796420581309	10.472273444939578	7.692632551976307	7.892382156857975	5.625224864363016	7.876143636195425	9.841185034405017	8.764928365686083	11.335529795911231	11.081602764418944	11.759134474304128	5.227887321981051	5.940139011843308	6.146261700113385	8.33335465361905	8.930621832555616	13.700954525991639	5.190481429649805	6.505530953460845	5.3655895060582255	10.493684447953505	9.645097928306276	7.156777562701497	5.024668888766835	2.263231893864481	7.339032916472183	9.5134308896626	11.453146794150486	9.914323399619223	5.7950943375033255	3.362730196581341	3.2364510087064158	3.0873229578258186	7.462213086277978	9.82624011475091	6.799681430369533	16.283756013594964	10.6989268891094	5.717183018149333	5.871403358617315
68697	6.138155813821918	7.44608547089643	5.217872922515306	12.255127379662486	10.954076826348135	12.375518491366957	10.02062651093835	9.069225207706307	12.040378416848508	10.590399789983238	9.474218584396082	7.770365606991389	7.961603549078318	5.754614685516734	7.702984882334704	9.253635651774493	7.94385765228255	11.222983902169686	12.135663471390895	7.450189653378128	5.611718564107933	5.745298370383038	6.717310087820614	9.46380244066823	13.232931411216429	12.249284120907149	6.7699639381942225	6.0318874733697525	5.752505975069169	10.210325966057995	10.505718132821235	7.9314868988158205	5.3674918413625425	2.5965295539092805	7.646281246933461	9.461091150944208	11.137388423360255	10.043531903413198	5.799441843621479	3.6825812022242763	3.4433006615667394	3.3805743877818335	7.6715732015522935	8.911939904260063	7.706026279267237	17.784930921434892	10.415246673373135	5.745424293119787	6.200250814746198
27048	8.818040111844866	7.17263860141871	9.131985133308655	9.29864683886109	10.076179144546069	9.933595463924066	5.463219788019543	8.325847349958222	9.188832011242297	10.502447382244716	8.48473416362436	2.6949548612786574	3.718898521700798	5.104892889346551	5.478460576566274	4.260650328979446	6.311427924591616	3.416890657967423	8.492142216466627	8.32126889175344	10.73893255236685	10.614228008952301	8.108889047164055	10.178156649452516	11.864271848622897	11.374999483302682	14.27547215038541	10.195076244708359	10.579857190844821	5.0719021655053895	5.089163958197716	5.808466375561183	6.190076292609219	7.043143661017409	5.235779116573946	6.340322622076528	5.240121132985333	4.474087588171553	10.807113458933419	4.403366206803554	4.926511410971505	4.630088053995854	12.915004746206073	11.194311321781685	13.685307899560586	21.99993977487559	5.003787864889067	9.65257835976667	8.596584071030687
58686	7.467936606407668	7.675989247534087	6.909607158056462	8.65369944526746	8.191118158655426	9.656293766329597	6.454804372441236	7.90285046694453	8.822398304328278	8.082735915509389	8.264961879041618	6.63877467996316	6.377182508475624	6.370474308858538	6.559344962243988	6.094225793881245	6.410775096178816	5.291887118234246	5.612052150959816	8.498712831934526	8.78606465222638	7.416753859679348	6.581432937563795	8.341971717209242	9.19651709052121	9.620997940655466	9.684031643279914	7.987648042930915	7.327741278555108	6.323879674426638	6.427354551601513	7.044428112067504	7.1728673633734505	8.603059960804016	7.120038952429019	6.492987287493099	5.584410234291709	5.476551878081258	6.979086798523572	7.1948445230154805	7.807900704769532	8.076743038957408	9.055049476851531	9.328727476279813	7.3221537619748975	21.282588193007445	4.475422103150819	5.30760424980462	4.481655218028666
27884	12.949208782059785	11.872728539104001	11.845253292260443	12.252976941525139	13.732590371030058	13.762606657955404	8.22696279173138	12.153752324205078	12.661564225076512	12.453729374913557	11.927838418529465	7.763755024963442	7.509700171912341	10.527739882603141	11.3396744547992	9.605159950942218	9.090419506503247	7.799488081243727	11.392503916742342	12.435486032481291	9.890963748228119	12.469859479220558	11.714784996052117	13.426174217162636	15.504039516675954	15.144681977865122	17.295132712061324	11.314853189847058	12.124277811444163	7.544128110418085	8.264443834687807	9.693710888768603	10.229823308251895	12.892567152579955	8.032615685518255	7.836162604859705	9.235894004084454	7.974600709638512	13.811027464259437	12.306677727024018	11.46844774172728	12.129749610451352	12.801992311082664	13.770514944370746	15.490159161190146	26.209659623554554	5.258078582820619	10.503839209356828	9.179420851363052
192547	13.360193951114345	12.293753217482179	12.019592282926858	12.886692309932721	13.248456297266188	13.947150519750986	9.392970160307785	11.939318654169663	12.945470655161442	12.31954999763509	11.649651440825917	8.701650994531036	7.889561768955912	10.611519732924855	11.271194040246577	10.532764398103787	9.04403497453798	8.578391426310054	8.910160900509597	12.111041095799537	10.875517803740005	13.331627826274165	12.068190605023053	12.21267935940692	13.73837150183514	15.209093006087357	17.400298434750184	10.706382313859997	11.604522069155871	8.988902103344113	8.430222185337103	9.478711658990669	10.458552398036932	13.057439635722636	9.106775391465531	8.323211173113751	9.030976802186144	8.44032096070265	13.885331989272563	12.956556423199837	11.382968386163842	12.902734904381903	13.460416077788215	13.816951588631118	17.02092501580618	27.50284689662758	5.238123445596085	8.838444983356789	7.354820350805868
4041464	7.797896796650966	6.047971156491759	4.761448131070848	5.046673614686286	4.15023866195904	4.716484715672333	7.191511102614276	5.517983714029327	5.782750708451623	4.382766899473655	5.312224744088602	3.651516572670568	7.261080949058516	5.904721133003369	2.3216201187123144	7.617565328671973	8.070308691620703	5.364145541485977	5.3055357525843885	3.1340158450577755	5.550547558135315	6.788094797187914	7.2733999371917815	3.4993184893981715	7.844253644796451	6.977028329960622	7.99566752578713	3.6293459936279713	6.091434106645964	3.8060251896042936	3.378074242133501	3.3709439873503757	2.9441327825801977	3.050133507673746	2.75319689567264	3.9334414491824323	3.096650712325549	2.809631160152087	5.722780836271822	6.15983343435717	6.221215373181694	5.945609512540296	5.053616158800315	7.58326572533072	6.743844396477608	14.109826255606938	5.038096770921599	6.230894079053996	1.9092103015670527
36390	3.488277235071214	3.944309020274538	4.191856703083907	4.554873909807335	5.110994023471382	4.509557557966245	6.340067807904996	5.418268387201402	5.032131005691825	6.448304473084912	4.978370908743936	5.82577139414629	6.0690495529290835	5.412828590482599	5.667909077295285	6.321966916983302	6.162724437910618	10.516750792738925	11.271850658690552	6.731082769520055	4.012601592677119	5.459849957273188	4.833971174793303	5.551498579041702	6.842319619790364	4.681779029082205	8.191011540835216	4.200952631814042	3.803859874644947	11.566493005743704	10.379998434797507	6.613056406160166	6.062480285750119	3.9794205054831115	6.24628333163271	12.428602356068524	12.77541304892547	10.666039128317154	4.778807256400264	4.7191506560645164	4.64175942877209	4.356317043228426	5.408935336962901	4.177427688062712	6.243245005511018	18.44282917556156	9.759619214716551	6.914839623729139	7.503954437238894
42421	4.48462746915176	4.451838063090626	3.2562787018173682	4.866056085575139	4.7336330991941145	4.016600042046529	7.9645755015717725	4.3905388088652275	4.725570774099015	4.538680723784737	4.5075064335000885	6.007449038516231	6.888551744888895	5.9980983802172565	7.728493415290168	7.031564643715434	8.635338511135707	10.071547045967126	11.29032119087093	6.9297223323167785	5.461487205200421	5.547612580114176	7.507331812030843	4.185014099231176	4.830304661298665	5.211477486631132	8.29832356789708	4.9450690419162315	5.118669692389294	14.303216068924705	10.730631814910362	6.972236061650443	4.327989938949918	3.8608368036378224	8.697678616668643	14.573460785707452	14.759292141243007	13.536043667569576	4.300520094858898	4.164255925322718	5.156970463834834	3.8181301599562234	4.659985106051438	4.95491927776632	6.758917430391941	19.181702212385733	12.771111805329781	8.300285971217976	9.873882398877255
51080	4.15937453404554	4.864996425715259	2.7117016793294253	5.284946585077351	5.028023152028784	5.528302339434045	7.836029035579161	4.738694843549252	5.407528933263945	4.683801090026004	4.969196979544786	7.191919418035961	7.385748248326536	6.518386926578826	7.640878915998143	7.469459412481165	5.954121709737327	9.246109143490777	10.908461996224075	6.5162942737949985	4.4552589161643485	3.37988555517773	5.433476368956843	3.5761277057240366	3.843399285844947	4.367554006003363	8.672405456933081	5.470427114142511	5.0240391636413255	11.527336542796776	12.199788358370451	8.395764172915113	5.666319294592519	2.5874380065690135	8.602794452496545	10.43850992385122	11.865432171614948	12.238120469285423	5.35890964972998	4.534160258526377	4.880918804731171	3.2892430453258514	4.436366076027352	5.00932517972151	4.250059332585294	24.549992431174864	11.951302600579533	7.526646942315844	8.215713357942581
52106	4.916894000170319	4.394192945195274	3.7414903303468816	3.907033807414165	5.586839208141198	3.9506995595591663	6.670204151135242	5.41550094882576	3.660801195107293	3.929080257175556	4.291060967838023	8.097476199761395	7.178925719226955	7.535440071091099	8.992174303414144	7.37167006945314	6.1493624835795355	9.017419590783039	11.981390644835788	6.617735942671834	5.893588678461631	6.12106858932716	4.154410172597095	4.891446494232623	5.028163189909057	3.4161457246261016	7.674804618405154	4.541248406343661	5.3854633354636965	9.234889984013446	10.689737393203044	9.22925365373436	5.840128462051595	2.684355424668266	8.615902623166148	11.864107148066049	11.724729508585895	10.210030014889796	4.206130143040993	3.939367706089454	4.841184212677833	3.5623686083897623	5.464424522525338	4.252640578057194	5.099954027069049	21.59562183484567	11.254473887356443	8.413198631487985	8.848593211957091
55125	4.442802729384259	4.33196810767511	3.589049388555705	4.963038564674313	5.9890903432560245	4.27894827504098	6.791833980994889	5.233183182358077	4.689111137806223	4.779408552022192	5.234473310476923	7.647307571901421	8.409058532160126	7.461874467867611	8.750691036211853	7.290351371743121	7.207572592502314	9.865274101333654	11.43344266753221	6.55011621967655	4.778248283246617	5.591790088837299	5.012541695112182	3.9721574941002165	4.03029792076947	2.7101819594216536	9.803626352423702	5.096036257611295	5.688141739340305	10.547543981367841	12.797869610618166	8.859228584745415	5.779992246648677	2.519904976758428	10.883189129108287	12.148455872746268	13.227452101565374	12.693354002646732	5.512289866572272	5.010533363362214	5.456079153543296	3.775898757384843	5.403631907381944	4.184175852172655	4.649986207608833	25.0468455939811	11.325489631414161	8.486522479370283	9.601097113938067
57246	4.332495804501338	4.5246158863084895	3.7597713496975698	4.273858041359387	5.253580873714188	4.0375359840802	6.942911104827127	4.712018599649713	4.056905135085561	4.205962597460593	4.943624882776338	7.640435966223381	8.202619776549895	7.004226664439638	8.309151161051394	7.469961782875827	6.533906154472341	9.180158191797213	11.23566737230163	6.1044261082598075	5.024346372821074	5.946486466406065	4.518558764531943	3.911699787807485	3.760479205658139	2.703618714274241	10.343337404284114	4.605797075770631	5.636211980574055	10.633651563994762	12.834111589779141	8.968703044372509	5.937558910928185	2.4330003560280096	10.68913884638954	12.246544727597659	13.174556141831905	12.61853889227749	5.158870836168401	4.863350349183412	5.048864151764529	3.770468718155849	5.090889923665897	3.9972851804124683	5.213629511813709	26.4881473180517	11.41878716250293	8.105905104008063	8.915204557440248
23432	5.209536485543928	5.018015429643822	4.350168466385599	5.2857722778660365	6.98023743818274	6.722434110342067	5.496536296529292	6.592407550167242	6.385111014505567	5.877896677492164	6.164383152546297	5.643838589496267	5.763442498364381	5.526606178341962	5.990689900307926	5.596934771380974	4.689269321933148	6.430344371594762	7.2428586810292295	6.8275459567391845	6.948817502920113	5.341263270124049	5.144004028388977	5.731242504865125	6.6446701266729615	5.874903678464831	8.337295616483592	5.643006471166851	5.7391920115904975	4.897727904646792	6.909276316022668	6.625270204169856	5.172255708237521	5.827519078545413	4.898170492917743	5.556477654344033	5.563948217515153	5.8067526237496265	6.684650200863315	7.203365194476813	7.080813718937767	6.801196631656003	7.531622113829532	6.138193118114591	7.301586897620053	17.816750114861264	7.173080611586451	5.994953421268076	6.074282042193088
57319	5.7078653940189135	4.625227459351988	5.103034108336555	6.131930200128372	7.77945442075324	6.87540839161398	5.302458754867083	5.15609727887448	5.908400208572949	5.422774751169569	5.427315172801021	4.021088628360208	5.369534454713465	5.785237125387897	6.514016105728332	3.5151454354221205	2.8449588282072606	7.611016495137801	8.516672508386494	6.285660647894366	5.775906856427425	6.001826418696214	6.039449686429339	6.452494016789312	8.807578869050841	7.783551788027718	10.307721127901262	6.727433213477222	7.529958366394717	8.185294796584232	7.441985851203039	4.731345054248341	5.415772266327034	3.3663722795205397	3.239675768940129	7.118780620763047	8.679782910447466	7.441650789964841	7.359719404500978	2.7633116123725823	3.9331668503856982	1.8957583352886316	8.198453908522175	7.526190719785508	9.3247991048031	20.2530152541271	7.439680595587468	6.0829396360112575	6.214152628875926
165303	4.7488369957216765	4.711253337448939	4.134019376539243	6.656655256815022	6.689849853672104	7.486710539815433	5.487288151273701	6.098304567002277	6.904147357381626	7.183205392156809	6.171815936965113	4.620464775119532	4.35393083480729	4.8431999366347505	4.595268607816269	4.632216022975326	2.8748701057760826	9.342962749565459	7.754367046842097	5.772447013944889	6.019901808232479	4.948923941259343	4.51812929916054	6.5461593447930095	8.119716868899788	6.981417140097471	7.5287109241767896	6.595157101854843	7.2295297223313355	8.559780760872245	9.823746723914072	6.543788139518789	5.065077795985506	3.6583678346379416	5.4229018695775935	8.386451460185643	9.016541432825221	8.231293781084004	6.816585284174286	4.144632115025704	3.9091060264049746	3.875182531908947	7.013342361800997	6.10282889169151	7.103511357770068	18.169892318182672	8.687690600533472	6.044635658486612	6.123492022506145
23569	9.721440352030308	8.603085898669008	9.700600523938181	8.459531553414894	9.295698365981886	9.112517415982667	6.321829254465071	8.514445881863686	9.190206576545004	9.802642243662271	8.157042786355587	4.086656607427729	5.538483695315873	5.3518739410032845	5.665064334092214	5.788687185418253	7.055987898828627	4.546458802195183	7.787258576398067	10.276033205098072	10.771501440229757	11.184319304822026	10.067832853975206	10.261216139603047	10.999312022975612	10.720821893401592	16.853814621817747	10.94043616364964	11.27455110784736	5.158432605894289	6.4221971767998935	7.69282963811066	9.171702371174247	9.172879142459152	6.080965904662054	5.897494386682103	5.4487525780936386	5.463601388419217	12.518278421694083	5.961751316701758	6.133565765523348	6.64140890491972	12.586894776973544	12.423957174936671	15.633036637274712	26.268715516906788	3.096477040713645	8.289100375098824	7.940912508281344
22906	6.106433152972198	5.764870952793501	5.9922868335219075	5.55767270004271	5.643464912409749	7.817437521848191	4.8210753870894845	7.354585126415922	7.572318386227563	5.781958536413069	5.653713550508197	3.2784225317561666	3.4188971242301682	4.412167152497942	5.3688304228150985	3.239153038023489	4.887758882269051	4.744555387810328	5.738819993552674	6.6319631018877025	5.387943931779542	3.821163203947196	4.9737463300011555	6.498624593927552	6.5825644335319655	8.481393122359083	12.305491259498748	4.017467461772404	4.437548126972821	9.450754227891021	10.293366405326106	7.495697078452773	6.275800114167386	6.931801675825193	6.394214657013052	9.738818335383396	10.368277184489232	9.873374474251445	7.479497713383227	4.14504432991388	4.5700105228603185	4.878482163479513	5.047530163634489	7.306576029796721	9.324763169239207	23.739834241325276	7.5842672689719945	3.680371796327104	4.325235014377828
57361	6.521609698369428	4.949766977909973	5.696411706065495	4.900923504810091	5.051214300471297	10.48857525499863	4.090752983603037	7.153263713346468	8.107166143119482	5.404171580098365	5.12734025390218	3.3522935353577976	3.5164207451815095	4.4370144577115695	5.371803970542466	4.0778395350676995	4.132423590080903	7.275170933258384	5.0522811376220345	6.46324491556458	5.82899792245631	4.316751988640139	4.9022103596963555	6.382986484956935	6.465629465047137	8.987894632861945	12.276159977836256	2.5534828913522345	3.2623663274202843	8.638237102970889	8.859436287473924	6.946676732963618	6.979719610318766	7.145514047477806	5.052423557711218	8.549884979009109	9.254436708952094	9.117697261918714	9.10189964008223	3.756554525823872	4.298806934975004	4.834369793310127	5.073494616562211	7.728500199770793	9.33366390545535	23.660635731360703	6.046940335645548	3.817623035158319	3.403100595990158
57365	5.338757412268555	3.493648648388985	5.62231552599561	4.952468036069233	5.043659283190359	6.349706895530525	3.1105843245979408	5.014542340671043	6.121584986220924	4.9220673678615725	4.987138160650543	2.6322391981751414	4.325059076109173	4.287408197754343	5.4224589150845395	4.263642628021495	5.013439894900785	3.9011432085138016	5.312890526134532	6.108392780161172	4.945007626323169	4.443266106713732	4.470595529229289	5.883574267220115	6.350121707172739	7.531586292643944	11.977390567593948	3.5422600475937176	3.2722109129731805	8.485775442349288	8.509478462827426	6.353337262430385	6.708922916849274	7.142555656822757	5.763282384975028	10.148605528656333	10.103928991618517	9.04593124459121	8.244468065112367	3.8110496945579477	4.321208040082732	4.737413831535562	4.355566726954033	6.380597402977291	8.950160589235225	22.44557805825585	5.743690965363415	2.5581120923497265	3.7351751777108313
16	2.68212349797855	2.4621314257123483	3.224762349163368	3.1200137864845456	5.060481863141993	4.080183571213679	4.813947162511672	3.5354565860794795	3.588958051352784	3.7429780692018104	4.07736277060657	3.582602479907458	4.739435353766044	3.337595567510294	4.704364082638409	3.1329260739327807	5.8586879524457744	6.415255627229486	6.467423956366906	7.097522175422739	4.504183927227036	3.7781221557769413	3.658326883773073	3.615592251736845	4.475893070425995	4.460294738713787	9.284272531850096	4.7588320206635615	3.6707344677342224	9.16854323124369	7.236943745156985	5.7323506225306335	4.8527048292731765	5.719549245138777	6.921501248292062	10.364735255726755	11.814726285871814	9.643980240560607	5.652464647664522	4.410342227540215	4.2327206887596605	4.607409342237649	5.236045938260961	4.4982301151901645	7.071447063787538	20.497992643788372	10.262889540849756	9.277328795338999	7.8731615178762295
57410	6.958029425262658	6.164981825947318	7.212402028675465	7.948847017573873	9.556132635232949	8.782613350449795	5.673755595518689	7.331111971893166	8.194352351797887	8.8997497083222	7.405973273924113	4.153147158348931	5.788643776109809	4.505571872368117	4.529165807992063	5.212507716264815	6.053724490594343	6.193280629265088	4.301876820234464	9.39409506558208	7.431468672683495	8.40244343151818	8.843106991344527	7.8452989720458906	9.530307184974692	9.042078129159798	14.270885377507456	6.742904701921122	8.515131934594361	7.947525603486713	6.6207631419159565	7.280955949283291	8.469382119299759	8.669518747826718	5.675628867139953	7.962824652306377	8.086692508472405	6.75261496130451	10.506149587259065	6.313309297312829	6.153374685509593	6.733538244739341	9.230648894419831	9.922013188104422	13.679156842012949	24.139149823602576	4.406827457985521	6.508395483824484	5.899029409402786
32214	5.214001643578618	3.7802875289321376	5.269765369262646	7.085286848521583	6.497987189836455	7.318155565278034	4.908860053117656	4.938381139383997	6.402363948262033	6.95320673780409	5.547468838132927	3.5664906104672736	5.059591531263082	4.366842524502436	5.687000464402135	4.077735220939163	4.7678829521081365	4.2284425578653515	7.910975442588667	6.244178479700261	5.315035866506116	4.89034084811383	5.400293986856916	7.587017216259564	7.803881481489837	8.964751538173806	8.488337335155485	4.955011897863251	5.133448724640252	7.8879336589361175	4.799793960957254	4.268771065533717	4.740669761889473	5.461202413635911	5.0346886410913685	8.344331038141302	9.630725792128128	7.076648604813641	8.096548299942205	4.7009741553369935	4.8543418636365185	5.099731783913459	5.704557043916155	7.954074447192172	7.961260313313989	16.846205198703764	8.121810581314556	5.565316015359454	6.100610316156024
36108	5.863897031421815	4.89024428188234	5.752115818475299	6.107185729416479	6.072047938436155	6.742189097396638	5.027741572421041	4.890752916796909	5.992193035150773	6.261436036709924	4.992205168417606	3.3486634202645007	4.21309306547578	4.709773977803339	5.264834449203789	3.898135261982947	5.62516600755111	5.970489009238188	6.778950136810145	5.9401212487909705	6.231780703695336	6.017729009904302	5.428975665337891	6.396918314388333	6.627971502163338	7.7005442951002205	9.347476968704749	5.063048345680893	6.4521254816850275	8.7431587110711	7.3365274510019605	5.068923928463177	4.716559276062316	5.324847371496173	5.182412407394446	10.642116688710134	9.053422590463562	7.407573403285811	9.13109376499556	4.900097991802641	5.585054666552363	5.224943248886213	6.481430452119984	8.51647672606031	10.25967309202775	16.307547388930576	6.622481106836047	5.741335642147933	5.773989362889967
186573	5.853361734116211	5.196713500602962	6.081485298235781	6.373066158234716	8.008209672646549	7.2767840291612025	4.634778531592959	5.772479163667133	6.724355196889967	6.433717299677327	5.864514096137798	2.907381297577544	4.678075948675083	3.600059925166345	4.2546200382319395	4.137361116377336	5.347409679215008	4.075057817268163	5.374035963360599	7.443878378016013	5.017834972509432	7.088985086049226	7.824573045170525	6.923834906463747	8.822424308217956	7.491317543757706	10.723240876248125	6.23453050420868	6.519050622270221	6.563365636805266	5.341814232480639	5.602020939022115	6.1260263597463664	6.822954396146284	6.06071666664321	8.867782202554293	8.607509754310296	6.823645645860397	8.960953136291272	4.907531509348044	5.205118618997825	5.523741894803571	7.736238529451125	8.20281553076339	10.99872478495522	20.215582142858764	5.745042891415344	5.535441642387212	5.309029732702159
22132	7.072119435190961	6.701490842085935	8.924468213341433	7.047262385841684	8.81788063069376	7.599236841254157	4.698461418807344	6.948975302409969	7.157213424306446	8.346725516924435	7.224200476571669	4.771520358787007	5.324995435887541	4.527291280089879	4.877982037485121	5.262606091017266	7.3259345197753	5.2075371401496255	5.509256187005369	10.58936732013716	6.769916987959638	8.80172056767789	7.3262412081808606	8.242920645147088	9.824566953348597	8.065494733647723	15.076923013027242	6.326779075301068	7.960587194227909	8.808812337075048	7.709235526503772	8.012344726724868	8.83251339306476	9.761534699066589	7.006052866839617	11.141236993357719	9.293189690942254	8.030410259430765	11.418250624595142	6.561569668086007	6.851507693369196	7.611780829773687	10.912568683653229	9.204596966238661	13.319868910908905	23.27074252263166	5.3428542208783965	5.612911438632973	5.963692836512279
45242	8.789672638358708	7.458642527704385	9.42602679073186	8.441901630060732	9.775469207192621	9.025268947170186	5.362052626788144	7.695680714767461	8.426455311288175	9.392423921138148	7.997334094182039	3.462976301664839	4.859697534844892	5.1591412315443135	5.729260302476412	4.7653519925090695	6.32022186747529	4.356347427356709	7.3126695710622975	10.064632510058798	8.570931868234531	9.752040041112952	7.485218611327681	9.24062059353946	10.927680145474454	10.382714619845522	15.136710399509823	8.810759689240426	9.802243028201547	6.2106899784067675	6.425253654999046	7.174438627507782	8.82576075917725	8.97537399160554	5.452795379268666	6.6031589193363756	6.930344088706721	5.678445942114817	11.710020177548083	5.286936814555056	5.957272719973053	6.211809345463506	11.564947305583539	11.190949460073336	13.460828843848004	25.740045022399343	3.549187177758757	7.567247745476352	6.4586896572061505
23134	8.992024066417457	10.378213879599352	6.849003816926004	12.560154020734652	10.914497199512182	12.395068830136273	11.34278689850592	9.919004043510066	12.290526616613016	10.605115333888385	10.189348112217745	9.794534150965246	9.48633805679571	8.047824775053659	9.792120188299881	11.287913447253606	9.599261280919531	12.930399340319894	15.728755712304443	8.336423093869454	6.239841952413797	6.943676162449729	8.144130427854694	9.41483697511401	11.73430579809384	11.758974831404446	4.637710978313546	6.566050398333233	8.956515957610549	13.72763366808226	11.023715902784398	8.257659552393145	5.965236780731507	3.43243012212095	7.995868370478949	9.776608992170884	13.914938631914278	12.638606117722075	7.22231428864209	6.67608945845673	7.045340767514754	5.661766017213486	8.97899219278634	10.316638714122364	4.891928129194309	15.785630427735711	14.332400146600621	8.78992613771047	9.40832918825605
41578	8.396922169918406	8.948421018308757	6.02817253853524	9.74849828292828	9.072070042517486	9.484223558042064	9.718983653911385	8.850941426352835	9.389951802803955	8.364096835068947	8.567079904295985	9.249168299434091	9.389344511287693	7.944171861122252	9.824631796156327	10.381850946079533	8.23386533776257	11.727329594158018	14.990461616456177	8.229691438839966	5.9576259546584485	6.195076209862518	6.935052369798989	7.934814532435705	10.08919888263123	9.457088244952473	4.5518369365307745	5.691443264349019	7.428631867297494	10.854100515207127	10.112634671854734	7.852269031091965	4.800189051041242	3.5620895393696226	7.452647877167309	8.430957338235995	11.781001412302132	10.522651515771672	6.308168331421389	6.852148466036749	7.406383369422953	5.994936970528736	7.047222573164748	7.821528216511535	4.333526003227478	14.92472778012443	13.47136075879702	8.81630824253637	9.672429548963494
46800	6.398388466296968	6.965101545360482	6.849303892751171	8.428420568717248	12.244003466541564	13.588413314884377	9.035586338357733	10.604837874119355	9.648281200868794	8.929625874231679	10.187048270657955	5.718768348191293	6.2047626230135435	6.82336879565806	6.857207042794628	7.411796899993871	9.618543957163187	10.46037626929407	11.452537359444035	6.378141554050771	5.800998804797271	7.120343596329783	4.607300111157277	8.741282820668614	8.443917066989899	14.13317886163099	6.126931348483488	6.51630810917358	6.34364224909106	10.656232857172105	10.836271880317895	7.98787057189161	5.624823392760337	2.24106262922483	8.868284790219269	13.64409784959192	11.230563145186592	10.573995273126005	4.848235777517955	4.2667292872850044	5.351050830431799	3.4013273103214825	4.512316459866389	9.011153594790152	5.5467880852564475	18.092735874847108	13.015690020153436	6.481907428548402	6.6942464532123775
59129	10.66870332617064	12.414421644564394	10.082609454373205	16.51989977642591	14.98873667989829	16.566267513896204	12.95988951958777	14.53000025781721	10.920125278883424	11.106389093396714	14.241121169004895	10.677212290416193	10.907401511956284	9.12393628671476	11.332606583580453	13.505180526930685	14.802978079853759	14.814562615812283	15.27539566106019	5.884703808239182	6.068401907205026	10.31127828083489	7.569570947356102	10.260810982354162	9.109318117858805	16.151081495668052	4.86796281607148	7.991370695695413	8.619247114752818	13.441866833192085	13.468108558600662	9.637594107265441	5.925328198930828	3.321556576650753	11.394520523848763	17.999471119496096	18.96505287794468	16.552093195664156	6.145660381888882	6.320060000631745	6.5768696653191	5.189968981907623	7.256419839829925	11.520963633833228	3.667735095757591	17.846640284981895	17.19498407477887	9.329936641117813	9.304265440992628
22277	7.896864759042285	7.43042533033448	10.034127820107248	9.011961854681523	9.285805390989427	8.899486637704829	9.310566426057424	7.666756874399103	8.491662861814119	8.448951555280068	8.121111229795089	6.876373376504068	9.11443098062582	8.205404044406402	7.046736433685146	6.735794091075527	7.438524430530759	6.820945338537817	7.0865088355129275	8.699746707984229	7.720584697167401	9.498540251373546	9.646607574029598	8.847914947662293	8.874006090085276	9.02151321316796	15.033092298814738	9.570897539372332	10.539054186511002	7.425637097957476	6.238347627576256	7.744814768123675	10.157347479885908	7.299323177250472	6.981956193026601	5.97089646917056	7.467427349737387	7.003847053882453	13.612485018494846	8.369823719622831	8.770391088848394	7.417831056938794	11.957552636467558	11.330506716729195	12.690242708820229	20.22630647132016	9.013330101219294	9.90500231572421	9.155794995607623
22744	8.800991707179211	8.722404180380215	7.724899347697805	9.099644311471996	10.567217432520692	11.496669936674248	8.46376174367276	9.648012412553078	10.89962791081359	9.718492580396159	9.801445504583393	7.9918730805611045	6.939183251310361	8.45266378740603	8.178064242507949	8.247735357540638	7.22038052703128	10.326656774373015	10.39841852838976	7.630870077870058	7.1993764117261865	7.3315184077544275	7.16764647593007	8.704257003546589	7.476703294407188	10.279939211181091	5.557451190733646	6.87117339315275	8.616889206006825	10.072200112248261	9.050686060888466	6.609716355628543	5.593062774407552	6.2766896209146195	6.504567018770594	10.513725246696334	9.482171495966883	9.179152509284762	8.702964091097671	10.178434391026896	9.921472629700284	8.929189659739109	7.99895173700908	9.828424500626735	8.602294570983362	21.482857073847004	12.304905239975835	8.457123444982159	8.71941244033332
400943	10.701040497693347	11.154990776154767	9.811237937209977	12.902818494271798	12.592842241805071	13.202514458162831	12.815530724045667	13.000313635984536	13.080328071637279	12.976096550730794	12.701894885251482	12.872515964511358	13.32464162251858	12.946621953612102	14.389821236361817	14.175000415629732	14.397246491005621	13.225146036243641	14.622939036160167	10.907987764028576	8.842997416380518	10.870017318398492	10.393564249115364	12.37781835389871	13.400612908070466	12.567187688213014	4.673829024437737	9.151884897228939	12.123243885349643	13.581890004122322	9.680786031248461	10.337333264970022	7.689017178769737	9.257086456740454	12.131469078596206	14.380974811726382	17.69492354679773	14.87293827016505	8.978902854344541	13.251827385722152	13.098694023642203	11.987725463713595	12.190716123084936	8.658661122237223	6.987682615045304	9.607987887669523	17.161627031084034	13.315574168659637	13.490901816429398
37935	4.269143269859834	4.546327227248151	3.1711415690588636	7.214192407680159	7.4063484170676155	7.582403258291283	8.760169609394893	5.270745576597623	6.996256535111744	6.108215106369393	5.628871927927083	6.973757528288314	7.806460875984967	6.969922414623577	7.931524753701393	6.861398660209869	5.813759584858757	11.186210324266337	10.970987047837829	6.232722146167219	5.591194776384063	4.701627834115021	6.587689681323823	5.188393621783148	8.128332256706754	7.457464113632361	6.89952967780435	6.375882034587832	6.909407092031373	10.313921111903793	12.086537482667516	8.730419190664357	5.420560578685186	2.947462299692416	8.139306008930298	10.904288794002431	9.754556515038974	9.93265338493341	6.442699668192854	5.902704836271785	6.057155405642827	4.804458593858628	7.709603468753399	6.389313040170498	8.219096916188834	16.651964321868483	9.976533637654247	7.241781352365477	7.801821967166165
42927	4.806336865074965	3.768210417629441	3.9046664647360454	8.03549472045824	8.446112568507507	8.483123112016068	8.753548915291036	6.302583080221921	7.492588180307134	7.528085296073826	6.541879237505111	6.7597985166920775	7.438328800592992	7.092567438293337	7.466674575214583	5.564513258664129	5.417539843428252	10.64342184556868	11.182197087866474	6.062629517616719	4.829907536848318	4.300917812410459	6.913094125088888	7.347678739282653	10.282435449563122	9.055749916629168	7.516335414680261	5.1746323261087355	5.647637141643436	11.050697920217967	12.168830929248855	9.211019627537551	6.624122244270728	2.7543545655875485	8.172332961496595	10.427744038443128	11.843498938380119	11.14805513247301	5.746450015698787	3.941994792629989	5.06637194673888	3.538629875807752	6.346540723333883	6.604383868920414	6.669663103349784	17.313830801415747	10.82662431883065	7.384235979970672	7.925480351603347
55085	5.936342322734965	6.18227985804748	6.1487433400734535	6.466010306306903	7.389761086870122	6.620651752601828	6.209300569916677	7.5508865941550605	6.618864688900446	7.132323084204187	7.367618150737983	6.704886480939172	7.063074978756544	5.4929387413525115	6.957780629553564	7.209273099661832	5.323244868943967	8.9676108211509	10.65356041020388	7.334712118900848	5.623902000389923	6.51020376958934	6.174920159281128	6.850964745861097	7.0482377236203275	6.4070462265014925	8.20216600498616	5.180005749291317	6.166601112553458	7.292160608128067	7.135427804382437	4.5957660268896525	4.594567014692113	3.2857503125186223	3.663411805713744	5.7784788132131855	8.86034370563721	7.401709974209885	6.316180359396416	5.479316713176259	5.5664005006632244	4.917699176060334	7.710023741718266	5.549400494025577	7.089013504743685	17.60668371204946	9.11649612291495	7.278882048406728	7.557788336662656
39254	10.017930994902377	10.234648992344606	9.518454488227471	11.461827832131034	11.244433001539898	12.111989704587426	7.755434073501273	10.153390208267979	11.251681953052811	10.673609172191574	10.35003181275979	8.554428255238523	7.583713914731375	7.3601196246726035	7.902295636802133	8.052433050078415	7.712692688889937	8.128166211262538	7.512721110094821	7.229272469552134	7.280860669928971	8.781571889857485	8.625110040196509	9.68212261130959	11.110754456173986	11.081804165652363	6.805267376000859	8.43775618308809	9.834241671563396	8.091007469029986	6.15534008568039	4.890512677211124	3.7590354772987014	5.035839884323226	6.237918313546259	8.554794676952293	8.222300129567289	7.016721107449721	11.131786445356909	9.084634182098968	8.393772155994991	7.719070812055726	11.657095763262612	10.588757341680072	9.626658806917915	13.144778592141117	11.034881094781525	9.872708660979018	10.18866618888523
57130	10.861277601787197	10.928181883543537	10.705264925298517	11.194567160146061	10.821453472797034	11.736201825655858	11.947878752399314	12.424655140713558	12.12980705575554	12.077745743705762	11.926732439708465	12.471471901802783	10.670061810046214	11.726430146100862	12.726616684355847	10.382141953935578	10.137948183141892	13.420711087842498	14.074490577378583	8.429476451973276	9.339890185078001	10.169633833781603	10.470782812240584	10.208486394067911	7.848437481323992	10.344236134902683	6.1997298251303254	10.977589675600495	12.65115707860996	9.208085931304234	8.762631062184205	8.782419617816165	8.246550527206768	8.580573989336987	9.777689448469685	9.264181611199026	9.166026782686275	9.668971836097654	12.354482769713762	10.661597168336368	11.628261410564884	10.673264906545986	11.863814746071087	9.024257437710142	7.834201326116403	5.159818492543473	16.971051257426392	12.885251643107337	14.367549584573664
57236	10.858347783199795	11.299462603871309	11.11536726432301	11.756147222968458	11.463651639556984	12.251191411033401	12.400373725821092	12.881111846830704	12.709192501460596	12.582426720652073	12.459883128428839	12.758743722235208	11.204383037929727	11.816147029603718	12.637640056094076	10.917138251532148	10.657698059705808	13.869134204813989	13.786071195911447	8.659871681991131	9.377975312807774	10.45200923064128	10.846625927066146	10.147187272932296	8.090976484869142	10.172574792450868	5.645361052427537	11.038140147684839	13.080099788495563	9.4151570766788	8.92804612947026	8.985602985249118	8.53901664462836	8.945559700284347	9.937581181094059	9.456678088085132	9.365429806108827	9.883124134482019	12.886343870716168	12.149289955037924	12.392201821568536	11.45197594014559	12.368205085037749	8.901165379935039	7.510521894046645	5.074452629992464	17.251324343207642	13.402639066066952	14.84695315441305
57499	12.02286311924438	10.279024251644957	10.08249162364884	9.371764825930516	7.908218089969684	9.461378054109076	8.355255810561978	8.715982832244794	8.82341463019729	8.689262055919935	8.287874460813661	6.013984638516509	7.907983113064938	6.219663008676201	6.458753447024399	8.881256195534535	10.236178551506066	6.735412198209483	7.629857739312318	7.593450349653559	11.121640204616812	9.92828983507276	9.316220973810394	11.178971398719646	12.35391889848171	11.677168818773845	17.47856477666347	8.206929053356012	9.03045134419034	9.840035108957611	9.426144640340587	7.729328828503187	7.79623900667288	6.088827865276943	10.415616563972577	11.528266068290604	9.937143909416324	10.04796096615272	14.874237665625584	4.342478716405991	4.984300735064805	3.874095555080949	8.943722871210417	12.723272585905516	14.28689870913054	21.616338484149793	6.46480934895049	8.437438736404546	6.625471942934183
73937	8.428898691980107	7.751350213854048	7.4702570011925005	6.127854501092099	4.691998391146465	6.4008808991977295	5.905287604833345	6.038373131533878	5.377504786866594	5.7072378533127335	5.100030295016299	5.9790508792622505	6.31053448361607	6.771134703884663	6.034978487774346	6.397251496088119	7.516201590424459	4.815302168411581	7.631527159964597	5.729138697640924	9.28309514886372	7.748720498553674	7.26325633687302	9.34591111177737	10.710380912182051	9.426929407845602	15.892849891664852	7.165405745253899	7.080240466647035	7.830737226098303	9.615812558559181	9.649652643637344	9.617258672640068	6.274566026341497	8.283971400220064	8.670654497990874	8.22866921666626	7.762802272332309	5.873771956901348	4.224792959640657	4.8805955368088965	3.8310447208380682	6.3736305840430365	11.17393239755862	11.495599504362778	17.534369515877312	6.292823314744204	6.908794709242256	5.5170888104921
2846667	14.752887125203168	13.597909393609445	12.213479307893712	12.733619292353952	11.703876348755431	12.40005925652041	13.826413092600935	12.9354145704224	13.255157889437362	12.01237585437064	12.884832983569972	9.758529620174652	14.531290054892596	12.850241928867911	8.928748383894495	14.859439935463657	15.422116869819678	11.3686012673223	7.846767633226762	3.5579526935535863	10.927422378611512	13.882748144755942	14.739878410555868	11.331340602090284	15.275325655106835	14.322784977344538	14.9346145743875	11.126144049952341	13.629034974662726	10.740003058456368	10.568021323580501	10.681787999993798	10.528915937495206	10.511748672077712	10.46186706706722	11.006468125672715	10.102949603378498	10.251868597437763	13.12114314401749	13.511315368174227	13.48553889343607	13.173211420272139	12.552963957694937	14.123156513278142	13.218002420940923	18.11332314779709	7.935142668324666	13.37778703645538	9.405729346705554
21999	4.796723004633752	5.3929541372363055	4.0476320291627506	6.187974858574898	5.846267781415331	6.5019390684155205	8.123707237553344	5.795023673030254	6.568791084560427	5.385581112227944	5.992650646216397	8.216967692215313	7.533034013408422	7.834799436500221	8.179600822172908	7.610215873371637	5.690032906515247	11.528109783543108	9.121698612887345	6.522322288835439	5.410124761620154	4.903239253021866	5.575401726589856	4.294453182566428	4.647552048756773	4.935494946494274	5.805158897511398	5.935247135028923	6.302082290259259	11.954857775040232	11.309117487273303	8.529178344864727	5.214369283463513	5.216374334727138	7.2934806026400025	10.30444821135509	12.269693060708837	10.692858877398868	7.023991149451638	8.567737559781618	8.346730120394616	7.430367278291573	6.1406190031695695	4.58839179649069	5.3654489001313665	14.73532526700847	13.418392746810447	8.92263510734542	9.97960761836565
22976	9.742401507663708	8.914873132201858	10.767878592711103	7.885308959563108	11.125230852515653	8.488843552334528	5.8597411169616915	8.781822913322513	8.03223445609257	8.762137967481028	8.839557494328023	6.9739394084895885	8.023483178687504	7.34771074644576	7.788026848112858	7.745693165503965	8.294751200277625	6.1263654141712385	6.599175314210089	13.20444568350034	8.729727160728949	12.033076542403549	11.155014503619222	10.079536035842036	12.167275273371036	10.55993421377339	18.284832857519532	8.824416808684465	8.797936043648523	7.859322174765982	7.869235886413284	10.131278787169672	11.520107862066626	12.344287717566138	8.491606806835524	8.076165966106208	7.63556940989465	7.542391174138326	10.338578187241064	8.332906125350416	8.947859045981714	9.430818151011557	11.0209803175176	10.59924362373085	13.663115987060575	28.139678238620416	5.870583465351195	9.213564210716045	8.37240950696028
24726	8.37276087851267	7.188123697128082	7.331353612840095	6.651822202838996	6.525888282328051	10.6962857548592	3.5232977937376555	7.762401641981858	7.091672762418665	6.504206887251345	6.695677539106281	2.45752332616137	4.2094225519215245	4.3898146786995556	4.99804340685322	4.17472702950959	7.460399531802961	5.154181636125303	5.200725080230627	7.2388272678167125	7.113846620785128	7.277713018649348	7.204635121667415	7.74036457874486	8.833046857812299	9.159738165708434	14.647219696268959	4.913752725448562	5.317017624400148	7.183455643186111	4.960230963765088	4.336181217563768	5.607770631527817	5.333201107595143	5.094910193377161	9.325972446529452	7.4789878900918	6.509220335134517	11.20984324168625	3.4624228013759097	4.199604243339564	3.181064309363475	6.653210391321536	8.151435153360454	10.992846306715876	21.103746889287994	4.555653270572544	4.872660668127147	4.4331710331421785
775731	8.015397937290974	7.687212606923392	6.503900435433418	6.366552688567412	6.090805602512439	14.061579084073484	7.058027078576902	10.496602680006948	7.227347198597127	5.972202202694647	6.663923744206913	3.432624212334427	3.2166307563433922	2.596034116768875	3.9483818611047408	5.261747604452826	7.654868534518491	6.6897495195449945	5.436522988705035	7.840021660242715	7.007990377039414	5.923151615107917	5.645836788236593	6.955690757275851	7.797921084845499	8.424857836232224	11.607637693410092	3.3484465913219257	4.083136756144697	6.85808779812347	6.457664013478007	3.9762975528211455	4.353687531171491	4.653851254606234	5.47239285773039	8.764411317127243	7.1735373009603	7.106488627200301	9.997874543331498	3.5399220257190285	2.625363539176592	3.68557588714409	5.949933071356144	7.587965079548644	9.85346078708177	20.312591511016283	5.398396892927183	3.8961295344017004	4.0913308642733925
51886	6.343146076536632	5.682972523933801	7.373316453606871	7.766964790530833	8.479386784508268	8.634791080608696	5.94715310930123	7.614395541667303	8.182937828794715	9.8653442268661	7.706610950433449	3.7739290354096933	5.14877517322774	4.285372840288425	5.612723446748366	3.4282784177819337	5.216370862602335	5.812206025713566	9.189351508536637	6.123882061135946	8.94215563310553	8.443797613454883	6.553155841269361	9.291737773321248	9.545547099611328	8.885637351965208	10.719029872920354	8.897520387473872	9.403065817997179	4.502990464278969	4.617437684436321	2.500490644524398	3.2192389854321957	2.238883048621655	2.863777203394345	4.183477409993179	3.454564000988365	3.855053367784108	9.321694297781368	3.8100764912141116	3.938275182810432	3.4274322858343367	11.153955138162006	9.171829424514431	14.387582108645582	18.33116048400203	6.200030292658583	6.068535755763339	6.518746150052768
54072	6.491443728681638	5.653041297612371	5.978827748491031	6.68411830388071	7.365310056110119	7.212915179546275	5.821122721063772	6.872014084104836	6.772350926790732	8.547429951009809	6.735824860587899	4.1742270049317085	5.739535331803539	4.8938364223269675	6.5715304907476195	3.801505645320725	3.562011610469613	7.195657288748981	8.967966543325588	6.061896282150287	7.832193644649091	6.4559501561698704	5.45265206213615	8.160291008714582	8.013779529965024	7.7127155576674395	9.536658193959182	7.962781840715476	8.8776729009422	5.534274563223764	7.430952323811327	4.304680593975482	4.304656839191834	2.0492481468986523	3.252740767338586	5.365388265116016	4.1694150134536345	5.039172309245256	8.409873482726045	3.206308975590345	3.8369070683756927	2.7634735776348056	9.92278011561478	8.4189676231111	12.762086289919571	19.019671756820703	6.9320400832633045	6.221860906757021	6.338852386562297
27246	8.302894078437804	7.662819946921139	10.203948893923235	10.089141200646147	11.470255323458296	10.757612033321674	6.301658729329607	9.917958486045151	10.36037607994818	11.562633154213351	9.808854157022775	4.512912004492849	6.133450722679701	4.310763487112247	5.5876988686568465	6.317084087327696	8.136005498802627	5.655679468238991	10.682088066717345	11.062101255236751	10.218643257118451	11.018091028671698	13.81062000858436	11.067298464083816	13.200726304579252	11.403547626883451	16.39967274158383	12.33419732664589	12.652252674088018	4.671942386597776	6.132398558362837	7.105268382777978	8.834808707541304	9.259966799747852	6.094336880403481	6.389849818661969	5.254806067623985	4.997813946106057	11.728209739237982	6.207503198333212	6.090825114132399	6.973786865828351	14.873899071973378	10.762688979401483	18.21014309819634	25.669467613569942	2.605655946140209	6.627040115947298	7.17517888265428
41308	9.989368494033249	9.774335572087013	9.535103850311945	11.223899008549719	11.17424054858703	11.707651415829988	8.459181595734371	10.942476060843216	11.08041130337726	11.693983118011756	10.501033116905512	5.868146714665233	6.53046981179811	6.38128752499888	7.7991083093435485	6.298674929828421	8.14895948240137	6.224343553441012	9.186367424981272	8.157269587521798	8.836881290937157	10.172684492177929	7.977707090961069	10.790722205717518	11.143200987808168	10.774985944979603	10.441372190624968	12.599355975878574	13.056138031962975	4.26612378343332	4.98257546763483	4.5703530746900976	4.135213764375511	5.527710503283267	6.616039134125821	5.498198998327357	4.665422146271834	3.9491392574070536	11.482056619383025	7.37563007560677	7.076031902829785	6.881303025338347	14.128149921229932	11.496827088329464	12.876564858877288	18.158950384348035	5.762874496232293	8.364747128571338	8.546968423917772
23597	16.75722750079984	18.557635687870086	11.171621816423112	11.631278364234063	12.629067888723787	25.059480133519827	11.509847086937741	21.181676744433815	12.757501617498637	12.59833935790656	12.762685004690622	13.701901732057983	13.283986443876024	11.22588659433272	13.868142713922278	17.47901679363856	10.837878348591575	16.615116110750776	9.105966306726444	10.118107253431797	6.667590214913582	10.606315344840974	9.654102905846125	8.953333949036313	8.152029588366599	9.14651917421252	6.370012260906258	10.318185432597582	10.51810531345294	10.343118266181644	12.41744287824064	9.685966221150425	6.127920654827101	6.640536082031088	12.861482889330334	10.297282774403008	10.103426566336584	10.647774409670658	14.681053917205368	10.532259966263235	10.383792350959155	9.47791228020847	12.166282710139972	7.167061257482233	6.317308500123645	7.855668584371792	16.637239841484497	11.597147315192752	12.618249923534101
57003	8.86925807309558	9.229532603505001	8.80446183941545	9.915178249328084	9.514985964678695	10.194120056789936	10.696505739543568	10.461281385741652	10.772081623371689	10.43083411157021	10.352199557856338	10.687750379178809	9.96396228884861	10.229954824897376	10.385042693743396	9.539939351852281	8.72491568858931	12.131264932985035	13.051835748250184	6.404843716121373	8.2858468764416	8.396719990401373	9.091143100399645	8.273988031281698	6.804562449933194	8.47673525616005	6.4212300398506095	8.984913267976587	11.47244535993397	8.570759960286885	7.646863146961544	9.747444163433544	7.824385304569688	6.66933088847749	8.033521952735033	8.139200955238513	8.381864788028752	8.84500877701232	11.284212910285616	10.142650920049233	9.89149894975342	8.509358274714312	10.1518816019185	8.179192518088982	6.821228206620756	12.525043174345084	14.894839366048762	11.87987099652445	12.914133841155882
57192	8.253770092185757	8.39934612465308	7.451101469544804	8.824946908451164	7.675897404009666	8.479046179421921	7.681010073632491	7.862032978217562	8.75288005830602	8.43950260003436	8.602218686961434	5.929893715121444	8.615977589198964	7.0347222807417324	6.3282434333634106	8.600959760263866	8.81153964123682	7.626683809299526	10.128695701910019	5.437062911122374	8.994642397599613	8.13126363785228	9.42389975393092	7.359769942304473	9.563534898832861	8.238389673127985	9.885641476890543	9.457757906619952	9.934616993838363	5.846124216512355	5.31607279594699	6.263941321347148	6.419402650278397	5.873893571719858	5.467645642987506	5.300029970659025	5.503505732403694	5.643175667000234	8.189275004915634	8.954990216149957	9.020493762516251	6.754834020566911	8.315137537766496	9.515967345679915	8.233960871607147	15.393578966450638	9.552611229318794	10.089625468824936	9.817540113352239
35447	9.10444163035507	10.660958522298698	8.875037214614181	9.73992525668501	12.155570244829738	12.92868557206456	11.996518633462207	12.33438208981343	11.192001296528655	10.860190401625491	11.606220414964712	9.409064302499713	9.700564185647385	7.887304867480993	10.163455004045918	11.859409637825905	14.337725243415582	13.628362576318954	16.34060352009465	10.75821635266019	6.279493182748954	9.817306204638344	9.376169886796946	9.119740061422478	10.622287096413308	8.31780724069956	5.416144099050697	6.521476507010765	7.981759125163603	13.512425247409203	12.634844144353439	8.771737135760624	5.4636080070357735	2.7667392022945547	12.139783368656426	19.442503107202437	16.453160679067192	14.745961129403069	4.261657815778143	5.383758252158332	5.556801535116732	4.556208869806797	10.917302361952306	8.75654191790745	4.246482336221589	22.406040685115098	15.05836601328717	12.592671073772454	12.357478537593703
39139	7.0352337055739245	7.881730093004179	5.903664129887648	8.27627086441184	7.91921383499041	8.364291124225598	9.506136672923338	8.372796453944888	9.539274938120943	9.168611340129786	10.163142087699978	7.994804686659002	8.440149193585064	6.951136559054348	9.236277751382755	9.528221215871644	11.476516946456266	11.215096642647302	15.756665090804216	9.922288074242925	7.328767084936186	7.03630414136206	7.882912852187782	9.38238777475359	8.69819040817367	8.094671648080508	4.508417827778593	6.246390978110392	8.435304887889108	13.17187641724995	10.417488601541843	6.961416051867965	4.257737661133807	2.7555851617730456	9.792540131752551	16.394647912338524	16.337798288682592	15.262907287066106	3.556759348050626	4.7613748305966235	5.515323072243022	3.859328375864783	8.18795879618441	6.623689850348262	5.034166498409811	24.60930253517717	15.436936712393074	12.093915518009615	12.282321204536066
62434	8.703392130165605	10.122807459007777	8.430206686111568	13.085137214046764	12.140357526296066	13.078248872632532	11.13653599821559	12.108642611865964	13.189180406072028	13.97942850190195	11.794156636910403	9.657511565993971	9.769364979868966	7.7067125307370405	10.013757450045844	11.60067585866193	12.54536719431156	12.957555147334947	19.512152497981294	8.847007806582706	7.55673119580372	8.762364072936565	7.930090326749169	12.523881574749138	14.391390476359138	12.884854948695237	3.808513770196309	7.519857462752911	9.450341520017211	14.725372413124308	11.852135829589313	8.308261806462315	5.0079800417525115	2.7642618569002306	10.310295763196146	15.178799288967701	17.066989043353704	14.856046056410456	4.569807876702559	5.568001382026038	5.821910379728856	4.742113201927802	9.38382061877006	8.649800351116125	5.486137516516446	14.545245586242808	16.552841859816386	11.21437421154221	10.910596427429603
49865	4.984890425319421	4.918249369975747	3.9516315309321848	5.791254931686169	6.5520790985045165	5.775732097559492	8.20802668935461	5.414884599346271	5.509768541529967	4.997946131646382	5.663663594357974	6.212184022334623	7.082074651856735	6.324192351451543	7.495818984836838	5.586766478384143	5.6615327282853904	9.423553371056762	10.865006243195447	6.333968776719106	4.2298575374735705	4.125646779237401	4.755084334963875	4.763417479917532	6.306115823341173	5.348522521800152	6.493039997772836	5.701701286090911	6.837977233800725	9.603484616360268	9.76377428104274	7.394768704801765	4.894092046701588	3.934329532152535	7.117692580970075	8.70486577407105	11.200851145582194	10.212130258770808	6.6128254014597045	6.390937883956106	6.366089827029681	5.448594892357149	7.303600209531642	5.416537857346729	6.69924309123102	17.070434691545245	12.140742112595785	7.557147783884408	8.423896174259767
23512	9.450236008323802	11.293223459330026	8.506262873968142	10.56637804958433	12.110944130237995	14.095562184176154	10.648051696412168	11.553240371426835	12.441665059632156	11.335704742467223	11.814815086858259	8.374127267298501	7.955327635745373	5.5940490214114575	7.7742442470239705	11.276287815952754	11.622402758188832	12.13477547521243	14.15063080040054	10.502453943346808	6.993822657041153	8.00168072131521	6.862803816219849	10.837192581481856	10.319500694575233	11.545617401720255	5.558590231428415	8.480016161980043	7.887382259228325	12.124673628038721	9.427153485933555	6.823815947162216	5.242473688674123	1.9408417496790669	8.00871532081346	11.713810889106302	13.07575923562898	11.420594272188225	7.047453732950252	3.5509734340414743	3.7288032674616183	3.130718201408848	6.013756109122749	11.180050814110322	4.9841705469266	19.037488306250708	15.113903953114601	8.120917497701647	8.36001066768088
30434	5.599417491500608	6.546187663089481	6.806054014251615	8.416306215665779	9.60121969533349	11.345325909152246	8.421295523805995	8.248709076447344	10.1474221710471	8.949123638627684	9.179827954180448	7.792191288939282	7.400325279341956	6.536265933730539	7.468489452712323	8.612701606925848	7.627760834036716	11.087765890800622	11.888410461030707	6.547452034992267	6.796385316757968	4.023069034212649	5.460914386479518	6.684606838970424	5.982243172100404	7.377219135929121	4.79698309648294	6.784237219164556	8.459925750130283	9.337915257616167	10.774917267716852	6.942120607329439	5.226362100484211	2.557317041618295	6.699943604173953	12.632627133383894	9.774708098845894	9.918364388471751	6.892154360790972	6.181434953828651	6.356538281352303	4.93404927544821	7.727136369001456	7.417978466697482	4.2137476370416005	18.336094016407415	13.522845062447969	9.731383310650301	10.107933387942222
53671	10.153649568800551	11.541673936797123	8.338031891888813	15.230650195221381	12.670246447967722	14.81838925454963	11.79039014281723	11.938799169102593	12.109330061209718	11.428581776386185	12.202342728038492	10.36187320093778	9.981687294286113	8.32548427009069	10.392983719787619	12.401803649680618	10.943088524488534	13.222249410844714	15.868383436292728	9.600118656686602	6.006813280808453	8.577448766398003	8.186881667977397	10.535147585741157	8.800990469398355	14.196395797283527	4.975043496335173	8.484418524648813	8.976854524040604	11.897468770441398	10.57258835761256	7.642732419496633	4.950623251545731	3.3027136254740403	8.062058104758453	10.761632495461388	15.489591462342577	11.773823218837839	8.379096669906193	7.109568223399415	7.166551690911991	5.770972607740023	7.40320354983003	11.734499882898989	4.032887362072239	19.496548242192805	15.679117775676733	8.962469293500147	8.913196186568499
40306	5.914617386306696	7.251667495208767	5.7500398576117675	8.238876363725511	10.148546212119607	11.218782473604907	8.497734955180137	9.379828703280532	9.004686734840078	8.712192100114278	9.31951302717514	6.917275253022852	7.499037749598744	5.539082880895549	7.777220723077024	9.588910573818533	9.71422085931069	10.1246855659395	14.12345537615144	8.472976191512792	7.052019847252885	6.161749132661799	6.395800663433751	7.778453750833976	6.505501856299626	11.295678643943319	5.501047782354892	6.006044900020282	7.713043139504297	12.163994458913075	9.00570932559109	6.278832959667245	4.806386516337429	4.683003567820147	7.526895617367638	13.604160183305178	13.019542475294763	12.799601270391806	4.338685310800732	5.555491852168645	5.609497008572978	5.118653137928821	6.91157990359635	7.079384165005997	4.109336250738499	20.62110428632053	14.918440562386731	8.944575409089929	9.089896649662494
11544121	5.612333346579512	6.910958774184498	4.8033396383316544	8.145094383838737	8.519429957733465	9.653254062227969	9.165665240231004	7.871975153111948	8.996692414262707	8.627976884971345	9.112884537950844	7.188593549040394	7.20838096643257	6.072672159794788	7.723146061121854	9.01502242266054	9.362188752708011	11.351668184441712	14.343466445370762	9.515991351711389	6.675419687854376	4.977883176736159	7.58613407171394	7.469496995359693	6.73672559543382	7.43862413568803	5.146753486629658	6.4003484165981535	8.317996059426322	13.6493648868959	11.697646840736956	7.537585354419225	4.57678925570811	3.556445732560617	8.63892564033	14.391209006160292	14.54516461544095	13.76536812027889	4.564489291108773	4.766720991325832	5.246466933771922	4.383092833344313	7.045189227259415	6.666927409469685	4.502418820973941	23.260015861456562	15.31108209739777	10.82236129632095	11.171349795428798
24251	4.3994063316002565	4.931051581728004	3.4820445646799487	7.680175257136956	6.875506449550535	7.727976271116543	7.049492377644319	5.23318387125257	7.338785361874785	8.220473354714356	5.844150536358568	5.9115824952996165	6.690349192834598	5.260820123995059	6.1023730165802075	6.648554034509829	5.6983991355188355	8.38401021703238	11.552667631163912	6.804841849619974	4.366024312034231	4.772547775318133	6.677381771877256	5.117927218717412	4.633547052297584	7.061544471144718	7.42407807187768	4.803847709598302	8.050318018335691	12.907122364371121	8.8802561305025	6.778714355285892	5.783668979708072	6.168051254738494	6.445586647314232	10.097200560643932	12.495828005911806	11.148400582782177	5.376022045913421	6.905009257601395	7.036675796150845	6.349796106320008	8.528489183218156	4.800380043929775	7.102170291165109	19.138518599850762	12.374700356411832	8.057002590377218	9.310217486710588
43539	4.932310105741968	5.145644774149522	4.037219861608413	6.653026208564081	6.371681230714993	6.926194532181739	6.994767385636881	5.59434742850903	6.836067197300313	5.21448309565094	5.371879281870956	6.782494488831108	6.536920904336535	6.248117746558925	6.581731585357859	6.721638381713552	5.205848400566473	10.704596082232369	10.452138541249905	6.8036711296303904	4.629418767632301	4.540444932736723	5.0127331983088625	4.3400729348061535	6.97114481286785	6.128118301363693	6.623384758108624	5.801707623806863	5.620261983115163	10.984120542155544	11.963695601950274	8.182597460768127	5.842278712271147	5.071872985237145	7.03602947443047	10.916471371234223	11.256059770670625	10.42415623676648	6.010441530340827	6.6500883828713135	6.782514052943671	6.056304069281184	5.513604290754044	5.299202385797701	5.022832045166922	17.696758650529546	10.935155925653865	6.5556074510011975	7.307154756820058
192423	11.8959770161205	11.401636216796614	11.918445265567122	11.092973966821141	9.639034794247085	11.227275126717458	9.841114038720884	10.825733214441051	10.821553909139084	10.513888333069369	10.440763352171635	8.18776168842172	9.93830811375184	9.985053241590398	8.41529711299607	10.69906301432297	11.98392194846106	8.084859062007267	8.208001864342016	7.3986483303064325	11.511657810963747	11.151290590417444	11.9098689815448	11.625962015855619	13.501471183065302	12.446311018048005	17.93458456024949	9.7903197756163	11.019075065654153	10.495680120967897	12.556329826931472	13.441299966830563	13.919794898819811	11.516753990646883	11.592395811896003	12.601432079898126	10.35529146725715	10.350698765536269	11.357292305779033	12.218680131732116	12.12649313068904	11.090684006619863	11.04604215404357	13.078043335502986	14.725335429544717	22.294245361846215	6.93961400193111	10.337847380585849	7.4423323269177954
203504	12.892235583243444	12.584512083456827	13.343580382008732	12.613369082037165	10.830412362047612	12.795874988518484	10.058325353714439	11.944185050123432	12.233806714256719	11.994264930223254	11.818907525479105	8.760201391278915	9.534091372453899	10.331994475304004	9.050416654826783	11.068119055354119	12.666832173279463	8.94986442947757	7.789534580442354	9.712436203295809	12.87862995199779	11.685017759382916	12.704072875558904	12.78536411095782	14.343040146190749	13.590442639898713	19.23798009677779	10.35996902054471	11.641413025168623	11.552448794181895	13.52082255324093	14.760610243287719	15.866886904012693	13.258915605551419	12.55433919622163	14.420461575625646	11.24662736861455	11.42433847475558	12.62413317782648	13.318571355258856	13.234692685376231	12.336866847161463	12.338735562186685	13.749097835346687	16.373554835718135	24.587223705023415	6.352976458035429	10.534374462385308	7.534116901797686
57200	27.59720361172778	29.56050342717274	20.955331486400738	21.805596167902728	32.54708433671927	35.431387718043865	26.17217829408202	31.456998489609077	22.31812477668164	22.575873359642536	22.193763547822766	23.990598726755767	23.502483139991018	19.82551881625534	23.23128063723288	26.927606554377604	27.969021336047156	24.5653129286015	22.507320462421735	16.401683406920895	19.18964968404313	16.887560860140173	18.708960737858764	20.368585580693246	16.84760033095896	18.98543076046719	17.423460250782792	19.700911041774837	23.30080404271571	19.079451369499886	18.679270002745454	18.204254102027363	15.569676686689446	14.873674662919665	21.674033382669	23.6580303333967	19.00479570308635	19.55942110645796	24.620137929001366	16.59108824800377	17.546886588104766	16.844774811692577	22.20525845019876	19.658329307835622	17.15616192216029	2.091940282531748	28.112442938971235	24.284418811830662	25.339388601140907
57224	28.402865931583147	23.55808901770425	23.08647895218961	24.6900087672101	22.02491790679903	24.77182308991165	25.3874033903895	25.062063412215593	25.210418764752195	25.298473988549063	24.988345331801746	24.93191841610017	24.19048773782406	21.977436634557773	24.780471101391125	23.709944863835364	22.562134920648845	26.82463831155858	23.3419275551399	17.748021909537226	20.682033462735486	17.800087494822083	20.424224870915875	22.061984968332588	19.115354964728272	19.86186795243767	13.56236889347322	21.679282959290305	25.804500891111974	21.069697706147693	18.926980417390737	18.943181452218553	16.45984047884391	17.05650440519171	22.14209908148846	21.155776076047378	20.883302400465624	21.46472848590213	25.836127563066427	20.677702085128832	20.86481070907847	19.997968984119257	24.856640449602452	21.35881462817335	17.960145011470228	2.5867007794218253	30.1471854451332	26.74777607518423	27.842511412343292
3742499	20.70612424348417	22.63622602216005	22.14203933997531	23.93472747553708	21.45522975065959	23.8706932580939	24.462092112561532	24.156688090989608	24.40066888160766	24.51838392492361	24.17804454614968	21.209696514658766	23.28267390084751	18.52005248919668	21.926174215023668	22.91786673598199	21.63414408441138	26.10330323017215	22.398001024292558	16.73322578318373	19.5526804474574	16.74076056088665	19.379276550507573	20.960072666539183	18.470810811298843	18.801821614511802	12.979928473457642	20.7336230372484	25.00360307685434	20.05115160174051	19.183317321676007	17.50286759085795	14.345496379219409	13.150784820994831	20.731796531642345	20.152194770826817	19.87869984422147	20.44939448328518	24.616445539030945	14.641805527553878	15.697402155206996	14.659724021454295	24.041597969922226	20.494059009717436	16.965521015045834	1.3823034014932858	28.938986060247785	26.06014256224615	27.15638383648753
11524119	5.754464154484256	6.381281881864963	6.272474517976543	9.723885410653471	9.312680699138383	10.627917468220344	7.666431991559886	7.704551556229937	9.258582972024715	8.946477491585636	7.407221916337941	6.24750460012769	5.602752380605179	7.724777472593201	7.457984337887436	7.760146285585076	6.711632576019491	6.939044395180601	9.827516012849497	6.505333948860437	7.904512550528838	6.387706540549082	6.524301799011539	8.127788143250209	10.409974889446863	10.068172258343616	6.581081303962607	6.553184187858603	7.811889005721502	9.782467350413299	6.583094447420324	6.709084727868197	6.744832326220931	8.784716945093079	7.596944973078862	11.064078823345982	10.845440764051055	9.50908660058149	8.781489989050428	10.599409957835777	9.648690707811081	9.634821464514078	10.175007822071345	8.193117906038475	7.4977890448924285	14.621641923599151	10.458460507086471	7.888758058768563	7.289248065049143
57516	11.450343351374944	10.75083105697291	12.110832896845043	12.65902662316012	12.217977951852967	13.50710832525953	8.426929131227407	11.050564056248588	12.858003414800198	13.66758653986152	11.44514447539086	5.645144415514706	5.859291287826916	6.3115884606009685	6.898545932332741	7.015083577803927	10.866431976351256	6.027726482926652	6.471126668006941	8.671894173166372	8.906458806416364	12.511439984453798	11.42874986259131	13.678717262033036	14.238687606974285	14.626744483673106	14.317673597859791	9.574424772958782	10.966589474229217	10.737795126890484	7.988044250954683	7.122667162260767	7.373237314037608	7.743627206517213	8.987511394108497	14.087801687458434	12.09569589015597	10.788336749918853	13.825183332298431	6.5699151097088375	7.057922991890707	7.422855354393275	11.752587997682317	15.019387667274692	13.743143575304128	16.896794485117457	7.943839162125286	8.873545960687187	8.540095895900395
5672990	24.59549957592798	23.706944958897832	21.888649600336603	23.02370070395424	21.443088108562616	22.553237099197794	24.50557550951685	22.767555268754485	23.15564287825462	21.935536329027958	22.84687005374328	19.81862985863765	25.1615210016364	23.52209788218193	18.6690262701	25.576510528011312	25.535097788812365	18.97684487418674	16.251654575198767	3.97157052058755	15.755905156981274	23.496183738059067	24.95656446582425	21.496990717674638	25.764828209667606	24.28524659064472	25.56775569468619	21.333566762017867	24.07806561669989	20.289318907662768	20.572109603205877	20.79862364828879	20.67578712712809	20.64141444255877	20.588067525683545	21.200871971392317	19.82916158404877	18.503039768188312	22.901973539873204	23.32678334447337	23.214595203063645	22.82336969908371	22.379926096486777	24.92723845979692	23.96322646143681	27.895327160844097	14.86609039249711	23.881071384323562	19.0902707854854
1712057	11.471529965350369	11.132086610810498	12.679247463574116	16.466957612836033	15.53122871599291	17.47434504048586	9.38997035250009	14.043671585574149	16.754955791602455	17.58550413481618	14.007630976238653	5.867217326851536	5.355275966079206	5.710297454081044	6.482659683247868	8.184369068607426	12.040197471735903	7.072684860893311	16.39470685336519	7.375062953475168	11.023818366819917	12.217566709371601	10.58834020361427	16.542733812369956	18.200393390693844	17.85210577253056	10.829768590859418	16.13391779458359	14.732281467103661	10.346331420399506	7.073976312656773	6.585812252851857	5.487494147066077	5.633434262436117	8.632419047923559	13.221533273406974	10.0722468184266	8.950293343564162	13.827550464205345	5.466251572704783	5.895939624642744	5.892392320628698	18.34269896008466	15.28663469527521	15.280320568652193	7.452020666520459	12.708607408031869	12.663134905441986	12.01833682249652
57063	18.957080366541362	20.3532283444665	13.359564710511817	14.395404242581826	13.842236116439247	14.271504788788457	15.455457394600327	22.18111625922732	14.636702086862359	14.86744264983904	14.355469024985839	13.307990930573876	12.189568843102164	10.691999537477816	12.931551919777423	16.942623041716786	12.781825722995148	16.333017944971605	16.96473726016957	10.22242522762791	13.44848461266128	11.705910480097415	12.892740319712946	13.134372288486658	12.127944407362273	12.20803776249885	9.768367992967184	13.7125137042806	15.943906723316484	11.811915184582977	8.875352858809222	8.264912889937856	7.184153427949075	4.65369665006335	11.806920197571694	11.720340396532775	11.594914689708586	12.09459883744009	17.10781628310244	7.75488548786364	8.300667216140406	6.546583668570338	14.5564447317282	13.571478712296035	12.045797237566688	9.777412142078472	19.447445173841047	16.864520272421778	17.570043254483497
57146	19.166417425713874	20.52867303984606	15.882463084166536	17.878770571762015	16.895983910776746	17.534154238962508	17.617556168480462	22.773456811605065	18.032233685996733	18.054088135168776	17.59748938313047	13.074532633480597	12.381822602383265	10.464774718035814	12.82483307445421	17.016718754500832	15.850721497499066	18.69461588531746	17.81254111113167	11.919006194183167	14.598177652949154	12.294459484469481	15.092387551537827	15.006786093380253	14.568153360249948	13.511044985019073	10.216335137748873	15.430589910835106	19.203841853452463	14.027363847682203	11.374218494760187	9.583639804925838	7.589306285491868	4.127092302453748	13.324077369198035	13.665000191511584	13.676895070930755	14.112030202903986	18.273109639977065	7.4275852276513366	7.728979258503569	6.1787553700943185	17.51593430630578	15.46505692654506	12.51519519313957	9.636472276930013	20.9338201484582	19.52244680292317	20.68871728472683
57166	18.516516220936833	19.921411767694142	16.868563417957812	18.735096010146158	17.783817297558183	26.821967439617353	18.92204532620801	22.515722022281814	18.99535579837214	19.148126249980116	18.56297659206493	13.106626207848848	12.762799011493398	11.03917958123031	13.57780247961572	17.16264881007312	16.29371856930112	16.014977163310732	18.598106429660067	12.902111640028025	15.191011536695079	13.051996643584214	15.343682928829681	15.995066589520695	14.69416811877601	14.186006945327769	10.404368957625552	16.42574021753073	19.942721079785215	15.29314667869621	12.840802552558165	10.72896249098296	6.994516960328473	4.575824652305708	14.182074179699518	15.022880602989927	14.984799844182628	15.450263261928866	16.81549600849786	8.158348268088009	8.326694017646709	6.8431063442544495	18.580014206236942	16.107709760027703	13.384310467496153	7.360889070448353	23.10826556142804	20.609041820789507	21.968344228074482
2484510	16.491136370702336	16.26143701296746	17.125752233195335	16.611184680966492	16.96688333640385	16.923417600703015	17.105737229527158	17.78648949910756	17.00804065260251	17.48883728110976	16.870428895189963	19.069582868171125	15.504528115651468	17.20481948662315	18.765310968356754	15.40893873879381	15.109254540998345	18.570093516211166	18.982046573268406	15.83449297261497	16.519651053506145	15.645998945549652	15.112837577773869	16.787502494291978	13.857270436799316	15.761061021905594	11.427051659613252	16.395368873904214	17.025677494204032	16.101562804826244	15.638439072729415	15.565922079607292	15.739661110641705	15.961089357000734	16.49944735300099	15.934861607926443	16.09543497328656	16.427674074844457	17.7724141318073	21.034060321384892	20.196795526448295	18.636636459346867	17.353310449028815	15.536662147425035	15.176321659473395	7.72782322903502	23.0020558181499	17.630562310225425	19.453820820538017
1149173	15.527458682182727	15.66142729138247	15.642523973215429	15.05249045657513	13.692023340215663	15.62411383969991	12.00345004261253	14.506089354545178	14.99849844362581	14.651394749667821	14.27265286372282	12.350195527430898	10.015319634589975	12.236244966828755	11.396504317555886	13.431309857138407	13.88673542113399	11.220737720689655	10.224732838245899	13.24984546688719	15.409431489174338	14.650398394063316	13.341131091905533	15.784913630208901	16.24660147927282	16.895291329487794	20.574455663653563	12.460880601715031	13.817828148755678	13.460123799220332	13.606367345643237	9.787276331356717	9.936817818136358	12.051483474121637	13.687990630157115	14.603520279512496	13.2803580425404	13.840841122653565	15.145859591557395	12.680803564549167	12.41979154278429	12.752009854992924	14.768139514962977	16.12083347822302	18.066553340345088	26.559720408486044	10.548091225678634	13.035107801822054	11.79308671130855
14003783	9.113040462941244	10.04324902107817	7.5801215452896855	8.582417407207133	7.5752582569028215	16.8253820512316	9.86716404864201	13.437221783005294	9.072293268464431	8.849325575863528	9.10151561722775	8.526332396226396	7.954981977374622	7.948153126576657	8.966338778806557	11.224852406455508	7.965827441777328	9.705902430696204	12.348038155584987	6.320345103089298	8.444566162244435	7.461217592204188	7.248258512051075	7.3575950343921095	6.524472315827542	7.789362982963505	5.632148677328895	7.211113497846926	9.26314483337268	7.526512812008722	6.053535158785085	5.61549982554387	5.693084440630003	5.852025152123074	7.844311769820981	7.903549528384843	7.675515953958454	7.762379926495424	9.863989725796893	9.742585070383452	9.203195322564348	8.492272845453838	8.650044283985054	6.980365756862759	5.929346514451665	14.18187966714758	13.911986813045466	10.028116033972076	10.482829458971347
[truncated: 86 more columns]
