# Supplementary material for: Olfactory responses of Drosophila are encoded in the organization of projection neurons
Source: eLife. 2022 Sep 29;11:e77748. doi: 10.7554/eLife.77748 (PMC9616568; doi:10.7554/eLife.77748)
Supplement: Source data 1. [file elife-77748-data1.zip › FAFB/NBLAST_AL_FAFB.csv]

	24622	35246	40637	27295	57311	57323	57353	57381	61221	755022	2863104	38885	53631	57418	57422	1785034	57349	65465	40749	37250	771242	57402	65762	32399	57241	57414	46493	1775706	11544074	30791	57333	57337	57341	699859	22422	56623	61773	67637	33903	57459	77661	177706	581536	23829	39668	57216	30891	56424	67408
24622	33427.38932213497	22323.156777076016	26154.68962907506	-5499.537522128018	-5573.683198475641	-6004.887106702128	-7263.757003822924	-5682.794907701482	-6653.8819080475405	-6522.672264001758	-5650.77015284292	3232.8298421844497	6685.185170689602	2679.296648611974	6401.129967113803	5807.567655833767	8199.299521201756	3948.3727682940685	471.5561337165856	15311.964877299433	10615.046132285432	7769.776231481005	545.9476858413595	1300.9476685638544	-3096.00524276144	247.9372312038911	1605.152932244684	8178.584373417396	9103.078765133965	4041.6012086313094	2163.6547567492225	4673.334191918928	3884.037988503639	3355.097136150948	4551.111662545996	2917.1979869936386	3072.604638447779	3025.205816627222	-3599.1525844857506	-3711.0605677483877	-3476.9592185715237	-3500.757956512053	-3651.4652524065154	3932.750700269308	3797.593513971353	511.1952815984638	-7952.270753379367	-7288.125456616777	-12560.580938588535
35246	19261.745729179747	27015.252971756097	20180.200686723714	-5096.051239647719	-5068.482143247106	-5591.537711620984	-6245.220535788485	-5084.900309795919	-6150.677350979471	-5690.885261105721	-5188.699426345867	516.8973493120968	2770.498258063474	736.5849877755456	2035.7402194492738	1765.976031047618	5761.957371963345	1631.4148294723982	-1793.3966195042842	9687.378085663053	9927.94241240195	5080.095167452166	591.780994883268	-225.23566310143724	-2765.5649069235737	-538.2884433178817	507.1398929825218	9053.407803585476	8934.22307854377	5580.695851480232	3331.326785486942	5357.267199954566	5583.250857006127	4952.189968468358	5816.241960302008	3792.1118200076444	4462.705315047391	4655.551042578215	-3228.7843876653374	-3040.303975703837	-3168.7615843452068	-2934.8049199627985	-3158.634271602148	5459.752344999872	7686.543783728868	3939.555612482103	-5268.683266349412	-5075.118671226202	-8892.731246051402
40637	31871.742808759544	29546.752625439767	42903.22847580321	-8262.446078971887	-8098.974930196983	-8643.848790318481	-9832.55801595729	-7756.731043655975	-9418.718051752934	-9104.822750359526	-7988.82719151704	757.1394006609204	6553.564593290494	-9.483710591670956	4006.1312012569188	3290.463602936814	9895.30666872604	5211.501935636322	-929.161692330785	18630.283332156298	14381.869488773853	4733.779681833943	-1321.3299656908114	-1453.5431248046818	-5263.720781608195	-2410.9177153647975	-349.532277979579	12761.93950532929	11258.351984856436	4322.09784805629	4329.91837629392	4936.63243563875	4404.553650250175	3623.649158323953	5183.594736204566	2844.11272060739	3131.8204441404505	3370.1719228615675	-4237.586741520269	-5036.957377536213	-4685.77881034673	-5067.858340456228	-4432.384243230979	10770.600185088007	5849.5863509951505	1713.6983259127246	-11789.009234993926	-11013.05213691067	-17114.118034657855
27295	-12361.40464249182	-12912.983873668923	-11930.88524291815	62458.53595999597	34433.31635462401	38667.98896800184	41823.48973086751	36615.84707816982	38964.45045660432	39704.7770954561	41657.038430996196	-3429.801227280207	-3663.2185554615126	-4078.4239465252795	-3573.4381255702665	-4066.7365495362537	441.85611552054024	1512.2340730309909	-5688.282451270096	-5129.240796550342	-16255.743284560032	-34364.095702314284	-25242.158918892805	6831.516654605693	5131.156206645583	5368.462165640245	-31347.820812013877	-3649.501129049717	-5717.8210525502745	-3022.7456894521138	-3457.2558890408586	-2902.869773456795	-3540.0764662586425	-3215.276732900218	-5064.358175906311	-6127.3505307299365	-5465.551187539824	-4339.675874215754	4742.29977045022	6248.979512837574	5316.101759279276	6455.35719479816	6129.779287286037	-5600.032190755375	-26418.90932091514	-33715.42067586654	-7505.644443550436	-5734.032247000967	-7106.467700355372
57311	-3909.2366345092614	-4101.035826671378	-3848.396865573337	16611.821172250915	24259.059371770865	17261.4217935058	16347.614162886428	16441.065413181	15010.071155000383	15172.215791022145	13965.310722167256	-396.342763120502	-804.1695952737064	-999.0072137284694	-647.1908015663952	-1176.6594683957587	304.26834506374666	1276.181454014342	-3086.025511975017	-1017.4790426402096	-5306.1280922261	-11647.644612908407	-9462.796522446755	1913.9835939615389	1601.0866184473994	1388.8944248388734	-10798.725509117947	1204.3419735804569	-358.4718428773522	742.9666208396915	480.26265754380915	964.9894706930214	521.4690137558421	854.9077612826418	-1369.5196473488184	-1587.5523970651222	-1353.2679041615943	-279.94366218074674	6643.611215091303	7049.007378782001	6759.612961057014	7620.596045969227	8256.33670167144	-944.5501651144795	-7388.337341240079	-9419.515794986271	-3410.8484844819613	-2428.6830746821397	-3160.942564705905
57323	-6410.817620307894	-6623.96185940031	-6108.900256889463	22291.044421099028	23208.28293231752	32573.197090734586	21153.17427168031	21735.808263079372	19989.57011126142	19546.71851144026	20347.8389930051	-1352.3487195047119	-1271.0449330187394	-1992.9994193975147	-1633.854131894738	-2105.9824209336302	1794.852303526724	3398.295491163991	-3383.584476110241	-2171.22643696248	-7841.295230944024	-17126.48811256392	-14137.132735786832	2481.045417956331	2182.6505318674117	2175.307779100025	-15592.790003348568	-1369.7145106655303	-2705.8090398387744	-1208.9039310408752	-1433.6803462383052	-1032.8776755815793	-1400.3178189453934	-1407.1391906644808	-3052.352442871373	-3573.471636850163	-3163.374958567874	-2004.5862338518461	6744.526913212367	6721.4067206562	6586.625179534989	6911.921552167749	7863.487770699003	-2031.4492862974957	-12631.247905560129	-15491.60560878323	-5232.881669743568	-3850.287021815724	-4811.222779870463
57353	-8594.249559058931	-8959.522830124966	-8441.303418227713	26376.45806762023	24093.675273792367	25152.227596000652	37607.23664112084	24226.40146021624	24410.3955317639	21931.700671305756	22801.65076329771	419.3147112600491	166.85761772433443	-393.8551465904595	242.4813633382489	-228.50978129803434	-2294.4864875693925	-1635.0686137039063	-6653.93473814817	-4295.322509390251	-10354.872336045808	-23307.501051442807	-18557.00772097519	937.683970282856	-528.5113502007364	-284.92570730851344	-21711.515806737116	-1528.4493633919571	-2762.4462818117	112.89108005350295	193.06273493855315	442.0995766552637	95.45962255065979	173.50317997716775	-1458.5336158657908	-2317.8858376880544	-2152.5719228049184	-509.28532303544057	4484.820998150505	4685.952306936736	4384.573237862342	4356.214368864203	4806.608731057652	-5128.235617588725	-17174.64181113978	-21589.978264751626	-2946.3725476068475	-1778.7962977520497	-2491.1506355365136
57381	-7265.062376163017	-7814.974764219781	-6812.5513446031655	35251.152638119456	35771.29765531594	37793.86740927734	34543.527461547	53574.93675343199	32314.112744775346	36154.566351563655	32491.587604807268	-1268.1824388031032	-686.9930219911557	-2382.584779987399	-1690.7292459175778	-2075.910036836387	4441.945179109021	6096.394828645771	-3063.3455126138106	972.016473694445	-10276.657203161114	-24529.370566252423	-17173.859807878507	6807.361494129807	6151.754833244567	5722.040251687395	-21557.273510964602	1807.6644977429457	-2256.4891483693973	-1782.9625287493182	-2032.723673523548	-1167.0388087373326	-2122.1389887169903	-1621.3560955881715	-3065.658853711935	-4011.5986967397757	-3554.246296746187	-1593.8357135837011	13112.946843253045	14306.015017974589	13377.45107351895	13483.75440438216	14422.9218774207	-462.1896218439863	-16367.91197040403	-21965.66739316217	-7697.714604577723	-5429.167680554207	-7183.532176855139
61221	-9900.977151360792	-10033.832869285656	-9534.951737647818	30932.539637072932	28614.053200543916	30675.7716728199	31126.43584926487	30482.738267837543	45021.62520967616	28859.95177151038	27736.207994800374	123.26884010676713	-104.54798568543674	154.92904280557286	-18.830446725008642	-481.8886587381385	-2502.250645369615	-1023.2814433557928	-6446.35695626667	-3424.5722329791047	-12040.227583378655	-28514.642212224397	-19952.27014141769	4144.738776495539	1875.154687643299	2416.2664527906263	-22262.825111854243	-2636.401655407455	-3634.118063531718	-1258.1660334237054	-1773.1770537571738	-1191.6597126029314	-1806.311254585093	-1457.0341521975474	-2013.6572760002632	-2827.609753372333	-2536.2251018964607	-1434.1833434898172	5669.683611000891	6676.854179765321	5737.675443989451	6506.9821205804565	7097.711948322046	-4411.4671099201805	-17898.304160421452	-24370.65998977489	-4092.6487036502303	-2776.2605000081453	-3861.260138823126
755022	-4744.499546973581	-5029.766862340887	-4635.684446220266	19683.012872137795	17755.71808766162	19019.295092162265	18521.330657372055	18863.85490765489	17477.064875939683	28176.95440646062	17462.58724189973	-637.2194438394422	-619.5756276180437	-1086.5657505668623	-582.9804684948078	-1135.785987534166	968.0990597941664	1815.4001036548145	-2644.70576136428	-1516.5509379665632	-5631.594006549358	-13934.931068552702	-9034.905183430435	3496.7577668028707	3138.058677141215	3161.1035581111314	-11117.184979237285	-175.38316621811578	-1509.9337986157102	-598.8118846237762	-701.566421528596	-319.7297138109708	-803.2234411932965	-668.0399726812943	-1973.3933035656778	-2357.3189685043253	-2104.3323344232804	-1174.1433034907277	4188.027118623866	4589.115618908908	4246.169093730462	4661.266259142836	4912.576014694988	-1964.934671928652	-10016.315939364016	-12391.054372374527	-3420.967188619731	-2406.950071359075	-3126.8206397869294
2863104	-5933.09556709629	-6201.810304354848	-5898.5775474232105	22350.4722322653	18308.312761260677	20330.848197505264	20033.328363085006	18549.912616904017	19004.638430967163	19523.319707169394	31946.789454374306	-1048.1977978125174	-243.15879037813193	-1074.7839715393884	-1078.905661857092	-1132.6592132419742	1436.84927423937	2362.196674969133	-2467.7544422648803	-1506.8092589091889	-7131.973919259606	-16364.554257287826	-11864.87334674276	4710.377905139276	4397.77285441922	4507.095656073287	-13740.91806451105	-1127.913305316611	-2553.325619907917	-1813.1882592132943	-1934.0546058425443	-1615.65082959089	-2240.524106379264	-2306.8061254229306	-2319.80366636671	-2864.560212050503	-2494.1625274401817	-1814.319693584132	4635.389790394669	5158.607958626931	5113.096629313892	4636.904271797661	4877.606144550682	-1759.5477806300596	-12434.300939298353	-14631.77130534816	-2494.007977522132	-1282.7551459254307	-2035.3295421403618
38885	3707.5088037445794	3871.2902393886197	3516.058851726022	-7018.912550911001	-9219.379020462213	-7464.197064835698	-7654.87335794132	-7898.5785862769435	-8035.088063222536	-8697.61189317183	-7661.950269493968	39315.62110392161	28216.294968309783	28801.526772925838	28365.979495588683	30838.143644087108	-432.2054548431181	-1881.567001565762	8992.741634996359	11824.982843349346	15252.4871109134	14308.654491366304	12422.25399980287	6341.144298546039	414.10950843871035	5002.6130981990045	7116.040929207582	-2097.255502781071	-2369.355438029099	-2419.8605920662712	-1294.5798322815535	-2548.772293076857	-2122.9415422512543	-2400.8972042268088	-1978.8317614907053	-3162.3282196365235	-3235.646806706958	-3061.957250292779	-9522.858555232893	-8995.564505462864	-9639.361686137423	-9738.030850633491	-8977.700262731129	-4586.062776510017	-5775.572785364796	-6866.838926227915	-7611.352351231988	-7772.299896494203	-8694.742425195413
53631	2441.341008231934	2012.4194949218636	2189.831823769846	-1022.452261910893	-1234.6069297380118	-1024.8123683112153	-870.889401988383	-842.9960429780235	-879.6619458514024	-1123.0171200802797	-958.0803184306465	10839.275478990861	15774.083206527064	10443.813619478726	10244.13605460506	11325.419800430409	946.0225571033263	438.58482189050517	3624.180787160155	4830.054047389439	6543.86078593403	4356.366535826628	4535.890587563529	2703.6011902321616	1091.5740540305544	2506.8607410472987	2574.2966862027674	311.0779780203866	179.0582661496693	29.832575666296407	594.4904390212832	56.69208400191383	20.15278305681386	-5.236035038662294	223.51373725006295	-63.278642717402136	-42.76887528701195	204.27356509530387	-1280.129909402203	-630.1548121877956	-951.393839538021	-1631.7811806079524	-1216.3644425395328	-848.7648374622245	-1786.2930740652735	-1918.2684416223674	-2223.9144449038154	-1692.2620160551785	-2389.8854976656703
57418	1338.4784157355082	1771.839713261079	1229.0564375904844	-2159.013367503887	-2378.8088714559344	-2333.55893007391	-2219.171496232354	-2070.608178557526	-1878.8617983704755	-2092.533309277187	-2214.3295856461305	11765.834591305054	10775.759445808595	15341.29247595087	10487.297780535466	11358.222291590539	-120.38397844814801	-524.6763708556582	2289.6684878756637	2569.30428759358	5443.9647194952595	6081.850917937187	4732.501295063252	3710.343055509785	1468.7890050823653	3266.288792648963	3269.718713662094	-389.5875508515363	-211.32926771442408	-170.67271084632875	-114.59039681992942	-406.27919727762367	-347.41189403682745	-322.99970198018343	-185.7046668166481	-347.38056145552764	-214.8770595891333	-485.96215377620615	-2480.6738887322263	-1694.5670813885913	-1888.650384342605	-2222.5635098625407	-2449.0365210229975	-1595.9062263735616	-1990.6009670434514	-2435.260160603184	-1367.362346010215	-1387.9417295272524	-1720.9151753774422
57422	5776.767431379301	4734.611552905151	5395.402300002103	-513.3336237441094	-1899.8055256568173	-1383.9650665789036	-1344.9059235653417	-1539.2721525859674	-1717.5402468329203	-1774.1243349102763	-1671.6554430828212	15601.490821796771	14027.056592992867	13303.141148202147	20375.332026337124	16145.0303008509	2110.1581177948456	849.030188247719	3814.549853413065	8105.476471954913	7991.950218366432	5521.970076411319	5137.903001696774	4012.0870488196642	1002.0974221014109	3080.1579870374517	4068.9263581539335	634.9486594699049	769.2510673104439	694.4543301439762	946.7714573126789	467.42863237940855	682.0669248453385	744.9421908310894	1087.8873822834832	532.400930618161	331.48863827473815	343.857168119564	-1970.6115680564512	-1304.312167495254	-1430.0627666984442	-1377.6081738949517	-1602.8568677645026	-1179.441724201652	-733.3445219749415	-1204.5805485313276	-3652.135335771463	-3070.3248886478614	-3898.747336022421
1785034	4717.636713623549	5231.362948083697	4983.235674855017	-13498.849618922242	-16850.6882907652	-13941.301558297908	-14057.362074991759	-14920.807546124825	-14496.26941699958	-15826.622072068061	-13795.160854738224	43026.454649824045	39948.59662574092	39781.415069778435	39319.75486363722	55852.782703833014	-2795.8485780359197	-4188.5501383598385	12371.942607336257	19567.078996781835	22785.84523632627	18213.176253945057	15777.406536912691	7662.9486227666175	38.99712896370386	5375.508504288232	8752.53234212639	-5465.293229157671	-5896.632676377054	-6526.252429903102	-4974.8905057859865	-6769.464521065134	-6136.244696884391	-6671.680485337259	-5877.306829360517	-7343.287276280507	-7436.264539314458	-7713.308374680619	-17462.75335096046	-16961.236208716437	-17313.85738200991	-17581.083879186255	-16573.3928918874	-6901.535698686115	-10074.907738995575	-11497.01970826339	-12396.593429344512	-12698.571646993954	-13937.62636183201
57349	7537.019587756935	4702.844886015663	8476.76698249862	5953.320123284415	4299.844954156302	5825.8580888048255	2753.0916146638674	6443.2398236180015	3269.7194589636906	3490.8523107180517	5722.337032603891	-453.06686677716493	2456.8303959434256	-696.2224505435904	180.00090660482942	223.5953141553914	24452.67627755495	19224.809147869	7209.782966180914	11156.931081540795	3147.106821979024	41.868603469629306	-369.0340020180479	4630.099008492063	4224.810168561732	3152.7680082796123	-1782.7589962703892	2694.5471518656195	1904.556697727038	-1476.0993865525402	1062.3738533619326	-909.5155978312982	-1479.5015644699665	-1496.495252951995	-1675.2035188425525	-1969.401341405055	-1970.569932845278	-1359.7341434942412	2950.891297405771	4286.260166530348	4397.095777308724	3166.5615160508573	5268.446237132666	9529.720799037692	-1827.512879633533	-2875.804892463114	-7328.83058675328	-5749.337865099689	-7353.666730010629
65465	7226.008869613881	4764.062705522138	7220.629654835069	6778.195629599841	6304.489429764763	7783.801831586299	3504.997932643155	7865.9776251929925	4257.87736254944	5486.0261839190225	7408.433805474277	-490.58286450616515	3027.7248297017595	-420.66050020235366	26.915060399352342	-111.025201683879	20396.182899669242	25910.497685811602	7171.011122832447	11755.239000520116	4044.6283445450017	-273.8750091126258	-541.8255471485568	4692.201463473156	4976.373878039105	4185.425660281919	-1041.0380555177303	3963.749822361745	3077.034995928317	-1489.9683901940361	973.1159690589702	-838.6074384682331	-1472.2189521282035	-1464.3436492610872	-1759.8126114599513	-1829.9744622446879	-1931.304303396169	-968.8943035897419	4173.654691964492	5301.951176939991	5200.959557203676	3647.9170912479763	6150.545080614902	10704.43334412907	-1480.3376424568667	-2732.5496425024503	-7188.926161892141	-5977.280533537662	-7351.90767486649
40749	-395.2583315100453	-1572.6636937973935	-420.541383238616	666.3077252279002	-2869.1076563115616	-119.7017767129034	-545.9853708928455	-1301.8374219332	-1531.773203317894	-2359.5345791070695	977.5063253841352	2427.4926427976748	6641.977188998822	682.3227469231267	2426.734057000865	1788.4770162404884	4320.663092552593	4268.674478697134	33939.9046609752	17699.40125344784	5437.959865943856	-1542.5994568661395	-1392.5264123970608	10574.08960252125	9713.90932766051	10443.707303311036	-2399.7718937815	-4646.882210272018	-5036.695223862889	-8192.168487579169	-4479.939963404184	-7606.288999772614	-8157.073222242964	-8188.791420678897	-8168.410469152036	-8477.75255106428	-8300.896767333861	-7296.821341907404	-4938.397738384683	-4768.728547303019	-5335.442397168773	-5502.090546337244	-4644.954497722286	2738.23762915239	-6211.569267041439	-7881.089639543098	-10163.630798411512	-9892.252791625207	-10648.76107255332
37250	22106.505422144433	12144.563547828115	21825.642764970955	-7967.90393068385	-10303.320258044565	-8417.33488104491	-10238.990231889975	-8374.146630683364	-9884.563947141027	-10256.693284384122	-7806.47480623181	6711.123034727013	21472.30826513732	4136.496761076569	15478.864864519768	13254.17380848136	14169.366682017428	15218.47735728352	27713.836792331225	77549.26538140273	27094.134216491868	-2055.1401858669396	-3849.5929795818265	-464.1214994290429	-2342.316403592189	-1894.1608759329008	-1913.9822856519202	-413.26266428173085	-975.3667113801606	-8422.384557885483	-2284.859262987082	-7169.637647141504	-7949.034801934502	-8178.39080964126	-7643.60076414966	-9199.87883363339	-8480.870252003206	-7705.030027603995	-10451.729235907094	-9983.335662303682	-10579.584569736744	-10805.010266245481	-9214.038227215304	7138.980732633044	-5070.390303449136	-6928.363763916424	-27695.816578752943	-24850.776077028248	-32374.67682749014
771242	27180.59052053481	29064.60222132371	29410.059623313053	-13737.50050830622	-14203.878565814732	-14019.1610961944	-17326.559919354513	-16132.583302002242	-15751.262711767464	-13100.70788490706	-14837.969290353109	16808.73519902571	18543.444452596417	15522.166561503958	17295.91958164043	17828.606307398048	12998.387463471618	11915.709706308739	6799.740909093832	48000.900944523375	75214.47328224168	17267.924938945325	17068.365963174278	-1654.3943021644864	-985.3570770263036	446.1177452972895	16067.131026804158	14188.973188705339	13475.376728167636	7960.280971371129	10039.555423305279	8924.342369696977	9029.552739214652	9443.40226186036	8404.371883225776	7873.9445030430725	8683.798441717008	7929.323391290897	-15032.74121006846	-14503.830285823442	-14802.280773648046	-14389.176326883713	-14758.280390422668	6617.317425979843	9435.003082019486	6004.42684336373	-10215.990939833573	-10018.956072621637	-15987.73390858653
57402	7130.132588767061	10415.303452732187	7502.545153340887	-6401.547562571103	-7857.885488111684	-7928.575391377716	-9362.177688755975	-9235.79240166315	-8782.383574474052	-7048.277849596773	-7318.285258705384	16819.148898598385	10721.378605019867	16999.688291318478	15432.552290672233	16646.415378577836	3653.237746948475	1111.2157737698112	6869.476674058327	7758.2192640860785	17003.271824305517	34452.41999981543	25215.138278543753	9027.66727601579	8240.149539523365	9958.391985892697	13217.140287613183	-688.3483518382513	-32.769788360238636	-2528.6053654883945	-490.57462013298846	-2627.685056291627	-2418.165604809365	-2279.8003350387626	-2632.0287770566565	-2516.040051891813	-2646.185643711126	-3246.9241205249346	-8633.673452080287	-7858.4691204040655	-7562.764642739829	-7379.04257321735	-8114.787195252845	-1223.138888445154	-694.0251350966137	-1059.526259279416	-1805.7211112272503	-3097.2644043635846	-3146.114956886332
65762	3527.1865746986937	5068.4451708337565	3227.3840924584756	-4814.714768447757	-6942.287361951608	-7163.488178552865	-8632.319285821453	-8731.70428640791	-8305.575487464335	-5754.152267846404	-6204.912279647141	13292.477579226224	10040.494908635124	14071.172391960456	11241.951467792338	14831.459239592572	1235.2690355788263	-587.5832134813618	16549.477405382753	6111.218380327233	20418.2153272426	25813.324023079695	43165.18076009933	14608.529061924337	15117.192954730963	16022.725703399947	18007.815686144197	-2517.375135272271	-2172.8642313371906	-5217.148942235043	-3007.9904616617578	-5509.3912263768125	-4971.3664382260695	-4826.352741045836	-4875.006396808189	-5217.689958586528	-5542.228407237787	-5705.3321029055405	-8253.277472485923	-7520.936751341171	-7194.916118885828	-7229.578234103493	-7713.060074210745	-27.926493568959557	-662.9233426349637	-1975.481990401727	-4481.66646052254	-4982.305071727722	-5602.224952204556
32399	-2168.6212684265024	-1311.436192990469	-2063.1028344827546	10542.786921900468	3115.9203863185144	5158.636922734043	2387.712923407275	3565.6132686951764	5752.995635214187	6950.349696378909	9762.914503836497	504.96911938090034	1986.8473529381795	1794.7727871067511	787.8828988681519	551.4835670634372	2631.3618187677002	2159.653448350742	6949.71882311226	2602.293759416192	1961.7008775087252	-2485.2421949114923	502.18531652939964	38336.14734524917	29567.91424438697	29124.651364931662	-443.94385159619196	-1771.4157473035725	-2026.5618865659235	-3303.0197376483493	-3737.810820112334	-3344.0822772813644	-3809.746466674573	-3938.131068076748	-1795.7201246626432	-1683.8932234762428	-1525.372575277415	-1900.5867148865514	498.25368432589335	1555.6119697161682	674.5538339395687	1258.0671232028371	1107.2866708965566	920.1478335907669	-3538.166470853753	-7104.238782397233	-2450.2341702831045	-1381.1416382090986	-2612.8251288481197
57241	-3478.025643874294	-2630.39940444146	-3589.28651321544	8452.827042845745	1842.9893597632326	3849.020500247414	1366.0881813040833	2129.582523862544	4445.61489641675	5612.834904477648	8422.484420586228	-942.6993648704484	1377.336356905464	-440.53543748454683	-992.5202467784675	-1145.593827170435	2178.3506419589726	1625.610101981178	6417.638237844026	3056.0498013912584	658.9481484654448	-4215.6014061888645	-634.104037348015	28121.780965170452	36308.86444939226	28549.273986933295	-2420.6315727756237	-2605.01893291292	-2978.7960756750344	-4531.277065052989	-4414.599759245491	-4242.830263725143	-4874.020999189363	-5124.62056840774	-2969.510282497362	-2903.4881209028927	-2967.6013372541347	-2720.1272870494686	-40.029592839166185	551.6276943674543	-227.94448057477592	30.103466187415847	433.3908871439465	1058.9620782111567	-5363.161051070574	-8064.622719015304	-3398.7219318274774	-2418.0226273511153	-3585.053764554531
57414	-1758.0122871904157	-472.97922898355205	-1691.8002521692783	11075.535809299488	3717.1271949177917	5817.276532551623	2057.7265541709785	3798.046840250124	6175.253322068591	8647.041920031912	11291.35129883904	627.6087281363259	3715.4652589554535	1792.525764427726	765.6388145759483	774.3187096362478	4290.005958340444	3374.384087198702	7319.05299174799	4275.315392949851	2921.418970078576	-2807.7060842929513	1124.610219821991	30965.289914085624	32440.150414956865	40500.10099813014	-505.77115741734815	-1063.8678567055892	-1224.961871477717	-3863.0663668614147	-3962.0973697538166	-3691.0314483201273	-4219.936229328533	-4477.894993161716	-2193.5062080736616	-2265.3330849938966	-2404.8950586145484	-2266.025282272648	1274.4352672982386	2060.5502829161032	1214.6399064937602	1597.625646214326	1857.3072852887808	3514.530779045194	-4210.9554904756	-7321.1602423910335	-3188.163693582955	-1962.5720286595056	-3321.615335178638
46493	15218.262465435444	15344.385794971862	17371.58525476692	-6152.009552574278	-10330.648892585228	-10505.307129966417	-11159.493276522075	-12477.659362560575	-12207.194021570822	-9018.66589580498	-10064.141237198426	6261.181291829966	1740.1214677440107	4137.996919445873	7046.22934966816	8846.272837561788	14855.071778696254	8734.568853579658	-415.21833512201715	9364.229599544307	19688.386802201545	14713.491493513926	12850.09546918736	3209.4114953874537	1245.1039937894116	1808.7351316194738	74895.57484918553	-3451.048125349037	-2008.0636281223556	-5952.9969192251	7700.166880065348	-6660.089972875194	-6014.194913696515	-5386.585958308415	-5311.765227299197	-5050.724677503464	-5339.421145396521	-7221.026945958163	-11747.261023900533	-9604.563829401279	-9353.759940577635	-7830.678619185364	-11162.713865891816	5297.509931859634	11005.549681651013	15649.307800548593	11306.602822630924	12864.65763368206	1196.7172982952347
1775706	7717.440044803967	11639.85657233605	11452.321071857952	2298.9779156017908	4475.128713893403	903.5314620845992	123.4791505583546	5458.014749686261	-2504.8449007523573	2046.6311888607643	492.9913787362	-3838.949837532664	-1694.7033216913587	-4471.3661604464505	-3955.1670479793215	-4218.611265096612	2111.8781304819368	3078.400022343496	-4713.434438380438	14627.357117018351	4548.1863535002985	-6670.598356868967	-7455.7755162241065	-2956.9705995477902	-2964.7265794453733	-2190.137915105599	-5275.425271572457	56433.63342118527	41767.45230283575	15626.219110851122	16129.542597357711	15985.698693758908	15415.06327780418	17435.08832182209	11334.61850416414	9065.523841535633	11082.524637376317	13826.404202723355	12392.412486609894	13015.804158271883	12204.057285249542	13095.738533889476	11722.981455175452	12590.546293121803	10104.75989053059	912.5335210066066	-12534.461289724883	-10463.666539183632	-13053.933614865033
11544074	5632.138958295409	8578.706235535195	7704.161466620577	-945.29488645009	-201.86950121104655	-1105.1350849092732	-2000.8323898809267	-419.58627622789874	-2760.2798967259578	-962.2926562756722	-1783.0707349198924	-1413.1265720300355	-633.6207113065877	-1507.8469413681908	-1352.7964329147476	-1488.9420931138775	2127.820336039567	1859.830146905963	-3389.593736877417	7024.376993006128	4103.062735981454	-1388.3116203896782	-2563.2034820136937	-1613.2907757954185	-1717.1729220649333	-1049.6421089870748	-2059.4175920518196	27945.601581057657	35523.00759650391	11392.919681135376	12313.272670101227	12930.744506562674	12752.806115792759	13414.843310618711	10388.36268512881	9016.039593599968	9814.06473027714	11782.005699692174	2094.961446738771	2527.2843218698936	2052.1851715717394	2551.792862647115	1748.49626493312	3031.215057756352	11594.748982939607	3772.749593236448	-6831.201946712506	-5898.041523256363	-7262.978403705668
30791	-5871.0377723756055	-5381.84721396822	-6021.776195186079	6255.04101162193	6304.750091477664	6232.686173364294	4336.282757355684	4629.05067132768	4184.835417387649	4981.237840473375	465.4917828490559	3818.032234011321	1849.087169627761	2748.816481157486	3310.534385190092	2063.284883681783	-4927.364153384351	-3987.6761549602593	-6706.102645375281	-1765.6627425965507	-7066.280572764897	-13859.372727968896	-12720.287254401035	-2723.4123665390225	-2772.371586117719	-2518.271822975211	-9007.61310365079	7189.587969786306	9071.67830287786	28495.85283951676	20530.087003094355	22511.537945403557	22984.26397689212	21843.076683019106	12041.346879331682	10694.072275894707	14050.017090602367	17740.460134535737	3261.210870590271	2996.4397316047434	2684.8556181760814	3947.9362159682496	4621.5493470974525	-4556.2181053775885	-4610.452898470797	-6308.790116552007	-475.7163806628878	442.9542298373336	-844.4227784136503
57333	-3519.2145050034237	-2997.720928395295	-3392.228317052078	455.1839782999903	463.5601773557746	240.81387362510492	-609.1641846577227	-369.9537705388408	-717.2786079669346	-261.14613112754864	-2261.0373346330102	600.7362700340308	-242.1574292861033	-118.74222010866163	266.39768495996134	-13.322275481094948	-2415.8031805373457	-1673.1662073193834	-5954.196540620935	-1757.1147260336545	-4093.225296723343	-7343.491335739438	-6052.290141295987	-2989.9972258251946	-3378.374851921558	-2816.750284331843	-5169.635931858241	5241.196498443398	6023.831947489095	11905.831453405235	23621.26250565858	16466.00630997689	16765.388731365638	16755.521147847703	9393.858708151562	8652.28321293592	10476.44950858839	12127.210148257138	-567.9924766137419	-603.749487850016	-664.2945099271417	-282.4265390913014	-160.60665381341065	-3809.363777778892	-2021.5418545847429	-3528.102299133452	-1653.9700836824422	-1211.6546222326756	-2139.798268228551
57337	-2270.0712766012766	-2041.6403291411732	-2400.117607797802	3272.722111567531	3230.1506391554444	3056.377130268641	2248.3001867241346	2346.9988264675017	1755.249668434647	2170.8470181218145	-322.36507149523305	2962.598179258536	2009.5138732890218	2022.6430378626405	2696.4265208847078	2203.797342130379	-1749.4491736126909	-1533.6472965486812	-5690.011180590635	-1241.3496863902428	-3901.422017281694	-7622.034310156127	-6856.251942361237	-1780.2672088053087	-2097.1931878894225	-1560.0385644923545	-6073.662078704208	6601.124473723441	7398.31651087727	16166.656907193073	18203.30825142551	24726.017791603073	19378.211375389532	18788.32121557831	11769.271089029771	11078.916504191297	12168.75866687238	14244.638468302654	2166.831326771898	2371.674500817854	2193.9048908574887	2603.528014138779	2817.2388287621206	-3781.8226118256225	-1624.259077551846	-3210.9188561558394	-1178.2836887618432	-603.1770542491442	-1502.1878751871109
57341	-3433.950043072137	-2710.4766152081147	-3564.4522039685135	1426.3744275331464	1469.3070573556565	1375.4892149884747	141.51105781752221	201.70012485884382	-157.56102503482043	288.28135903992404	-1563.352442757367	1720.349538306261	614.68625069778	763.0507967424866	1317.370215554585	913.8382032625253	-2744.416611526925	-2238.062332788482	-6399.212150464227	-1045.0455933136573	-4654.895269326089	-8511.531418044362	-7341.376688035343	-2491.582759234214	-2946.2268777164363	-2336.80215931248	-6772.007980391635	5032.568167219439	5928.710663388283	15362.414640853489	15799.600478964208	17077.502200692543	22619.010287482128	17453.62308561187	9816.159300348452	9125.251334730017	10367.541719244819	12572.541264143914	104.92977659108237	154.57021194748694	71.49750146211849	439.3674708643459	1127.546720995099	-3947.7984193003745	-1933.1079980883414	-2931.3384676474366	-1325.9653293817044	-922.59764653289	-1712.6130198181636
699859	-1356.6283790365642	-736.7819561702111	-1342.5003951010538	2029.753714956611	1866.2360870314442	1291.9276340423107	757.3346903333345	778.4057746865911	279.6862239101479	862.7225359301311	-1176.2647683895239	1748.406110355611	828.1775178808697	1044.1383520523632	1489.4198133404745	1038.8389363228382	-1431.4999759312334	-900.0303524821438	-4387.591424225034	-364.64745154028674	-2313.305525288121	-5387.602049824674	-4790.605997833733	-1515.0427393902526	-1847.5134913388881	-1356.1064166940805	-4335.118162394399	5652.752181718728	6352.658836693224	12071.322881611006	13716.154990785039	14387.251869114258	14664.292644288606	18108.87530568811	7699.794085828101	7386.34963788355	8409.94738872926	10194.64217164991	539.5981586336534	821.6867408298594	618.5497033218128	1090.2073365063857	982.0425144915209	-2582.578842074878	-767.4608920602996	-2151.8516631175817	-1208.0091794683733	-846.879392288698	-1447.6642164935483
22422	-3559.271004426392	-3596.9607967774627	-4145.551918439712	4763.824172008413	3891.131433202131	3422.5167348534783	5479.883142672623	4589.264311218483	3671.9463727010443	2762.8970262906414	4761.342298452796	8577.809019039454	8698.296605322044	7206.640808598965	8161.429850347822	8752.557885889932	-3060.1659276129812	-2358.948885901873	-7015.943843315682	2177.2238526187803	-4475.06697333954	-6640.303918494583	-5786.607800404248	-1208.0298726891951	-2290.5533171436687	-1311.5401022097599	-5365.575304978866	6496.866706781517	7779.337805191772	12173.176644195639	13795.834105531441	13945.432051094333	13043.793147498342	10449.520776721492	40591.21483614618	32471.741760302037	31950.904745293934	30928.21198058975	5025.649032630139	5477.936528281822	5679.755311677286	5391.266099979963	4333.684615163345	-4578.423826680702	1389.150822804263	-2072.6547868160674	4643.141307063606	4325.9695364727795	3886.7815934723667
56623	-3271.398022323532	-3094.5772589645658	-4049.4052883034965	3871.785212480072	2733.3398810241983	2261.4366193325386	4712.535649700094	3375.5260395564064	2477.337170598587	1809.1971025019484	3813.3862319640575	7118.115517619772	7277.738796199204	6154.579775739072	6908.0820592023065	7439.838952316941	-2607.311288026408	-1929.2051392594994	-6500.230980061779	2359.5444986852535	-3894.796396630445	-5731.3984766033755	-5039.9636862469815	-1130.404584817427	-1948.3739390834426	-1152.6682221549495	-4531.2235443756035	5734.203425781505	6753.632306985659	10147.248960945824	12128.352478230852	12150.904854766664	11274.040421682173	9226.233557525738	30405.206003057712	37584.45818161683	30260.253946354787	29047.33799850646	3567.662175650513	4201.94943710549	4446.325931565859	3987.7295410627476	3031.431169127658	-4267.617628451292	1591.2367227234547	-1854.5337701260862	4330.764566024776	3661.6377703441844	3952.2771919053444
61773	-3423.2183546437345	-3224.5586362373483	-3829.146990782037	4102.266210290379	3591.7291420616534	3045.057043493356	4784.640875021217	4131.54723921164	3244.083257674414	2620.6317424311515	4024.819408975465	7431.86651196162	7764.440069300518	6776.207092703265	7185.856220399268	7750.24903489309	-2821.148036222691	-1968.373608688728	-6577.299909218424	2036.8943341315737	-4051.057584397904	-6190.51681300249	-5744.026337022558	-900.0731791917146	-1690.4070267063441	-1042.5374026628601	-5203.941589967019	7354.662856080732	8917.656280919216	13566.215545886009	14615.612861114823	14429.443947640335	13983.714068282168	11763.644688826607	31074.372809351204	31056.721809065813	39122.00419813752	30309.410808772664	4347.137098556721	4919.937568325332	4945.702578314269	4789.656671406239	3881.4483507172836	-4390.915038022199	1046.9974589955295	-2410.418837594121	4588.268606338368	3898.5477334167745	3894.8417837608254
67637	-5788.743044664268	-4367.561618449078	-6105.597655972027	3948.895998567817	4663.254348302694	4169.776506941604	4380.0621059327295	4585.226551601105	3880.305342798815	3494.8657107463805	3900.8733750247316	7408.342416315285	7560.010171419453	6255.091694485631	6990.47461343302	7503.103341246864	-4230.700060020471	-3131.8945270215777	-8427.207304481366	501.53719743428593	-6507.396448818714	-9456.939961231166	-7958.6303346864315	-2149.1218426876767	-3156.802148357524	-2334.3301211446133	-7417.411089796715	8475.365439466721	10659.888572796464	17181.18580051074	19980.49933304182	19175.93335430365	18566.962058399142	15401.846993059004	31661.139823635705	30930.27622105775	32184.286499589518	42299.599298946945	5268.491097648237	5091.31163444151	5367.731192058506	5000.62145219834	4730.219705680484	-5142.268346060338	-636.8262629234453	-4123.360149910013	3903.582231538568	3945.8165218105746	3159.247899051042
33903	-1198.9132986900854	-1112.3714851037744	-128.82282877223582	7479.890617308967	9932.790190530422	8207.906424229044	5415.518272914289	9307.094497133003	5299.891324212137	6880.307267875537	7091.761171631101	-3123.255459177485	-243.68004974920495	-3862.040364757834	-2250.9307105609296	-3165.8573048089925	2978.7620675340636	3921.473626037267	-3534.0161424990097	2251.0926961307373	-3277.1629118489154	-6330.163346954279	-8711.020008444622	-1431.6222762024527	-1056.945669741769	-1080.0397481544173	-8462.800639192868	7215.0050333179415	2023.0335674423718	-1292.6440742293994	-945.0597117736572	-802.6473875881917	-1673.6861371817151	-1563.5278241932585	-1596.1876475371482	-2179.9593609421518	-1954.0542897835662	-655.4856099858816	29088.092786621026	21697.23900189053	22168.049741276584	21700.33102318055	22851.250341050767	11314.172924726887	-3754.646664988503	-4620.140146077656	-10542.588065328204	-8330.05642224124	-10513.157875666719
57459	-629.5136444627702	-618.3012570639983	-303.2132735814867	5730.499638096307	6490.472218839337	5197.032960391379	4641.412863790361	6490.843997281505	4347.454959012485	5073.966293555958	4709.350325920096	-38.00272306881334	1688.6964557287804	-138.0108845283412	159.18646553015833	-127.44898681528866	1728.3499173754046	1994.1682753053012	-2505.521228919315	-9.992761404717903	-1635.2644711924518	-3269.674306755075	-3833.9971743988126	-446.05693381623655	-238.59371303322303	-106.57576815516745	-4557.9537363828495	4233.058594210002	1761.6485379502765	680.6179735237838	892.6397483779496	816.9234029305514	521.913426419504	650.4507525554077	206.1612182786514	-35.69225888900405	55.040142976092056	786.19310395342	12017.72037729964	15853.8078147911	12729.575190413401	11837.482558942273	11847.701606548719	3688.2351508511047	-2154.1011903213675	-2547.3488705497407	-4011.3112994042813	-2304.404584004856	-3884.3112091993908
77661	-1319.1328879405623	-1395.7810804982078	-630.856736496801	9473.841108954173	10928.22574649759	8551.748203915758	6966.662878426385	10147.532843998248	5652.006334238109	7249.638812856264	8405.961412346967	-3312.8389863250673	-640.1007698716653	-3787.1847307936155	-2694.117424067687	-3163.8943296788107	3408.427668613567	4137.037645069772	-3608.5749006854985	481.5509394944968	-3168.4312561404286	-6509.473020398671	-9290.48853428131	-1740.0905153765975	-1256.867639027259	-1319.9241743593288	-8316.911936220906	5251.946838207985	1454.534415317643	-772.6735389890073	-594.4779013423733	-767.5676767872923	-1105.2192906619762	-743.4287341832421	-1806.4428283328639	-2122.0496169058983	-1933.5227912029218	-943.9505300114743	20375.727039402373	19671.32684079893	26366.066875891807	18553.952080679213	20518.911208777536	6812.477467277763	-3889.6986698513447	-5400.822262648021	-8776.592031732542	-6763.898248178279	-8416.641750949517
177706	-212.46045591484813	-203.77227889301696	150.66757291024123	5124.591802021259	5884.826785977983	4253.95538048056	3566.6015156389635	5343.958444528805	2878.42740942287	3942.512688621272	4176.816496264177	-828.8260602223713	197.82055772161402	-1090.944273054167	-438.21553381698936	-864.6578774470527	1485.9988759968558	1706.9185518057832	-1795.9695576507024	793.1384762362753	-1244.7094131251054	-2664.4722649038704	-3435.2809406315614	-220.68696603031412	-87.30803549891584	-61.56699223459441	-3614.394669394033	3788.374747278986	1538.2372792887677	408.8249615997556	267.7804297503511	372.8650743617243	10.61795967471005	244.09017986730123	-140.99056765439195	-295.67525697490805	-166.44744956775958	153.62273521393377	10450.556365827295	10570.728007393987	10454.976733183603	13575.96186439008	10370.954868688834	4090.1026841009307	-1553.4762075073754	-2248.425873441892	-4130.914062675076	-2915.408723447291	-3981.304413239162
581536	-3575.9807410841568	-3404.7212180256156	-2689.56114629635	11479.09837475191	15426.312702262043	12015.937227571918	9447.029970798394	14564.07370335558	7771.735609222563	9657.754892823916	10785.320117152976	-6175.914472550416	-2666.9005687247354	-6947.65281860387	-5862.89234623094	-6540.7656845746005	1224.3438992098372	2584.0674452083867	-6075.952260915185	315.08177840440635	-6177.842512968693	-11264.916315257806	-16353.349120637517	-3109.9527814597122	-2588.335219771927	-2670.02880075194	-14005.787242747458	8072.169788967084	2238.7639542490588	-1790.6928357480153	-1643.1411597500714	-1423.7536864112553	-2499.38727118768	-1873.302337547092	-3633.5318631680584	-4205.60657370103	-3591.1944890813375	-1909.5829723417748	31438.97537795588	30166.49071053797	30761.218690306196	29086.341220547583	40716.496363418235	8836.213429937436	-6545.37220159913	-8449.13955761796	-14039.296694884995	-10659.933589909564	-13683.204954520897
23829	27784.289986333486	35882.27928247535	49010.886381755314	-3162.8837555729765	1439.7897255707758	-2385.615848613408	-10305.562557575693	497.69585747573626	-8794.74511082699	-3817.388051911428	649.0231447262435	-22594.942111888708	-2077.561525781002	-23889.64465647595	-16371.996958081188	-17980.991777296804	27298.14771438266	25350.894106052066	3060.972709062164	23250.562434977655	1848.5063943220334	-14466.020108367946	-27428.24939654165	-5023.845474715099	-3725.6158996378977	-4958.9333138973325	-18442.41037813697	34903.02987883829	11828.651969568864	-14046.440110581076	-5499.415579153072	-12549.451492012628	-13774.714912545589	-14322.022378112695	-13931.832987520855	-16497.829181301702	-15025.947046375963	-13629.668676570032	40033.3554700182	35215.23148911731	32244.825667510115	31008.54868586831	38292.445677796764	113129.21912666666	-1115.0315768034648	-10445.925163711145	-47529.13663811339	-40957.06092866403	-54711.84044104574
39668	7250.1354468593345	15689.448104112576	16115.671263632303	-12540.840139465876	-14339.924371640083	-14858.63238752077	-15290.471120259788	-14968.292460832236	-15956.825857024305	-14945.23803425922	-15621.547706939506	-6417.033628732372	-6712.601648365157	-6959.247321474552	-6416.445542467789	-6520.63549551627	-2308.0922557814597	3307.7618829692947	-11566.88790741907	12319.570250896983	12077.124033093656	-3690.8938433731005	-5197.117766837784	-9240.315553339686	-10595.335301534185	-9636.204637484401	5613.363383922642	15516.691975043726	16175.264305704779	11212.470963066604	10467.221786754204	10843.87897328378	10271.510857878593	11502.504763032064	11105.898597914069	12990.061494354733	12622.494930693183	11729.586154179808	-12622.032724763807	-11484.082456148471	-12491.5317183647	-11798.633356886972	-12317.668058178302	1896.4866808166312	59839.013117034796	36381.85678175232	-6611.502460457914	-9609.920699309227	-16006.938017898734
57216	847.9925606826785	1771.7145960028479	1831.3594682440553	-3456.0341760963474	-2772.1573627367825	-2606.0899873117323	-2878.3725261177246	-2682.484647175703	-2593.7076040904462	-2303.979510058727	-1945.5124727786822	-1800.2653361628074	-1188.7891834517172	-1986.546271017166	-1938.3503298616959	-1821.0093636417232	-662.2853477930228	2506.298337138212	-6310.31797030814	4897.090372234711	2968.120676576744	-1501.9451280693568	-1016.7631753417809	-3378.4647792542783	-2934.7042637075883	-2547.161839098284	690.3159147389613	2887.2890388950327	2651.334207342138	563.1833168641522	1519.460395461158	910.2713277729962	859.6578351179538	755.2207388132584	1764.4049402452779	2318.6992192038833	1828.2387323131647	1859.6904548706254	-2517.0718241028308	-2688.6754311877576	-2846.6776735369767	-3615.337455481032	-2176.5089208304526	-3609.630329090032	10113.645235609429	36001.35524608812	-1223.6540933508932	-1454.6615513098945	-3432.7443265915526
30891	-17937.531492542887	-15500.215175780259	-17997.429979542554	-33879.17796837097	-45899.9065214872	-47880.01961331541	-45055.344480996326	-48655.36928493827	-49570.12391729224	-45949.87287019115	-48075.68012793504	-25821.405656773004	-29405.656404180576	-23994.269118727832	-26271.99185190846	-22839.78710049307	-18042.298880147882	-18165.404226952258	-28108.786493977186	-21541.951252991417	-18056.688341809284	-18668.883142904284	-20015.73686325069	-25181.91574459776	-29505.347313425424	-28932.571815789768	1726.320060680191	-24435.07988563796	-22684.553002923214	-19611.079012112852	-14073.298733996144	-21894.34197997523	-19253.563557501842	-19180.340691193138	-21944.200444972314	-20390.73633201684	-19256.739150604782	-19870.859941879262	-46904.55481112282	-41078.93542682253	-40776.26682208925	-33944.68617298479	-46274.23131799594	-15336.107345591437	-13376.398083464328	-13310.352824402564	94462.2715631303	22667.729699351545	18216.088891745312
56424	-8757.988840703698	-7477.440629584512	-9474.2541687905	-23198.40637812354	-31636.785538935866	-32356.227232116216	-31775.918122456624	-34289.68279417939	-34146.636733204075	-30080.274792212396	-29914.23057723393	-11143.792454235847	-14226.249889074013	-10993.871544853571	-12060.3503339076	-9337.348838232738	-9723.636696581165	-11001.765652707421	-12385.31353748959	-11001.595553313591	-9500.121471212748	-5434.578493031784	-7240.4123258026375	-11470.637535736381	-12096.300402281988	-12095.427845408105	-2328.4161275223396	-13046.605243207305	-12533.241482849557	-12309.286609719886	-8427.586800900055	-12927.111081102385	-12781.548498674358	-12432.5309077007	-12499.326432408256	-12305.149548759968	-11977.901715029657	-12195.882741891972	-33725.37322124632	-29644.0622848525	-29349.699193374832	-24463.148962849427	-32721.75127777103	-4836.064766906467	-10325.889798127733	-10065.081260356372	21990.856051071045	46114.99126586865	35076.980709652446
67408	-15038.098124777254	-13564.901589754645	-15871.216820042031	-30848.03047962576	-40669.90612039997	-41942.39056797081	-41134.56151135094	-43177.93699895127	-43217.87539353485	-39694.06795183294	-39742.93482245406	-18868.746335360374	-24760.548733331703	-17660.091402048904	-20285.049804318125	-16139.74293998813	-16515.033195957225	-18079.879128816297	-16304.951204032055	-17834.23336738405	-16124.669564828344	-9997.209153268826	-12759.224069857137	-16749.51714435184	-17709.768111958118	-18304.34776338082	-5439.201830919115	-23496.85228421352	-21404.59137358879	-20768.871222695685	-15221.121065477677	-22467.465646701166	-21972.522087961326	-21099.66085897448	-22265.662918250087	-21092.578446223604	-19872.78672532666	-20727.117969707913	-42498.04313633943	-38299.33831359027	-38078.030884588596	-30069.591339240884	-41540.166232553864	-8118.048406192559	-14922.114880403868	-15234.74243810816	20841.923272584783	42405.02521173863	56615.861097217356
28876	-77.87472141779472	558.9016854549214	356.80599980526995	-15116.158131950888	-21649.74575603182	-22389.501381128244	-21512.97526107451	-24019.26084263889	-23955.73362717426	-21053.052844491853	-22283.03971741229	-6089.318552901297	-7753.9656531610735	-7014.591521109959	-7233.360470261208	-5462.479681687499	1110.0410637683094	3564.466273267123	-10646.82770181413	1450.1819324831129	2891.127458304493	-3468.9676981801845	-2208.8241935020105	-10075.056481697364	-11577.102710142975	-9836.18718618084	7178.50582510043	-1991.1733645835993	-1372.0360885000553	-1111.4600037280238	6598.390169064773	-1706.4232028579845	-600.1272887849678	-52.95525931994166	-2332.1150879948573	-535.6496394352016	-372.5262408355412	-299.89451409573724	-22340.511232032433	-19163.525114580643	-19506.09794627224	-17064.15704647429	-21476.784893538912	-3043.285006018931	8552.696612409087	6788.675345907424	13989.304251848305	5674.481356004333	-1753.4810786128398
39682	-7247.275569628116	-6078.444024689904	-6030.052111539793	-10705.693066281507	-11492.629255508946	-11874.460036341385	-11484.599069741073	-11906.659973563208	-12316.527943119881	-11708.41963840957	-12062.124255984028	-9463.213647134966	-8623.684773405976	-5841.185725410753	-8699.186373233932	-8899.747634310133	-8383.113105207296	-8401.523533031566	-3370.2558091276705	-10533.675960872471	-6555.635160633048	-5218.417422208274	-8782.379005943847	-3765.2383762992786	-4438.2721689776945	-4859.366168036382	-209.39032373465875	-9786.24088129227	-8184.086719310686	-7763.240266233888	-9002.019118922792	-8415.235082706997	-8563.306982845355	-8333.346667529391	-9040.035228365768	-7589.966642381268	-6700.805481971463	-9518.648566111326	-11565.4809877341	-10324.650460436878	-10343.901835539786	-9054.966874641821	-11271.831738021043	-2595.2403544066046	-4631.208023052838	906.0185857844626	19576.167547947247	1484.7824176823274	5210.486959836927
22594	-2390.707607228109	-778.8921522444398	-2313.3949055434223	-12390.000606112064	-15689.94990961448	-15483.812891837271	-16354.29528403821	-16484.781835108028	-16573.58949334956	-14335.803868650883	-15286.361176824288	873.3882142064303	-499.71877295107106	634.5701937976442	913.5453850040662	1282.965161521543	-3140.9079078473055	-4170.826896607519	-3764.055392606545	-3644.574897775427	-1073.4723991172211	1869.5652590975021	458.72277334170417	-886.0689007817705	-1294.6432501416598	-800.581308093429	-241.7856710161018	-4938.227832158694	-4101.435461504018	-5400.9033386145775	-3337.7962850734502	-6010.9409362249025	-5402.377401662	-5199.399440785675	-4346.687889485765	-4970.396915214672	-4661.654654774002	-5916.058212481022	-16243.773594756913	-15151.687249328203	-14695.61873852981	-13555.804795200107	-15822.624046267676	6174.41557968086	648.4990523485435	-3435.5766958123822	-252.72506030814083	6361.038546187368	5462.411288522102
27611	-3847.806525025633	-2246.35297135534	-3951.481320359069	-21448.649947460228	-23792.37751765325	-23672.57097588478	-24031.86710160168	-24774.673162546285	-24615.58784306806	-22350.87831978945	-23145.99105730319	-1104.2363395099783	-2128.415105356992	-1913.2409113893905	-1555.0455182478436	-599.0860884323974	-4880.660447465801	-6744.152273912535	-5681.974492849866	-5741.1133213838075	-1917.988892287162	1858.2520744657943	676.1508884811537	-2945.3333262197975	-3327.4463257765005	-2904.308862296476	-1053.2646019469537	-7747.501759143755	-7395.572892810491	-8534.580418672658	-5218.298547121048	-8691.157352608201	-8201.654649379436	-8049.216810884855	-7905.326358593088	-8522.214623168622	-8552.14662760233	-8946.934964642025	-24434.64643882945	-22992.264618053174	-22619.34670127005	-22244.214273332345	-24118.626373991952	6127.462827597441	-2145.2027834600194	-5895.383440569021	-1072.4319118791186	10453.400830890092	8913.462048908865
57385	-2656.8879320227743	182.1184134398036	-2502.2306697176	-30687.925709709958	-34518.265080656005	-34340.99388014176	-35774.254577076084	-36046.72685336812	-35917.44244814352	-32314.168595476774	-33610.48268751244	271.6767585367529	-1941.9038415705968	207.30650320592758	-169.96595257267882	757.8601370853107	-4456.469705260487	-6423.884264988825	-5303.064421820204	-5565.494896831492	-815.9447133321742	8020.142986556616	3702.757858301281	-1936.9108577448978	-2279.8105942290513	-1548.393848031012	351.22862060068474	-7967.397759490639	-7282.706628659814	-8061.281349796724	-5460.169930664978	-8166.947952870323	-7879.6110904977895	-7714.510131277197	-7817.131129099393	-8193.369380457	-8259.498069283345	-8526.650286002805	-35610.43533811896	-33946.02972053288	-33390.4510187927	-32372.58225681541	-34934.100498727435	10362.242924642418	-5662.080379938061	-8773.29500416328	397.1942433124918	13906.377902989398	11653.949192812222
57307	6918.255193426839	9451.524487059349	6783.378398937956	-12300.710999743076	-15341.036838950971	-15507.96578544391	-16611.53018275979	-16727.46327190442	-16668.157000970365	-14395.33855791843	-15409.448473742728	2183.9709919202096	144.038802169816	1911.484540196612	667.644325535932	1948.5077933226944	5357.9465545709345	4342.197313513665	-4078.7746654235057	88.04950017935704	3692.431138247948	7592.590150309881	6084.3746896367475	-1288.4437233673366	-2866.0018115811044	-11.531651822535196	2442.130883161428	2899.260976323986	3517.793285663595	3100.460436387882	5791.761257015408	3091.455531875642	3127.1831548738137	3417.302936123148	3071.805920760672	3222.6427669920135	3288.011084669141	2629.3332905939747	-15806.915902935978	-14810.15872410531	-14468.845660707062	-14065.01083055657	-15395.22378634765	1579.0658811751289	-1148.7255607383722	-1647.0066644741084	3647.662770968082	3151.560990659742	1297.3061098178655
60799	6266.4351009383645	8719.919005410728	6131.4754134676405	-10163.448063003665	-13120.4686197267	-13392.233162588473	-14084.302279027195	-14718.613770323143	-14617.241647829342	-12131.38698287485	-13507.46330370287	2067.8588922642184	144.62663267086805	1571.0021395122521	479.09051290636774	1965.1359800562495	5286.133138625215	4637.948461994865	-4152.6869435641165	395.38336642687267	3739.29866399774	6224.700020776192	6359.891446853733	-1745.3387701523384	-3050.6226162736994	-794.4981816942034	2254.1474483486036	2800.686229431526	3234.147781889753	3471.4794237950637	6436.921970458902	2926.831361328149	3883.9421381090388	4052.721567486517	2996.3070418200223	3160.1304529317113	3460.444198176658	3258.961188917643	-14055.44842775845	-12712.131155263442	-12390.556233312465	-11715.295132757514	-13828.663140176179	296.5634949877747	-1073.5445254070985	-1397.4726053143227	4509.144323123386	3686.1250061721266	1556.993636230064
68697	3348.7115069147426	6667.576255803446	3596.438403307555	-13746.258666475187	-15201.303986743682	-15283.588343077037	-15317.104448758775	-15524.958164781427	-15514.150268096138	-14917.612773667955	-15165.934673757605	1214.5990388490115	-530.7788866025919	1361.4952640902457	415.57879984268857	1303.1638165093518	2247.868634321466	1351.8460398831508	-3436.382847567751	-806.8853751228137	1480.853810752221	5361.438359871784	3513.429912210204	-1238.8467432037824	-2291.645322396532	343.2114941051325	2172.0158171935554	565.7464101885813	956.7208236015464	594.0159112759794	1934.313974310094	566.7126815284583	591.0734176328898	667.3598846312482	619.9492338188736	657.6493198560581	824.8832154813929	201.62161027030265	-15234.06471428654	-14701.186373666362	-14628.553674922106	-14158.935042632393	-15132.143132294528	3934.868848216131	-1851.5770553431396	-1986.3801901094307	3266.9479565833935	3503.329951586006	1583.8655856186633
27048	-30884.99784992553	-30405.73581861778	-33434.76390914774	-9922.795216423763	-8964.324293572106	-9547.915825489015	-9195.054583585357	-9974.253528930762	-10396.464148287714	-11923.631868288074	-10143.769781500148	-9313.365129440137	-9168.100707271908	-10253.3631630784	-10070.8804698422	-9502.522246350898	-25532.780519048778	-22134.82916291342	-35809.416427335964	-12740.943413566136	-30164.746693094945	-34595.53560614332	-31661.023964136097	-17545.35006860645	-17722.28698347636	-17272.903939313182	-28501.31206422722	-11048.616842268902	-10144.002721467587	1413.5424611255967	15224.69421528697	13071.12180236352	11556.233263768887	8806.500998926047	23198.58785238699	22570.74473919488	20974.227083299167	19352.25185779387	-10348.692904294065	-10462.452919385934	-10553.254743544749	-10666.616379279834	-8692.96307503497	-25614.317280127118	-17048.623134692243	1843.3475171284094	-9147.416772565864	-10615.1344984583	-9244.094062791213
58686	-9263.446616249526	-6532.346192519697	-5567.64473092522	-6327.96729152474	-11878.61635269954	-12473.668789407711	-8661.91966944567	-11414.549502143589	-12866.28707291546	-13224.549852045551	-17576.396779081908	-4634.030680369391	-6263.756948707941	-7145.845867966656	-5000.915663375347	-5097.022669066502	-8586.14898903344	-10102.445035291687	-25765.294198865104	-11763.659817512627	-11407.48667389069	-9537.530485479452	-8747.475904505809	-11082.021816520944	-15274.119845248772	-13376.27842309321	10563.072262219983	-8332.463898471478	-7615.931928624382	2405.5402867864805	5747.7665454834805	2875.217730451296	2327.3143313172013	2470.0036639726295	5507.28633995517	5732.24016935431	4930.018848600445	3074.716305625439	-10337.596208949373	-8454.54687207393	-8758.353501606942	-7284.350390206999	-10892.174837415692	-21066.22812294977	14066.37861788944	8620.96592986681	6858.087762271241	-10358.527873794003	-16116.87531423528
27884	-42094.975119400944	-42986.93751461347	-41833.73159755485	-32422.563694065982	-38457.811511847765	-37473.52169793949	-25418.174296013905	-37987.315118141065	-37539.357069521895	-37254.60763008253	-30410.15619523864	-42855.45838813483	-41866.339071266804	-41793.432347429814	-43030.69210494915	-43202.395770663	-41798.58416178349	-38233.02632525338	-33701.52404841127	699.4338454990154	-38014.21200625166	-41567.81469407717	-38443.91583144208	-28753.595373317265	-35909.804899467024	-37193.79502834602	-37960.604971979374	-40274.594613890324	-40374.32590365614	-43502.795201115216	-43208.05456772952	-43619.41388017299	-43586.61516973003	-43810.80927111494	-34037.71588992838	-33500.46056965772	-34608.999367042234	-34686.27176316761	-39096.81673685297	-40546.82453048306	-40387.869654973125	-40776.331212347344	-38265.28176586527	-37046.09790093961	-35709.36158819772	-3326.670929520271	-23373.20010588944	-20522.940792999056	-21006.934758839932
192547	-43887.741795196445	-44290.70994149667	-43624.29769019068	-31855.563068917483	-39396.82063330975	-37934.9652309779	-25359.220074573463	-38656.82287006776	-38198.01504728499	-37647.829596958894	-30425.85069091225	-43711.78328526828	-43088.005736401275	-43203.62250464971	-43794.254945849985	-44018.03001329154	-43394.286221529204	-39269.143815511125	-35671.896112248854	-533.648452609848	-39829.97881456741	-43638.097482202036	-40291.3830338353	-29135.899859627494	-36458.72003376324	-37893.571111077865	-40131.06733163291	-41564.0162768458	-41810.719801570136	-44534.17790358642	-44384.28373584758	-44725.39055232793	-44647.6969345337	-44812.295178234046	-32973.816695572634	-33147.76327991538	-34681.97862323506	-34073.975514606005	-39785.124065364085	-41693.68365809668	-41510.57631684888	-42059.901486657545	-39121.57961273809	-39122.97194660411	-38988.299052224844	-6244.305515239857	-27016.217074396423	-24406.943419703675	-24651.9807551712
4041464	-57963.41117063018	-59575.265237292246	-58457.809599005006	-45167.868665379676	-50278.11911252158	-49370.12795772444	-37460.664297332354	-49464.79579934662	-49122.889909495614	-49187.13888249002	-41037.15728783915	-55321.63862390067	-53659.121195933854	-54754.55240673285	-56001.235766792015	-55651.69366044772	-57199.335993260014	-52099.84212857041	-52257.873306513524	-2817.589150826233	-53227.57316951107	-57848.80483795387	-53597.26170155608	-44398.374732189084	-49273.84730458967	-50443.346391968895	-54876.05637782988	-54597.33364662691	-55672.863845798114	-58120.378121755304	-57026.031211969625	-57714.25267736369	-57339.20176778528	-58397.96318874117	-45162.40901919621	-45188.19999834149	-46418.59331323662	-45342.356575012505	-50809.27803519803	-52341.817596742134	-52277.79577522355	-53825.62379490657	-50147.41963098233	-55300.917199621406	-54578.67696559921	-6135.883986599465	-36524.11997178786	-33501.59155529527	-33740.14661007175
36390	-15348.480300053516	-15422.073144121143	-14966.20805843505	10304.492694618144	4016.7238174560907	3824.630512278957	9313.447388477452	4838.742091044013	4186.02529220976	7677.205532469533	10937.518902901753	-3930.3590815642665	-3184.7651380953293	-3081.4492378131063	-4121.443730797066	-3376.024127393955	-5702.723434034377	-5916.952402692059	-486.8062098442281	-6447.513380996293	-10415.93788887678	-22210.643781067836	-13750.601715230721	13667.977921550377	14498.060767723277	13878.059911373854	-19202.382681633717	-9671.315944673637	-10292.911323427117	-8592.492539417133	-9159.69420268726	-8662.044823867815	-9798.111805852346	-10567.356779406276	-7118.855875015785	-8013.944334685053	-7401.563117707751	-7050.416763814193	-6079.003787983833	-5078.721550403332	-4987.556560668674	-5527.265682206101	-5793.073300103637	-9437.158916735822	-26361.548080564437	-31309.622308457077	-6131.453398124696	-5553.184274830396	-5820.198669122672
42421	-9872.262991557542	-9400.733711076582	-9500.843762599172	7740.5011654316495	4070.046434341538	4057.619950506587	7925.676261659313	4563.842141745015	3524.072071775847	5237.403598027661	7904.0586622854335	-3763.203244670778	-3513.1004293425385	-3931.8417426285655	-3749.1921873525025	-3531.3872390199394	-3884.0325722227226	-4616.426203358655	1255.6832735260186	-3980.734097407959	-7594.872690924741	-15549.592190440244	-9434.52375774171	11096.219670760509	10414.97652416136	10628.267328667393	-14783.135567075824	-8122.690271528774	-8582.923120442556	-6833.38321388288	-7520.7977393444025	-6956.728294243339	-7708.902927182926	-8242.363148786379	-5693.61977568013	-6282.461016189125	-5953.705512732762	-5780.142619020651	-5428.904564544492	-4774.913714529501	-4987.330899845024	-4873.370662507297	-5328.373739723953	-7081.303604977895	-18458.67960105889	-24030.619526559596	-6192.383489205776	-5380.641743608307	-5907.75628529184
51080	-24244.30912192689	-21933.152847638878	-24585.938618289707	-3383.0018961974783	-7500.723155926065	-7167.013004513162	1290.082438104639	-6645.48817209036	-6719.117681865549	-6561.459461478173	-3277.837670116887	-5481.250074692345	-5237.57315905326	-4976.714222800079	-5256.677789040827	-4738.751755929453	-14826.723449588622	-15089.136715527273	-8945.973487651852	-7296.5827563751445	-16314.565289151169	-21323.390825427712	-11467.583052622647	10412.752468474577	7818.757862238925	6190.947502785384	-18494.44828779942	-17481.250949133573	-16180.304307844779	-10732.281249743894	-11028.397869996053	-10847.8859373027	-11467.122333164243	-12706.95416994236	-5556.4221070018975	-5755.805161780264	-5691.595848078461	-5806.762729885151	-9565.955935522677	-8471.31332696075	-8671.939801349668	-8858.592145526392	-9467.4708834575	-15886.90581902289	-25892.947958989796	-19392.490265670735	-5946.817585642275	-6170.484311604365	-5562.998085921734
52106	-13286.69930926188	-11920.510356860868	-13371.964028035025	-2003.123801041833	-4240.954889836169	-4030.7630396453615	1071.3529294066007	-3812.913907036934	-3904.756748324475	-3665.3748909207025	-1891.317607737554	-2524.2720654718223	-2293.8071865879165	-2611.6462168732237	-2632.0436776184397	-2065.7453043336063	-7558.399956526776	-7590.905085572471	-5174.2597094046705	-3723.7683752536905	-9202.607134997512	-11125.613130647478	-5536.875908849941	6261.491343059179	5664.739950849068	4369.864948422434	-10173.009899328616	-9245.735165255304	-8855.53830327616	-6089.2305352856565	-6233.130046680977	-6153.7001951024595	-6432.2167648879395	-7292.8814136484125	-3069.5060503772993	-3381.351027008924	-3365.318121911162	-3240.992754869204	-5441.20153048211	-4925.9330451353	-5040.920386818367	-5109.760784961354	-5281.324625913056	-8027.008744909691	-13968.86601575225	-10648.84926279672	-3388.401896762607	-3436.747993248685	-3145.911026173248
55125	-16401.626328409155	-14273.331311016202	-16279.913866393785	-2782.3546797331874	-5685.683449615448	-5452.458602503983	-255.93411464211908	-5200.131692120744	-5326.014506657159	-5036.173447240575	-2816.5454444944353	-3315.9328713361188	-3071.811931866431	-2957.8403074334287	-3470.72753579889	-2684.822421937591	-9677.103823607613	-9879.630570028918	-5909.4035979934215	-4908.549110129028	-11092.31201435179	-12897.8057362282	-6523.748073630497	6221.334978949767	4887.597820195369	3758.451171669245	-11879.022644601671	-12208.73192064277	-11129.646419887786	-7922.051017713071	-8248.325459173178	-8173.103119754747	-8484.621968451956	-9597.826274758161	-4307.983467845013	-4477.615989000315	-4348.34615769558	-4390.207039065248	-6851.6691266957405	-6193.239618994335	-6214.897605668337	-6483.058976778889	-6810.292576166586	-9962.733538472788	-16129.980766873585	-12741.061099972736	-4407.847498908806	-4607.167877954976	-4193.455203569753
57246	-19877.799341092064	-18772.73532261699	-19969.042786497947	-3909.3901063214826	-7198.813676204279	-6931.6715181031295	-327.17417381506806	-6358.164529251215	-6364.198819897721	-6334.686293374393	-3896.0878910663523	-5554.47577767841	-5146.697885362566	-4984.916171960039	-5511.841680408731	-4945.160758086093	-13220.156002169659	-13256.866470732959	-7131.926364017813	-6823.093487211638	-14166.66899923964	-17544.82752803372	-10229.931275650015	7251.428757265913	5954.903871061442	4591.039794024019	-16040.622842796902	-15388.378505748271	-14743.090570927394	-9481.596656766702	-9864.400772214993	-9813.724104003257	-10460.819937761218	-11831.816920052974	-5426.296149043399	-5681.346304730035	-5645.488663747856	-5686.505112640178	-8591.04594442521	-7915.91269213934	-7982.453486366145	-8116.746800892632	-8437.40956838977	-13645.26054638173	-21029.456267831265	-15036.862011496709	-5364.052819068207	-5850.182339011831	-5116.661325943314
23432	-46463.179877888935	-42336.153382716955	-44529.06648695859	-37934.58144776226	-55257.129339775056	-53534.61192558304	-47217.94154751675	-56589.25242153474	-56054.52075058078	-49247.78064839835	-40220.83500401079	-31841.733199657498	-34074.56442074949	-30766.35767954129	-36668.190575437126	-32041.017446099497	-50718.515360634556	-51829.195911208655	-17627.040534955107	-3865.2149155152333	-18150.704382753298	-19736.72401108963	-11991.78415305323	-17720.264472164192	-17412.263003030916	-18243.376086059565	-15833.734897768785	-52656.3711394111	-51513.81539734207	-59793.1693731906	-58580.62215812129	-60450.09452836238	-60121.988102848096	-59802.082126777925	-59071.54879544942	-59331.41348106583	-58803.93423111593	-60784.35288848421	-56736.31233332213	-56018.65232224343	-55134.84598923733	-54851.625388221364	-55757.65249567453	-8782.391241472691	9437.938494845068	-31616.598322905986	-36168.72391152756	-26633.38567197422	-26931.101681014457
57319	-20098.342135302748	-17262.0134943365	-18089.079032564056	-8550.009779209971	-19995.787939898193	-19080.481049091224	-9348.591106713873	-19246.958625660463	-19658.543579807603	-15794.615650311043	-9829.168417535879	-13429.610557406879	-13760.646537182747	-12745.682943085852	-14807.443604802222	-12739.037473357237	-19157.543688398462	-20123.28227048574	-9035.37162590309	230.53700566663926	-8493.29640696504	-7625.182431946324	-2686.8307313676114	-3988.9890354096065	-4993.901187655174	-5315.975271060612	-8737.327811325224	-20016.524351592227	-19744.984149387186	-24802.556581364814	-24696.03418923218	-24957.65568430378	-25047.0574786254	-24814.909248918557	-20246.33267907357	-19983.080393201482	-20915.50456460424	-21188.685412060313	-20436.783316015077	-20220.457446331257	-20265.06581717761	-19948.959187821794	-19834.16714451745	-11856.840938609368	-853.5788177492516	-9546.701685193124	-13872.10836489256	-10654.495832060584	-12499.026059723996
165303	-26399.519718802178	-23575.53981726927	-25189.143461644384	-12191.383394049997	-26566.336794985808	-25434.813799104726	-12766.320318629087	-25392.487306635492	-25730.874133009587	-22037.382172365426	-12899.3342484043	-20004.332073580845	-20087.056659833695	-19119.486077323803	-21345.442737536374	-19184.129152647572	-25973.63836667421	-26007.044124764092	-12990.891103454524	-245.8789988713055	-13575.871635029243	-12568.321667400964	-6446.916375808483	-7154.919273746616	-8013.8707837703205	-9660.795512350904	-13185.479600706654	-26474.92415419394	-26355.044105083678	-31896.662234822947	-31514.820245635507	-32162.359554072806	-32104.30836039172	-31929.731407108775	-26046.275139546367	-25488.152181206857	-26800.461489346337	-26296.441341535963	-26857.22927051365	-26422.417781194432	-26596.57745895869	-26583.015733345623	-26349.35371139272	-16847.06857099576	-3222.7729351210446	-12780.086811836201	-17416.454514780202	-13368.851971916498	-15192.58540786125
23569	-21515.459933985592	-20490.080978713035	-20069.381312121153	-7630.923530789149	-14940.772750088934	-13185.624190897224	-5553.1218428407155	-13493.911817047696	-13878.593225301229	-12003.142501901832	-7526.151535888428	-18747.108107390504	-17476.669497088034	-15798.35921367264	-18458.903455609827	-17333.841483427797	-19886.72204405861	-17078.3136026761	-11849.336563335062	-1501.0632443221189	-13977.582825493111	-17803.906417185295	-9200.232949801708	-5142.092147983345	-6904.262043289609	-8369.618044722316	-13576.46687902115	-18643.54665752918	-18775.987187663603	-26338.05141909137	-25747.02993305432	-26565.372957945096	-27055.175263700527	-27025.730914602005	-14911.914992705593	-14657.530337341484	-16874.161002307173	-16252.406547379902	-14882.319810022365	-15424.304978441349	-15611.472761147208	-16026.589238447	-14499.108357138228	-15254.014799475955	-8323.145002981195	-4305.036504848613	-8668.384681078162	-5916.56049682104	-7350.491956028231
22906	-17194.689014385243	-17533.618434167394	-17687.054830840265	-2696.0018946950095	-8706.945499243662	-8120.343413609358	1558.6344988986439	-5709.545724974865	-6506.855472670031	-6290.609642886021	-2325.92212256796	-7187.233477675837	-6804.317847519063	-7173.450845363733	-7081.885245467309	-6852.2615731137685	-14483.48359636101	-14309.377410642257	-10931.660251584432	-3808.9090829701354	-14563.70741134346	-14024.627624078748	-6587.9161382233	1754.4722079091707	-1358.695397106002	-2484.2781899069237	-15004.238959111344	-15183.323409281224	-15901.871475623251	-14444.670751538093	-13706.820048784986	-14222.252330866724	-14447.878712747039	-16147.794245270112	-5556.63320861751	-5326.270830660569	-5921.101813184723	-5252.057164721092	-8508.487937709246	-6907.916459779486	-6975.7976700849085	-8000.829279722845	-8285.499786373777	-14796.085037324812	-9259.218067107604	-5267.7446828665215	-5596.632357147429	-3557.4891076753556	-5063.162719796537
57361	-18436.560260803308	-18474.724464151186	-18805.201446252548	-4317.93857601199	-10047.133175868286	-9367.429829921139	-1998.3923951306847	-7187.753048963308	-8075.9468946407815	-7882.219276974532	-3912.6455613156427	-8724.694733268778	-8148.135345714764	-8253.336581874588	-8637.082727758072	-8241.945023717966	-14598.351141905605	-14482.398478061492	-9655.632938457846	-4851.858400502546	-14359.43562225254	-13044.63629094708	-7421.583346006981	328.4235867245403	-1617.53107982175	-2952.234275499145	-14418.013220277307	-17067.625794967844	-17417.44985758644	-16027.451041928354	-15976.637073452572	-16191.924139125835	-16533.58949229109	-18116.264023478652	-7036.351460422375	-6734.826611821432	-7086.7005488323375	-6839.166098149788	-9868.630420511354	-8465.790514705903	-8637.16779339613	-9366.733906452335	-9690.479087396274	-14148.121739619965	-8688.13739062306	-6937.372999176265	-6319.758882593327	-4657.014167382128	-5935.503387458971
57365	-13387.223780473185	-13348.906756828752	-13835.394719449163	-2335.904587811452	-6559.118226344538	-5907.201604430529	-147.4866788919394	-4440.240400588486	-4847.490974436147	-4533.182056012813	-1582.7139489199662	-5524.730454365256	-5135.677988572775	-5523.443892240406	-5499.678137602499	-5106.600741429274	-10891.379727900934	-10514.970346037988	-8140.64099107501	-3583.41099012883	-10659.262204715535	-10436.854146321795	-4795.289029449912	166.80672671728223	-1001.2855036368744	-1998.8884954122304	-11239.452958858936	-11604.762625893607	-12206.83522466952	-11325.902043092028	-11174.5061314079	-11366.163085642624	-11541.513689947027	-12463.961081360007	-4713.674139691409	-4550.182596882654	-4822.782021167105	-4270.912006272569	-6598.351169817239	-5309.184352308572	-5425.956560037105	-6411.100111394468	-6142.440556128351	-11369.202096421877	-6602.19548378618	-4391.366474156919	-4556.955706475645	-3068.3409453945524	-4218.795592842627
16	-14693.33110951716	-13524.597551053608	-14662.300764518252	-9007.072147503653	-16556.051334164797	-14613.723032456031	-14328.38578910123	-17542.608739905132	-15762.419765472874	-12974.86328991607	-8447.454933996483	5710.9138501839925	11027.030801337221	2078.8432206438233	1712.5510623893392	5514.077082800856	-10930.360974939045	-11466.260469571065	22548.532791389218	10514.26200860995	6184.374058723608	6243.749897668101	17506.68442815288	14093.181846175507	19866.376173677494	15474.801606158719	-750.1129559895395	-18891.9889149677	-19100.039505904497	-27998.833839835526	-20599.46954392807	-26821.66798400334	-28023.210371029847	-27732.72281998358	-24505.88864716027	-24309.13919965569	-24830.98525054392	-24070.55125763861	-18226.60534782803	-19049.88185869749	-19825.733632479318	-19807.230375333365	-17918.617023284634	-7445.647455947243	-14471.631817497306	-23136.90782485043	-23166.56551739386	-20417.26886142973	-23044.746628687557
57410	-43936.02311566577	-40223.3487867031	-44065.74453252463	-13642.660625853305	-30942.772565257605	-29236.584473723062	-16110.30270631494	-27512.44607702816	-27123.608837234995	-23811.358211380582	-14956.524691478877	-22486.00202865553	-22108.468918021324	-22712.114319937093	-23158.90568553646	-22015.569714524772	-32554.834130335064	-33261.236185387956	-14223.622594034608	-14612.03908001335	-23337.48634527973	-19477.24697443664	-10576.569224090756	-3262.2916076506954	-1225.1055201952454	-6658.888561932051	-21249.356274958427	-43210.71485792854	-43889.38506107518	-55340.983823775656	-55021.81675081295	-55348.04979014318	-56140.680578997475	-56312.09479712711	-33387.64160679137	-31080.942037843437	-34282.480910636776	-33966.90547631595	-31584.027927607814	-29555.52351982134	-30321.82796727457	-31360.923971751155	-30325.466424253085	-24110.47763264645	-13885.735419567045	-30179.98315457292	-25479.653606233656	-21476.97232042047	-24157.05262521772
32214	-7228.435423208384	-6403.60529189788	-7044.006879643208	598.4622971968379	-4629.920898179157	-4121.940739896289	-939.9345834348178	-4832.983889390953	-4338.508289868478	-2602.6667408229578	1226.200871747561	-1051.4448003480607	-957.9205600324194	-1424.574909960102	-1789.4090623632092	-1106.9374142274562	-6290.437321160372	-6296.763482933335	-2793.840526989869	-2655.936539058527	-1860.4045987925888	-2517.1365940570304	1598.0817293293771	-758.8899124804448	-741.4512321496136	-860.2283203333977	-2465.638068968761	-6777.734545276235	-7215.985620635448	-11296.550323174422	-10574.391100906983	-11357.454060703698	-11214.61332716055	-11052.049285837413	-9871.303039453496	-10201.73904896627	-10386.598077561219	-9985.415105826773	-5250.85131183866	-5313.719449913751	-5384.76337044679	-6076.5188259946835	-4672.957383317307	-4199.202342922088	-84.26239662104854	-5953.877961247876	-5065.275081119263	-2985.87067193219	-4654.888902561177
36108	-7941.351243294311	-6896.959158969129	-7790.248357465232	1809.6648258826112	-5674.099891683962	-5366.209675378366	-2086.1886825569254	-6673.879139090296	-6120.0958782105	-3471.8919705375156	-334.3406511660919	-717.1211967085478	-1438.6786421028428	-1259.595105694026	-1501.5231733313024	-1043.9320783050107	-7098.1052925176555	-8047.52860666073	-2754.3950329470217	-3436.0420282884024	-2293.5230089184042	-2960.4280739525334	1029.7446531564383	-674.8393609895802	-520.0572646433034	-747.1125122840526	-2716.010651819389	-8065.197069399654	-7994.034862594377	-12063.014147165177	-11723.80816321829	-12154.370620551477	-12170.275362074064	-12032.395180653079	-10685.090336919297	-11557.39330445237	-11725.43701132039	-11241.154401614667	-6615.595415953547	-6702.362540438267	-6711.564246806684	-6418.038088852986	-5941.891202557154	-4031.1290595124115	620.6586107336863	-7668.66061632494	-6432.069985200155	-4231.472986553672	-5870.335926220243
186573	-8996.923517581301	-7994.1340548326625	-8801.600714603961	-737.1790555120203	-6314.579280318692	-5635.145780273983	-836.9532406533999	-6511.795487177834	-5916.61562501291	-4453.139631563899	-416.3480771224049	-2479.019580905333	-2545.8931173981055	-2805.585253377705	-3135.0862087164905	-2572.3019469271476	-7653.728765151965	-7747.088335892289	-3714.1232275888606	-2299.6184201855676	-3596.022519451695	-4036.582985800719	-195.73968039633354	-975.1446305922099	-643.8822125165586	-1118.126406084312	-3826.070029279311	-8506.044099130777	-8641.026613912025	-12638.96885199959	-12333.738096971088	-12670.24764287253	-12668.491712402227	-12472.37845692435	-10438.972268348896	-10535.525960244462	-10843.760780452798	-10342.017371596734	-6986.091341537248	-7069.392845071931	-7196.650514198196	-7608.76100599154	-6101.407265866976	-5237.999898533071	-2126.7072273009935	-7228.716963015228	-5557.4878176907605	-2850.7489439046994	-4824.700906423074
22132	-6215.072936805914	-5898.261241865592	-5748.3027863461775	5693.236926543469	-4464.170021392272	-3822.2738384307027	1774.874221912868	-4432.825893834292	-4306.000708923483	-2121.7884428860443	5816.573554224197	-5448.24682320557	-4160.991414383551	-4046.803957231196	-5482.079960837771	-4553.86560324641	-5536.711462633761	-4781.686238041996	3184.2318425744866	-3379.313699969538	-1685.819535665969	-5178.547546581135	7016.944384302549	8230.04949055089	4656.701220104311	3509.1799847798784	-904.4726173590373	-5225.497555044911	-5315.007011137219	-9506.870567272043	-9279.79171579634	-9577.655415115792	-9838.632987882063	-9581.030337239376	-6955.9860289516	-7284.7154062996215	-7105.5496100556265	-7303.318401059467	-4900.1750550630295	-4755.266444066999	-4671.098739068409	-4916.895673187211	-4507.1316802070905	-2088.847885658912	-3599.7551756422918	-3331.1534511471687	1803.7396131529956	5841.3096096593235	3469.8651415971135
45242	-12137.080143964076	-10741.938891746999	-11219.257318990494	-3804.1948244040072	-9808.133241928004	-9065.610176388951	-5025.135554837112	-10090.181071009636	-9798.506854171525	-7788.306221826971	-4364.111056255389	-8986.807923158656	-7856.861962342051	-7737.184384231056	-9461.503892476892	-8001.883876543114	-11626.644128899607	-11279.691692435339	-5125.939012474332	-6156.122725382165	-6485.73409538681	-7439.9499710454475	426.987655846969	-2484.8684428671904	-3019.1665387549865	-3658.7676571240145	-6311.596404886511	-11391.379269271385	-11345.900113719606	-16211.802399817547	-16009.558688100537	-16171.224464075174	-16325.014259218653	-16036.645938796635	-13392.534074031899	-13527.034187466585	-13631.205382665692	-13472.700693471961	-10346.298439877737	-10513.275545411274	-10490.212827537558	-10621.950389484275	-9609.531876502046	-7432.591112354832	-5873.218877685591	-8519.054395609684	-6991.722734585044	-5661.92555572144	-6417.865251119789
23134	-6731.6897707202725	-5708.309699455195	-5745.304554381513	-7326.451803369253	-9411.646234257489	-9020.373299114402	-8746.359781188534	-10138.264825339993	-9907.075712769045	-7916.1342831049105	-7290.922363112511	-8217.567930254256	-8394.288699161469	-6979.916794027103	-8039.828903633732	-7661.849531035722	-6836.512368157049	-6347.476350994294	-1636.5434779616749	-2514.1191262054026	-4444.339326890487	-4808.253924507269	-2994.593991274016	-3394.918258628613	-4605.081295549054	-4731.180509432261	-322.7747706603021	-6914.137906841755	-6284.207314400204	-8122.226787323345	-8552.194133680587	-8857.447510310078	-8613.54536518897	-8658.979245982075	-8535.583632070617	-8437.99022459681	-7877.448093778158	-9021.821626190722	-10156.155559860286	-9524.392287434897	-9292.21463022987	-8721.873008897315	-9642.950559438996	-1545.5493619353042	-2060.0628533111503	-1803.953401945253	-2713.0560795564293	-2791.4209228211143	-1929.0464840186696
41578	-11293.543838536554	-10914.610965530359	-10108.325033105346	-12665.347063569117	-15456.802483786534	-15357.92156020955	-15760.20370035155	-16825.110278726544	-16557.55372846856	-13841.187928513864	-12265.559191312614	-14983.852411611524	-15222.700097720532	-13334.6854286848	-14319.76450814008	-14057.994703698525	-11714.622214653436	-11267.19043191446	-4257.241854267804	-3960.2006416235763	-8400.998353437371	-11107.594520197543	-7291.544787431111	-8903.358406802108	-9901.709864388908	-10264.829812017939	-1768.202710815644	-11181.57065985087	-10242.736663135778	-13813.341628025071	-15180.491451159425	-15351.760870985707	-14509.501032359862	-14758.419009821042	-14380.593786811722	-14770.247710244344	-13716.32279229644	-15339.708692460334	-16749.65156152547	-15798.378631869826	-15292.480249404689	-13845.060231215382	-15865.600728639387	-3041.5192756851056	-4778.4722126588895	-3237.9751134114967	-5982.275555531645	-6035.795645590695	-4426.946282651741
46800	-14560.268058175898	-13594.571689776134	-13453.148465598893	-11698.535793410745	-16385.714503967734	-15821.132429483725	-14582.822954536376	-17414.024476072816	-17069.499005962647	-13902.453440905665	-12137.784632006882	-16382.282037784857	-16658.478422992586	-14867.107319913368	-16199.786397427622	-15390.048854178465	-13995.091475722384	-13447.376457033162	-6413.8472684044655	-3070.5632485552906	-9736.93269103817	-12444.598708910447	-6843.6923664365995	-8660.864896030664	-10605.90209879383	-11119.601760366199	-3668.0645815345842	-14141.349308993069	-13471.3182875936	-16843.048765950836	-16854.641252132627	-17803.66208169895	-17373.621386457366	-17536.49566145009	-16912.456950373537	-17449.478554502755	-16800.263605748496	-17973.504953769872	-17431.802304125824	-16808.06869627918	-16416.804862708494	-15154.336385708344	-16738.148653876226	-5934.204599926614	-5469.256591805509	-5370.650182363429	-6892.746781867896	-6133.087550021659	-6784.566817740778
59129	-11366.270023141311	-9923.200490689005	-10110.427366088767	-11520.604277231938	-16971.41975125825	-16412.597586504864	-14329.667862586015	-18352.51900741818	-17838.76988211838	-13239.886938091995	-11511.86611658138	-9863.366155796853	-9974.224208939215	-8106.056739106456	-10203.391774053986	-9055.597716595981	-12127.828983334995	-12230.160219057085	-1350.9144515036828	-4343.296192130179	-3069.759962350177	-4163.373529669051	1100.5959655467827	-1808.1068483451677	-3199.7991987327446	-3438.5768590600323	539.1879305844252	-13429.244148788071	-12553.152667443392	-18075.6325919391	-16297.382066181062	-18584.374456779464	-17998.81126018691	-18012.08949992206	-18013.23408547941	-18291.822474683766	-17886.268118315267	-19614.279517585655	-18022.014646400108	-17606.058756752067	-17227.593415860018	-16676.358322268374	-17437.40168131498	-3647.7895677270103	898.7915100926898	-7307.386858758555	-8515.401873860294	-8001.272327136802	-7905.849786069969
22277	-7827.749025640689	-8056.110284334252	-7412.899185037213	-9254.105008740093	-10007.73762589549	-10446.276557656842	-10788.200801986874	-11036.375838957658	-10823.825771423153	-9827.74624044005	-8582.649543237647	-9962.974835245248	-9358.867284832922	-8059.833768891857	-9168.210153292828	-9290.472435585547	-8203.210758650639	-8207.905990049778	-2776.8779790422104	-3745.467061567902	-7041.066153341768	-7557.986424707744	-8152.170135328292	-7045.626996763711	-6701.104334248759	-7274.452996937485	-3082.7230784457124	-8642.40810077819	-7997.6588898965565	-9516.954067736813	-10608.753360956642	-10623.08490810339	-10436.462589819826	-10323.29107208939	-10267.436440466136	-10049.179744475596	-9247.885513013773	-10815.671805563437	-10943.1137220428	-9673.571997034418	-9633.736305863098	-8637.286718680878	-10490.03734193121	-2808.601919054177	-5824.429978013813	-1534.237561365696	-4108.445975155053	-4175.144068658788	-2612.5939546945183
22744	-6512.098231701349	-6798.5497990681	-6354.897874838131	-7523.003700208378	-7554.270219701861	-7706.059971642355	-7951.792067974868	-8175.7726064792405	-7908.973660081494	-7590.33748183494	-6993.710893341537	-7642.517647838811	-7367.384932478794	-6659.439784809573	-7405.195907106331	-7460.144936610179	-6861.89367358448	-6781.435447891954	-2745.1092776646897	-3036.12374893816	-5879.52325878434	-6381.731526453158	-6921.373996247238	-6268.538928788733	-5700.598893109319	-6103.230742532908	-3245.945549298379	-7146.026260678169	-6715.550568007686	-7546.425900932823	-7933.358678335238	-7983.146604988075	-7530.299101193596	-7891.6318365837315	-7437.868204269666	-7392.621201793008	-7081.745013015861	-7804.193833744418	-8047.986678947529	-7468.251693153215	-7545.481480943827	-7202.584215676845	-7709.959809597731	-2890.686839603668	-5434.725686977025	-230.93270100689665	-3824.357922835863	-3917.8749096283195	-2690.895545643181
400943	-8627.507265624645	-9027.299281907457	-8473.5462746082	-10335.074198248527	-10513.382549714926	-10665.574493141532	-11584.20296046486	-11855.741404074575	-11632.78311701028	-10684.65400969908	-9522.459099677411	-10653.81121804877	-9994.571290018343	-8879.655173769079	-10179.579884293991	-10274.086902307463	-9116.15113609419	-8949.803588438024	-3362.863222057898	-5174.395000899825	-7995.506129969636	-8509.359148802012	-9677.828609054479	-8355.269200242885	-7870.178854008887	-8279.713036296249	-3274.0105258739695	-9710.072129131102	-8968.4062936862	-9887.116904485058	-10959.22121546265	-10849.353318720787	-10490.689944248463	-10633.66467206127	-10566.112087520967	-10065.12806855902	-9462.982973362574	-11149.838695924609	-11698.85160961149	-10401.149293021215	-10440.45104679064	-9653.496779882733	-10588.66128641221	-3592.2579288405705	-7671.620962078732	1665.0101949442983	-4935.254442719221	-5042.4515914151925	-2826.282819483826
37935	-2776.727932999529	-1960.9896020071346	-2033.5140612366974	-5648.122770632563	-7086.94119307965	-6857.959787340174	-7557.599912393577	-7762.7623167330385	-7648.556310760473	-5714.928903245878	-5838.482966154276	-2734.292521638457	-3669.7743153013644	-1845.783144235833	-3075.8444070240275	-2299.7682786087435	-3504.48040432831	-4116.756103395814	1393.5616859518677	-3776.7629141336174	1009.9516856694728	1308.3305815893982	4329.729206317433	2180.499112450094	529.6387280924905	513.7388932470099	6585.180273399982	-4135.148019315492	-3446.032099578817	-5705.514676618242	-5889.533848651045	-6010.715442242271	-6000.745847609933	-5828.656791307167	-5655.828126868917	-5584.661527501093	-5205.575033118749	-6530.57629177226	-7376.019696283661	-6744.345171540115	-6425.530477528963	-5966.643356840323	-7127.533984268523	7454.34625389044	9312.413494228858	-1272.7337030407582	-1826.1668245918058	-1620.044405950192	-1216.13371696995
42927	-5794.3104484770265	-4803.000569682099	-5190.415840760066	-7577.828828475645	-9313.969288110686	-9062.592030663996	-9639.27058773695	-9895.8334438382	-9646.686988649106	-7854.567864816429	-7652.00986681006	-4037.5457640252675	-5492.924899307094	-3899.1516041755913	-4785.203672434677	-3632.6079129913196	-6534.479342122779	-7111.490060584305	97.69442023339832	-4193.677460258035	19.370558062518285	-694.0328485461764	2934.797193953278	230.63261842465238	-1067.1861687056169	-937.2633190478361	3825.7395255925785	-7176.715088981393	-6743.821071173956	-8691.688146518918	-8621.153793023339	-9270.987312246787	-8894.34661362331	-8682.711612076342	-8427.025460944835	-8558.319801975653	-8431.328588666533	-9617.616501845716	-9650.485455246368	-9336.79995511757	-8984.882061564591	-8658.526139944144	-9435.483770269897	5546.190615453736	7353.078155622408	-3087.4351567017457	-4168.696863824529	-3204.8428281405386	-3219.4355588678213
55085	-3008.87400870607	-2392.004062918056	-2563.0767285617903	-5002.449894395786	-6305.850615407387	-6064.980147856752	-6563.175727028036	-6839.975389819028	-6758.42966850174	-5275.043577943322	-5100.13779635323	-2514.281755545675	-3155.555906355041	-1915.517651951122	-2714.272921972807	-2176.7492359364023	-4095.0819468037625	-4443.511529161627	886.7533814171154	-3491.7634626756726	1378.2557363673127	617.3267919744872	3574.5737243838357	1984.745588142362	738.3757567312247	819.7810203149096	4912.345770122014	-4591.204012979589	-4146.993270110472	-5977.196167976917	-6003.0720877421845	-6307.841052250861	-6177.001835973149	-6029.908385026789	-5929.902401578331	-5943.229157792068	-5706.236501420523	-6552.7467898839095	-6739.334152449752	-6294.525734976579	-6035.944989475936	-5684.29901294013	-6552.878413117917	6029.465825370833	8256.203313267326	-1539.4701603292692	-2342.64380007865	-1806.398747222138	-1538.8904478348636
39254	-55450.23404613248	-59792.7544119277	-54363.543650622974	-65973.90363021364	-65512.41390847434	-66626.93962135423	-69849.14381128806	-71641.96910729259	-69313.77381526101	-63488.12239069167	-54664.62900177343	-70479.26552038951	-65054.65663481866	-58202.911008100586	-67707.62929263012	-68132.95902415329	-58221.14315272639	-53065.026929117186	-16095.54830225027	-490.96222432660863	-46111.05354593248	-52782.50418521355	-54143.16494587296	-49361.15425576504	-44783.23727270039	-49206.0697068968	-31420.49703957111	-59078.12270436951	-55185.361399416855	-71788.78989434193	-74132.50597213113	-75719.49849204798	-74601.31824628096	-74973.41642040887	-76360.18162282542	-74403.85203190777	-71736.40121977615	-77396.19599827833	-71733.62189195496	-68048.7842172946	-67546.1084251314	-63254.83579359322	-67893.83805078805	-20153.457143922395	-40475.249512211754	-18724.609474840076	-33906.8672849325	-36460.16473251146	-32833.836959593464
57130	-8873.609902859676	-9919.527172463742	-9196.299179452368	-10619.414509797632	-10544.609991022917	-10425.86462716304	-10777.966992277288	-11045.440587071094	-10800.768796896544	-10036.324694820896	-8429.958534164281	-10955.078873197313	-10287.780089666092	-9571.16584683416	-10785.92761846912	-10817.840230230335	-9388.774221914826	-8285.940289933615	-4499.397072376083	-437.8050370013653	-7714.773699205929	-8731.693090265364	-8927.979670465556	-8512.155459083653	-7527.881713792707	-8252.917377474416	-6204.290779166175	-9453.21477740747	-8733.582420233066	-10908.378539118787	-10962.650509981908	-11253.039434931816	-10962.418796429349	-11196.443997258077	-11200.717929684997	-10872.15897264967	-10704.735704697312	-11133.162380867376	-11081.709184109073	-10802.470412646759	-10692.992121462223	-10336.467685335443	-10643.911400601779	-4932.3611678575235	-7260.363115115773	-957.3182303567559	-6061.070819233626	-6208.135200611554	-5964.65128150945
57236	-10209.623336137216	-10747.822558671656	-10395.629734184753	-10970.568419565812	-11289.045484354388	-11245.809307013415	-10887.312422603038	-11750.114686040282	-11676.586706572754	-11139.643479364795	-9444.558886843264	-11678.537417893775	-10934.508289068675	-9973.818945620369	-11363.514195026544	-11402.585456934612	-10456.29266902331	-9561.005336117094	-4893.243120787501	-3838.396310532445	-8931.935092801477	-9708.556306591267	-10114.948765395206	-8432.083098429586	-7688.111843077543	-8397.298226039899	-7566.776997277762	-10786.948134872642	-10515.952179662825	-12861.041046425566	-13096.816412531822	-13208.8492415584	-12998.987218039636	-13180.609163278707	-11004.764307630088	-10864.536720323777	-10583.756263409088	-11150.725341611253	-11855.505490927753	-11364.4509957185	-11261.722113617088	-11390.094798636203	-11276.339942133345	-5073.630485485939	-7968.502885174616	-815.9369666023938	-6473.295358454176	-6732.4225291928415	-6304.900687979206
57499	-19378.803001326538	-19746.858992795595	-19604.77061319363	-7797.720806145682	-11251.269039485825	-10669.075194671816	-3463.6552142338933	-8856.472701438006	-9717.266707349954	-10372.17070766467	-7358.979341557779	-9971.321992084373	-9433.585295241057	-9583.192186926044	-9695.380167322994	-9344.988044162244	-18503.553186741523	-17644.809183272453	-17199.23349913446	-2433.44173462436	-17949.381581457186	-19571.367067170955	-14137.60737002546	-3607.349487044576	-5670.923309897837	-6556.474028948236	-17797.755521063038	-17894.63654577142	-17919.084845831116	-12094.584991330732	-12040.627491692008	-10982.286638913007	-10722.686798194312	-12935.906714608178	-5672.1693892847925	-5265.0291708451805	-5997.075686071028	-5181.464803970684	-10480.183554667921	-9673.806170137188	-9842.394212022366	-10298.14860943189	-10790.973632911808	-18104.515887590333	-18723.176443634085	-3243.0935757291627	-6725.074919178378	-6700.789523227676	-6407.355250399654
73937	-21224.95110122587	-21783.54136160604	-21478.535210899416	-7779.545529502801	-11210.938399359198	-10902.196658516888	-2750.3143752276187	-9158.845252801744	-9990.353032905123	-10691.623375153647	-7111.671041516402	-9626.651578216042	-9094.71365682144	-9261.179625722789	-9395.313815382911	-9056.614809141116	-19838.22673793138	-18813.799493981533	-18937.671461673457	-2041.9575079278734	-19529.56214891495	-21394.768848568972	-16005.387627034028	-3556.8088091214977	-5863.419554686881	-6870.380724730589	-19159.88548328764	-19493.628253454855	-18341.87768185714	-10509.92881741645	-10756.890533708076	-9870.188539863837	-9722.634832932497	-11243.958935669743	-4948.172451395505	-4604.410566262048	-5274.833348851382	-4447.464564355048	-10655.456609474237	-9777.789233173942	-9980.629105377768	-10357.652989929618	-11028.544209609738	-18994.156258468924	-21539.120381733672	-3386.7566989174293	-6340.43283086958	-6687.909306003963	-6052.951868002081
2846667	-12826.995165361208	-13552.901956998474	-13302.530858427539	-4788.7709550649615	-6916.902707949398	-6752.957975773441	-2122.1773535212205	-6054.25753130584	-6456.026729116386	-6674.993826192823	-4439.14251889164	-6229.508237242928	-6111.279553931614	-6263.435674947439	-6176.557073652691	-6063.711393665449	-11961.039015484246	-11343.644887479295	-11906.865082427605	-1788.371212708898	-11674.467961151717	-13271.135798187192	-9382.986244932838	-2877.7888080455896	-4414.364909496716	-4914.2805162728555	-11759.61891418933	-11623.883947603814	-10899.678717378352	-6985.692191323732	-7133.690679010364	-6232.672746841219	-6068.238776516486	-7658.721646386495	-3045.727014082734	-2894.350252623584	-3334.9669987607404	-2794.994671269018	-6737.136221805893	-6389.734988211431	-6444.899015903987	-6782.140636753726	-6796.584689731649	-11996.001903368775	-12740.115536471862	-1268.8816158914433	-4225.372915744493	-4022.0803554940344	-3965.3401598691917
21999	-55891.13849484144	-54618.54392547194	-58147.41024390416	-5447.625682256856	-4860.286878878985	-2107.8156366072294	2332.5442026612345	-3350.498094466204	-3432.7101175680755	-4629.635377903629	3360.6738422797225	-2526.0145940172742	319.288876014906	-779.6302612100571	-3916.192083535662	-501.33631609326255	-38449.76548195515	-33562.75821547853	-42499.699335539386	-15501.128163666302	-52745.2249114133	-58030.62808199374	-49882.627092636125	-8689.182635518982	-7648.492642795076	-9033.074613388486	-50670.4631357784	-21177.871212772094	-17113.028627806714	3674.200559399645	-320.3023274909749	2169.3477100073915	7644.326603963738	-679.2890395258127	2233.7546795531916	1631.1631948275085	6200.631334739459	7650.0325190869025	-5650.285570902732	-3468.9132943411687	-3661.0214796828204	-5169.98517542515	-2404.9494600092144	-37086.81723958955	-45719.4382775748	-19139.497754636053	3832.6248238537373	1615.4087323517376	6026.095162779775
22976	-76530.49867805737	-78205.8718652828	-78504.44572463889	-22870.995973477064	-20357.795279270336	-16027.307087478219	-16768.406774768802	-21911.55902304423	-21884.45551092435	-23482.317993144206	-17616.643496357323	-19547.04811851581	-19353.954011001053	-19989.086314884375	-22506.066939259395	-18874.38693692656	-73207.46956373485	-70486.26017238964	-75965.9155774096	-22490.189233931727	-74005.60923563213	-77161.05551809857	-74388.17168818958	-27918.12350602237	-26895.577388955113	-29782.714463367753	-72537.75979595723	-47922.46480776998	-38649.21972137655	-10408.72338307074	-15420.907252142159	-13146.241156496677	-4185.709490697923	-13719.333352720838	-10123.766160499083	-9862.932812571948	-10760.042919246227	-9756.205585111476	-23564.650706697055	-21839.180692789978	-22259.137156966633	-23437.715582010187	-16127.54273832492	-69510.29754335001	-68804.52388496179	-10241.954940434507	-15363.131660565725	-15184.734026464805	-13392.150250978082
24726	-41285.631710620706	-43277.573451238924	-38910.02261478438	-47385.561774691145	-49002.76837432453	-50103.29594594927	-51294.346667485544	-52093.235511368424	-51453.89174833249	-48719.486494330966	-43233.895830843634	-49341.05629711814	-47026.39872784434	-40732.46679986651	-46731.410308832645	-47574.134783337664	-42986.07732253922	-42515.94969533077	-18779.39017968381	-2606.885413057766	-33886.26559495699	-39165.935833412805	-34070.953758265416	-35187.11524765175	-31904.37986074963	-35665.38788925198	-17735.83443450179	-45528.59513840694	-40779.639701051434	-50354.42920502684	-53212.84511425102	-53938.6655931126	-53309.37230812871	-53350.035793697025	-53258.77496793152	-52681.410050532846	-49209.57018239519	-54650.605521728816	-52233.18809074097	-48025.716227015786	-48591.25206017191	-43139.801214487175	-50497.56594808685	-18088.683044408863	-25933.231578464925	-14245.104400252003	-22546.17096100556	-20825.83836512035	-18371.667367561393
775731	-11921.103360798596	-12776.75475040764	-11257.052200227976	-13297.31616136742	-14174.308923060742	-14544.840141083492	-14316.926839212447	-15026.849975150813	-14950.022194170488	-14010.76135042935	-11516.546152780258	-13890.054205700868	-13504.546996546636	-11047.178878263156	-13077.45691656122	-13411.22480970246	-12172.231002635473	-12320.58271539857	-6150.732719664719	474.9428743776424	-9957.234978648972	-11337.012565526544	-9929.607265836006	-9851.321482986674	-8869.337646091031	-9976.282869132456	-5580.105550397997	-13386.42868297846	-11204.349461257292	-14563.792324963453	-15275.70581955391	-15411.529091546992	-15325.783207015345	-15246.439196718607	-14934.884057841935	-14720.669257007106	-14170.996910868935	-15391.760975066869	-15057.827276287953	-13835.078043442802	-13809.706110744086	-12051.343670824552	-14397.882838048288	-5986.265608386904	-7793.547707197898	-4012.801358457498	-6184.295030237852	-5496.096046202329	-4947.05404773141
51886	-3572.235899353281	-2390.3988793439694	-3285.764745166242	-10026.36381146772	-13032.183421661484	-12790.725306454615	-13525.11091231128	-13891.979985659149	-13729.025017958866	-10975.55060929992	-10992.591259882392	-3388.1940768366185	-4411.5578630681775	-3412.906809360439	-3431.885779371717	-2842.4021151935035	-5379.950621347235	-7681.37685832589	-2190.681758280101	-3916.086599250916	-514.7179564528781	440.60194560877926	177.38122310878498	-564.0896833748643	-1332.7902385263153	-1014.3258871426921	1859.1033302194187	-9532.7863884296	-8674.059588436869	-11769.285641065866	-6871.791012550482	-11941.717472387907	-11602.304543176579	-11464.837954856645	-11165.76559201556	-11506.44226669531	-11381.66885058747	-12588.459907740697	-13613.095276075823	-12899.835474941	-12602.856611669225	-11827.76788672786	-13301.207116771771	5559.038592869947	3937.5393375317058	-1348.9812455930369	-2778.9292750285767	-1006.1427975446624	-1036.1780294975272
54072	-8144.481878702425	-6184.576785158012	-8071.720586395983	-16082.828403893418	-19922.565193245224	-19459.132865959244	-20591.955992579253	-20950.633215127466	-20836.946313058615	-17253.264231945563	-17221.847464738068	-7213.61081094121	-9537.197960114914	-7485.275934867989	-7900.047760425694	-6673.43900128973	-10572.537657693201	-13479.52351697399	-4962.678562866335	-6309.3188322678525	-3071.048669232067	-3080.0482493550317	-2280.615198666658	-3611.823553974284	-4279.999810367396	-4280.966614305364	-763.5164507543413	-15516.123931163016	-13948.890537220992	-17536.91962493709	-11099.847195501272	-18592.206299018635	-17643.85098123544	-17344.185235039015	-17290.831670596144	-17423.853833098136	-17052.65224344746	-19018.350715785247	-20651.034941638805	-19565.958813243324	-19210.671791631758	-17976.652518017298	-20356.315458109624	5634.990237613949	3694.14042015681	-5957.118251148098	-4713.807607123146	-1169.4405774723737	-1641.2314465909571
27246	-11840.920463565502	-11393.634634289083	-10991.073432130686	-12881.532482513168	-15579.518538909695	-15521.874547688356	-16326.497437939655	-17151.325450214455	-16827.993844169985	-13816.681724149985	-12904.93678400589	-11227.643323420238	-13259.824527589219	-10869.366861023876	-12657.89844265926	-10726.502663142126	-12611.627529744463	-12725.241369898793	-3177.0432683374024	-3429.896412634027	-6020.775005577101	-6113.137693620343	-4623.048958779234	-4994.672106214328	-5477.32884944783	-5987.098104998965	-411.499786948943	-13204.50356232723	-12263.189595782515	-15544.436971457513	-16411.749501745137	-16683.517417782994	-16255.204389061462	-16233.73271010428	-15725.843403378149	-15810.733269240036	-15045.831664370653	-17234.2583817985	-16942.39856270903	-15598.227298903606	-15195.396264630013	-13957.975977052112	-16297.12750709353	622.5238844435814	765.380181098597	-5188.147762919176	-4408.223351277782	-3160.003455486061	-2642.4230202593817
41308	-13136.559080247294	-12212.279479450603	-12340.66263157966	-13480.911817709622	-15502.311415990116	-15254.410202270676	-15901.425923451983	-16517.231286448237	-16203.183248897749	-14253.659687828113	-13548.576335306932	-11236.128804991877	-13376.283108709678	-11396.248540888097	-12859.008901253123	-10728.546801658998	-13528.910335593719	-13768.893960724452	-5217.989287404552	-3018.254168930575	-6502.659772796617	-6801.622482369242	-4867.349523590105	-5976.237896879728	-6174.568329064192	-6492.7511514164335	-3037.393357648729	-13951.705973164077	-13287.765646453987	-15631.33901345951	-15998.81738485109	-16457.091231429564	-16107.506109053054	-16085.894004525177	-15587.694470838187	-15741.17929549751	-15430.670543535573	-16779.070808335015	-16357.541437768616	-15590.6128667204	-15313.994170338163	-14587.338121872199	-15841.399830589335	-1082.3401775659415	-430.6850512750457	-6503.840221079656	-6688.433033954205	-4287.64116970192	-4510.463338433712
23597	-34367.075546173044	-34982.445676479736	-31593.190179166864	-26752.43602596266	-35878.267736276044	-33772.18766857842	-31707.608668448083	-38197.41044166918	-37033.73376963574	-29166.953227465398	-25499.257222486594	-39437.38024607448	-39475.30160125461	-35868.21296999461	-39352.47523628124	-38245.153906213105	-33374.570642055405	-29134.487703855615	-13142.681429564469	18261.053847176452	-22499.179912242525	-28780.157614604846	-18806.689987167818	-21457.225794801383	-22302.632698794187	-25160.394235058957	-14474.517795784875	-31731.507077962	-29607.504969058682	-41507.448680951864	-42038.074266104086	-43435.762145167246	-42579.89650740705	-43237.83241507857	-42675.27697571574	-42967.734187442016	-41468.91666300775	-43763.76950423053	-38374.27550967054	-38393.7030972998	-37319.5691877237	-35889.108189249746	-36559.2896735184	-11794.496395340238	-11310.11649066522	-11519.535613082578	-17284.342135273928	-16716.280700626987	-16566.697007530165
57003	-20618.026243915803	-20714.70644665012	-19599.51733909289	-16572.473250334828	-20976.400277027427	-18848.696798057077	-18732.283457548874	-22582.561390799397	-21721.2238491557	-17051.67784258999	-15208.849098310553	-23582.957954612655	-23580.902928962205	-21138.071295983245	-23629.125081389884	-22164.039342713615	-20062.97168981943	-16971.05468145338	-10902.518763708547	8098.3513184500935	-15153.514136769698	-18513.605134569138	-11868.237927600116	-14437.596601813862	-15290.73496199213	-16182.19447883717	-10553.850527073377	-19147.599989085753	-18513.187753918337	-24654.675217597207	-25412.79836996309	-26699.53149801953	-25601.043235747005	-26731.40037229271	-25261.09320826313	-25820.06899830722	-24166.71910672899	-26582.384160601803	-22911.936994264874	-22680.565724426924	-21894.729377981916	-20968.145413808186	-21359.150147431574	-10682.374577843075	-9137.644334019064	-4450.927876148781	-12140.79141047758	-11473.881558899437	-11592.905132916168
57192	-10475.210339129224	-10755.078872042639	-9693.17466018155	-9890.349637034358	-10766.071785054253	-10147.821031652813	-10964.395861309004	-11626.506226612108	-11215.66356339715	-9466.870921645155	-8705.02034856991	-12283.437654753843	-12200.695573768617	-11213.716196267542	-12364.279436090368	-11893.538291111476	-10103.486484341885	-9076.640448431655	-5986.237764286079	4178.987384508602	-7939.233662764778	-9274.85326407788	-6748.309970709709	-8039.8199136014355	-8368.443887527454	-8771.482978580954	-5717.313597334298	-9690.58771146682	-9093.18670822811	-12473.312023953282	-12710.09589589344	-13203.9611313812	-12674.714368052615	-13186.084994177338	-12381.127624693287	-12726.401305219933	-12151.193772935272	-12893.894145679173	-11852.981189277252	-11653.152873458494	-11240.770479458635	-10892.91598300103	-10928.868603058654	-5993.4089107314485	-5446.124898082688	-631.4763231769532	-6589.393377501208	-6155.1698275846875	-6130.64721291511
35447	-1347.9529631653734	-577.9267886946193	-1048.1638438027971	-7433.159022025586	-9618.447286699073	-9545.742769085058	-10603.878407940145	-10600.981798169527	-10327.441262065686	-8139.381505691588	-8226.846978454269	-888.2979845968332	-1124.0126546622796	-158.5991173832648	-777.2470966960469	-746.7789449229716	-2548.5539166870017	-3239.9028771004387	2032.4795418891142	-2248.8560162082795	3412.202150449645	4572.806021687437	3976.191169852351	3886.4778493032663	3119.6573509203827	3280.8428423893547	3732.9562221377987	-3935.6450005334195	-3646.1639386356146	-4418.364136100622	-3449.5086410410236	-4462.870856540074	-4421.592950295407	-4376.851159180321	-4403.793893960857	-4367.201033365256	-4232.550354012372	-4998.549300688814	-10162.395985385641	-9417.37514376155	-9212.821852772035	-8938.159094115836	-9672.786865553793	4777.032381475049	3541.1409380341793	-1751.219416207378	-670.337790100481	-54.987845380670706	368.03832938349115
39139	-2022.7836778675	-634.6732464983531	-1691.8396750578627	-7776.857596348247	-11224.139915175901	-10628.962971416651	-12214.918440794087	-12374.377092015115	-12188.582152999421	-9309.769938296578	-9029.12745352517	-374.8026504173447	-1110.5833529422052	-487.130246833553	-378.39695108373485	-178.45912335563003	-3006.95964500935	-4658.876158929565	1808.6946717120823	-3090.0212445878806	3818.513446051751	5222.173679534288	5431.468550045385	4243.294031096177	2888.081291026621	3423.146461351466	4216.641920559049	-5173.747867091059	-4777.1329705807475	-5424.763388150164	-3653.769662294907	-5324.376021765036	-5327.974368121027	-5304.000260239323	-5136.656868825523	-5363.41428659669	-5377.886844910803	-5895.516266873186	-12026.382739653634	-10947.068986134336	-10519.500848376929	-9716.939056059266	-11460.026223958066	4262.967788004618	2514.866273247349	-2770.0387845412615	-1869.8883418421133	-243.04278204435502	-241.8667010950187
62434	-2361.6250402134447	-645.0314037206831	-2396.8469827068393	-11510.910589273897	-15947.431141632009	-15505.654650974426	-18454.18026068508	-18689.820657631688	-18034.770451173288	-13026.123197615201	-13180.807311129613	-1753.6503651902078	-2430.645402915038	-1433.319459533791	-1873.021564223467	-1562.2090005981095	-4143.398195883479	-5206.730365880163	729.3460406189677	-3557.6650501185004	3785.1486661294325	5060.4836089542005	4671.672322448133	3321.8617458988356	2246.347258872438	2359.5017766107158	4602.603357179679	-6685.5536694116145	-6264.770038428564	-6753.618652171351	-4312.153000528133	-7010.0228776349895	-6587.918861007816	-6499.792559998763	-6772.695101339951	-6809.10666749552	-6673.8081386478825	-7440.0872092256595	-18089.43681921181	-15717.456180323046	-15105.195452489323	-14362.49541657344	-16904.399277683835	7311.510679798307	4631.635758972148	-2907.852647971601	-1317.7193349911254	-498.53480531793366	-680.6749141659434
49865	-2494.620004120423	-1403.1602394683741	-2157.3956991231257	-7763.936233452325	-11033.717507247398	-10837.078327437895	-12198.741622077174	-13002.477770466336	-12588.055158767484	-8912.998432240869	-9012.248385451981	-1949.219481151013	-3375.6222418913458	-1974.8027475233894	-1892.5620337784662	-1427.1524572804358	-4074.353910559284	-5535.850437554995	1611.3074589256873	-3629.4229540112274	3746.4774255855455	4420.666155725408	4583.666175312279	4475.965269718479	2655.741114757608	2844.60374376827	12850.583244462707	-6265.717243579527	-5828.306796489608	-7021.826568433469	-5298.1104545745	-7434.437311744918	-7043.783209357176	-6866.363729379209	-6698.168446008298	-6813.736206196525	-6669.742630164887	-7903.6631609859705	-12353.505092806226	-10771.271966723893	-10411.539112003189	-9478.102798164722	-11617.55205607625	5231.664147215575	4260.567602895213	816.5723176650558	-541.2121031823935	3521.8646881148406	476.91816489240966
23512	-5498.038844984954	-3418.4682017957102	-5093.73858720584	-8837.762625997068	-13055.830730895283	-12350.174633126459	-11108.532626632586	-15328.908610294555	-13880.379180444126	-10330.845817487727	-9413.112880750921	356.11120113222773	-445.07030842435745	679.8054935927858	-1016.8762149534921	-23.096429237735492	-7343.459556572625	-8408.675596625917	3546.0837694622405	-3355.973624179157	3685.2474992210655	3443.5883357349085	5184.248940288261	3749.1819771099963	5375.131769135251	3561.161809972583	4691.809293256789	-9472.399435203286	-8951.390105623686	-12800.835244794818	-10101.245071842393	-13023.70471727162	-12468.203950258445	-12428.287626504514	-12563.068097005133	-13006.600263290646	-12866.202002711245	-13969.868867939193	-15158.143117718486	-15050.563863419922	-14703.221025621642	-14524.468600776774	-14130.065497985146	-2052.4995316035593	3620.8193300224784	-6999.49107577754	-7284.415251179291	-7182.927177778657	-6942.890600860739
30434	-4907.866896644242	-3131.742937557161	-4668.247734227277	-7140.338575799233	-10893.163365821933	-10822.162781522053	-9659.090795576325	-12617.57121200498	-11632.170589119614	-8971.78403316837	-7869.69373031698	-685.9565504565777	-1115.5194407207764	-125.79301981122433	-1524.070748636311	-811.6157125514567	-6509.872971642459	-7183.719610145341	2314.5186536639367	-3228.204042637277	2501.229154367706	2740.754979178348	5541.138739741831	2869.39407583517	3229.4360708156073	2574.616406934814	3765.390217538338	-8164.232682182887	-7649.033248262954	-11428.025115269198	-8744.462611395196	-11783.019893373435	-10945.4986715728	-10840.226647938449	-11111.50081986346	-11522.478118895213	-11393.879505788544	-12517.896603039891	-12106.944935959911	-11987.907937200518	-11688.579975686793	-11596.853335607124	-11322.419649578042	-1501.6605393680416	3907.090810968263	-5724.026993567539	-6036.748746597134	-6061.982237139735	-5899.975618181608
53671	-7161.971586329888	-5807.799482128014	-7063.392905291432	-9512.259955110807	-15106.571846198234	-14433.201185207612	-12435.476546065747	-16769.280856878966	-15869.819411210738	-11234.877397280809	-9856.60094531969	-1232.909816634809	-2007.9701256634262	-1239.6021709607742	-2263.792257333157	-1649.4515051429219	-8892.391396393907	-9694.06994695534	2421.3490612520645	-3907.9709730318127	2397.0326334088286	1295.1022314650754	3797.843318625216	2337.0959594787123	4142.645350066048	2128.7329352330885	3229.9033033050805	-12167.3039166979	-11834.316111599794	-15114.43562845235	-11769.964918120826	-15296.378074372284	-14714.776526146441	-14836.320184116494	-14807.565711658806	-14927.913519474936	-15040.83298231459	-15566.056914325292	-16863.939008975758	-16879.544387975413	-16850.253281438443	-16806.8908909778	-15999.136633985	-1369.2923939705952	4987.21502613417	-7402.378516853599	-8430.300471889266	-8214.780188419174	-8053.316819473362
40306	-5639.084232347038	-4789.116931610557	-5075.311470026202	-11626.87761818334	-14533.646511626164	-15231.3896108691	-15274.561865783977	-16720.517324321823	-16562.63964557206	-14005.404346237627	-13891.803746708432	-8826.123425290376	-10425.025119519096	-7558.212477975816	-8749.678268489513	-7860.629752048747	-7194.381961918882	-8868.096694986514	-4920.891731499218	-9695.90974452643	-5714.972121364202	-3416.72063802373	-5056.92047546747	-5141.617610856952	-6497.855251446832	-6633.525888955544	6056.145264281109	-10399.77377168884	-9071.196676357207	-10232.385515254395	-8510.15840960734	-11657.26921758975	-11087.140688258503	-10688.56887480452	-10898.850638511696	-10766.225347898717	-9838.429313949277	-12175.483295579837	-16081.549357151074	-13675.812341151079	-13489.43346794276	-11269.041970397102	-15171.039125590967	291.4196556234211	-3316.228718480591	-3977.2263323770717	5972.625249356946	14243.682819663483	16032.404463822542
11544121	-3718.410697844857	-1934.789068763826	-3019.741891891073	-8411.143848030113	-10767.12238215319	-11347.235180980486	-11170.010626812784	-12175.240474692386	-12088.243108757688	-10468.21113462033	-10571.104061982307	-5507.2061545685365	-7058.533898512085	-4688.763055800994	-5546.733725951656	-4655.399316712506	-5068.346589181781	-6513.863956626258	-3700.649206230231	-7250.372453344626	-4094.8389443320866	-1365.3269688999817	-2789.3297479403113	-3441.6184685127164	-4762.4459830519045	-4590.983258638606	6887.867466459722	-7468.2156256009785	-6399.396276785938	-7548.121113002079	-6195.672198340493	-8323.2037030248	-8125.062512595921	-7820.7605026447	-7847.80110583444	-7785.839628061894	-7035.310234736618	-8938.535887251815	-11740.246305915702	-10231.930938973434	-10144.889739542139	-8129.577669894945	-11135.62116582158	81.74932329549478	-2215.785064375651	-2736.0920946303436	6035.298601187597	12103.49501278711	12489.927623023159
24251	-822.1873437034053	-90.69969474849506	-434.14418520058143	-4849.538386956777	-6584.048948775384	-6492.719143544594	-7035.193553465539	-7561.312502029242	-7349.851673900084	-5566.406059159952	-5622.488489226667	-1412.0720130843304	-2822.465387471734	-836.6792790696868	-1638.5609685402592	-709.960398056421	-2135.5754927473686	-2850.881977763395	1692.6863441111507	-2891.03406934502	2147.4433031811195	4247.161657516901	3021.844812477587	3583.609714733605	1953.7357729151065	1664.1220996982765	13832.903583786174	-3855.973714669575	-3174.1250633289283	-4662.7058054095305	-3437.1634714203196	-5260.335325737023	-4798.596165361931	-4578.7149236407295	-4590.963001520386	-4621.450124162947	-4210.768908414023	-5757.670459798817	-7276.000750313655	-6142.451039005614	-5917.703756350587	-5055.159331579615	-6988.0038856365645	7810.152750313378	5433.949952182778	2535.4927986085386	2683.802602839338	3971.6007122886217	4691.499778078148
43539	-43.87202971777458	603.3114913133304	444.30532425327806	-2744.0564561860356	-3912.175088318111	-3765.2866819420183	-4351.839345102331	-4777.56331130541	-4618.916950623407	-3111.740108645194	-3182.245355482688	-139.37184922234417	-1196.446469943897	128.70271254566205	-349.2164687657721	413.9653924619829	-865.862028630638	-1552.8031781292602	1938.4301293623687	-1693.8508914880138	3155.6655720152535	3088.088032899277	2645.33105445579	3950.9789109769144	2358.019436812069	2308.6740512109827	9397.072838458402	-2115.43775545776	-1504.096535755713	-3010.1482577454453	-2090.6247757272313	-3376.3847876470895	-3079.7611992516468	-2939.6820945597447	-2835.7377615262603	-2902.691242655069	-2732.4057505566525	-3729.432924340351	-4554.7434805846315	-3679.7210490392936	-3474.683376578548	-3073.1129747654295	-4313.174003806795	6952.010493450065	5476.577187033996	3054.841887115428	439.60747497869284	1498.3793044361491	1504.33764278408
192423	-11223.325649899152	-12053.224498682865	-11643.712023361024	-12217.37427097979	-11734.965137914885	-11296.690857283058	-12381.544624610186	-11950.72788976091	-11656.715153428093	-10895.840663219724	-9019.983480691135	-12966.504301414585	-12299.339898124359	-12250.229581504103	-12903.260023144046	-12943.489042460724	-11443.88329613192	-9351.712953141581	-7743.700485247362	8330.110778262015	-9314.68157130361	-11458.621735468836	-11469.071993362153	-12127.568903710711	-10094.701994535058	-10942.429666719021	-9022.4724572565	-10401.890572709803	-10306.072280983848	-13349.758672537635	-12893.488007320608	-13292.974534775398	-13196.719856175496	-13592.041494270423	-13640.47059969854	-13536.532237693064	-13774.09526492465	-13314.456337930429	-12097.621809966598	-12431.366016174296	-12157.3312634601	-12284.250786518904	-11595.738382229967	-8864.275975446064	-9715.306436321065	34.779769386937346	-7794.266775240398	-7822.000514227117	-8329.927329716913
203504	-8557.80326918416	-9227.382812837066	-8831.872554975593	-9512.671034795392	-8984.279919134922	-8746.18504472381	-9623.802795291398	-9206.205575874925	-9077.065713941407	-8472.946316947364	-7221.845526462479	-10208.482898767343	-9545.6538428115	-9682.031358012206	-10131.662502101786	-10108.082569267652	-8748.854514906008	-7321.7267049448665	-6306.45716556043	7062.482078077517	-7280.205235138789	-8808.159945439971	-8716.80286513576	-9547.162449693813	-8049.768367663426	-8555.120200756322	-7203.000430134871	-7629.632461237263	-7582.934971939198	-10466.15096057535	-10008.560327804093	-10209.337315150393	-10240.445478857542	-10504.128237504283	-10385.20040336116	-10480.571480965371	-10718.289083921456	-10296.67551701701	-9151.006219635305	-9574.985148974638	-9262.226345519886	-9581.293892545013	-8755.027071649867	-6811.85577115535	-6823.875281514051	591.3516965979079	-6599.958164808315	-6629.877137088153	-7250.597845253638
57200	-8590.8851151133	-9642.215121568242	-9168.44639924348	-5359.4684348618875	-4826.833085939777	-4096.226067186423	-3350.731191781688	-3675.043498539898	-3545.736021356107	-4258.687582401495	-2000.8875601250634	-6920.448968055938	-5843.753792387731	-6962.115425681175	-7303.181073729115	-7231.205950669786	-7954.546586539005	-5474.0014218453125	-10323.51314067925	5633.899166074543	-6564.139209177216	-8793.265471024508	-7255.986666484737	-8035.426968417413	-6963.875905448551	-7078.33342070177	-8639.644694722032	-6630.642243550174	-7192.3678976240335	-7389.031632566495	-6394.479737188436	-7243.4118728829635	-6593.841924881503	-7609.366770373484	-3199.467405208909	-3569.2243369771904	-3533.646890784578	-3678.6719351367983	-4518.888913808143	-5999.524225572695	-6082.157024559494	-6783.067534644136	-4183.8319980210745	-10793.393713763584	-9211.69728766219	18640.835995755835	-2337.3337607079347	-1604.0538353134739	-2004.7444821560548
57224	-4869.931553539198	-5651.5603434321565	-5290.097252062422	-3462.46329042012	-3168.0514040433654	-2744.8095592133573	-2624.3842976930273	-2911.1636999431444	-2760.5686707095074	-2866.9540987189484	-1947.225426483924	-4176.067611625178	-3524.0712004053994	-3811.9820939937	-4333.021288718111	-4200.353422144863	-4708.413221772385	-3096.9818615538015	-7152.1619970750635	2704.821835581155	-3523.1097720605544	-4807.45692391639	-4444.548189324713	-4170.021344016761	-3182.950944825831	-3377.8015560642484	-5473.396326963149	-3744.87952399393	-3970.196578255495	-4522.871613722068	-4099.965589069883	-4355.1701960143	-4076.0733116151578	-4551.3808731804	-2412.881147506742	-2605.456937087184	-2525.28460145063	-2719.1249052881176	-3262.843472226876	-3520.0635963519253	-3504.016480041426	-3821.742543680012	-2827.311655598648	-7634.515433775428	-4595.395020978725	16356.37141298916	-2111.518395844854	-1817.6602284694588	-1891.7053878048
3742499	736.7655115930372	523.0906966687867	1328.4169279019102	-2432.7119781985148	-2626.4615923497004	-2515.810613848415	-3009.7090239102295	-3074.7887780405586	-2796.850330611741	-2091.885238330406	-1410.8022172233113	-1475.698287391941	-1427.238500049741	-1578.8886486419206	-1274.2159490640374	-1258.9205722302806	638.7107032075139	1867.0378001139875	-4764.584555453343	3527.3524621631213	2274.8331985273953	-315.8006816288066	55.79570973908312	-1841.279953632681	-1456.2542618032842	-1436.061684150193	1703.2010208160768	442.26889213112054	481.26672244580027	-1501.7303042341032	-216.1654921127706	-1497.3535381137174	-1238.972870605009	-1311.1468202117962	-645.0876383842804	-275.68784079783177	-540.283897218155	-962.1197529583278	-3134.1203283805216	-2967.6698693226654	-2888.0479177066795	-3062.4333690719795	-2670.4805134587277	-3052.0308162828333	5058.767354395872	19124.0312166004	-80.51851613292101	54.560133700056554	-1319.4130596710684
11524119	-17133.765208427005	-19577.531000821604	-18684.927437479277	-16844.000957096207	-13699.252950683716	-12830.245746245742	-13958.390556676033	-13205.580710737951	-12378.628018244974	-11745.256669451697	-7638.6348907020365	-17050.7061148742	-15149.204399438604	-16214.45685940813	-17988.363083445183	-17918.392589663858	-16348.628475337806	-10762.777545154655	-17088.212980522236	19190.304559548844	-12969.802646137356	-17244.401647649	-15191.483154814723	-18763.20823685375	-13962.155421895648	-14964.653865095392	-15894.158660053623	-13981.968909093808	-14849.141780759772	-18901.394213553795	-16913.57968989624	-18547.54198610064	-17941.358944217434	-19110.053223003182	-17971.141649715977	-18194.066191572296	-18729.943559323157	-17126.811350337233	-14174.538630637106	-15686.505512840544	-15103.966083327152	-17001.2338999378	-13650.275155838215	-19724.106095593677	-16928.900282489376	11370.455220159558	-9148.936617755238	-9786.99034407232	-9668.340513685456
57516	-16718.803458274997	-20292.916342896635	-18002.805206494184	-22030.290366072957	-19299.96452951697	-19475.899775234127	-21236.226862438678	-20345.64827567764	-19608.9872858808	-18661.188475236235	-16104.147983295486	-21232.33069406162	-18915.617993283966	-18445.935436311724	-21204.62468379993	-21005.66101971017	-18531.87525249232	-14439.164021325001	-7917.572182309423	2717.267521313129	-13394.012242220066	-16295.317625674756	-17885.142548285807	-17296.035826208004	-14066.633057160285	-14683.668974258873	-8533.823915932378	-17521.308527995105	-17347.739538195667	-24578.053262444773	-22556.123421020624	-24544.90630979267	-23506.60239478414	-24676.909967514242	-25237.669347815427	-24871.49518263967	-25527.41503687154	-24051.26392013345	-20930.39196322103	-21102.30942810484	-20786.746653992657	-21922.356067998113	-20041.59725587327	-11270.351640825917	-14217.784726121106	3090.4935496440876	-10743.679189656561	-10601.764083023574	-10517.312551875068
5672990	-15384.546495075027	-17975.006811368316	-16348.19146332587	-16630.170243486704	-14976.963313906042	-14761.530268258557	-15791.377194596926	-15433.14819934919	-14786.849339651151	-14354.693976839895	-12279.758937836634	-16726.792111208924	-14756.608612750417	-14660.861417614535	-16752.935757513333	-16396.70514703765	-16547.573775124467	-13985.062003071314	-10809.698141827543	-387.5358676555141	-13716.749521777678	-15370.449173589353	-16737.185227912494	-14252.370309029484	-12049.356192907851	-12551.910046654531	-11042.560499805531	-15797.484073721927	-15715.653779259343	-18062.970212888038	-17086.00784097932	-18209.49261256169	-17290.117953620746	-18449.308473263663	-18445.969903079866	-18030.226794049686	-18218.147286468055	-17384.84535295376	-16158.893722833032	-16160.229357957302	-15921.001382816032	-16853.591145777566	-15335.558457982985	-11966.054755639201	-14591.429306529282	-164.05059290371585	-9754.534753163782	-9381.675704296524	-9030.479778771307
1712057	-15871.764891747753	-17245.93372837689	-16176.673452921801	-17793.227929218134	-17580.003722171827	-17534.055797626806	-17118.044699025177	-18039.765954162118	-17698.467103171777	-16440.55970076324	-13881.443135762798	-16977.79983358463	-16155.16178851765	-14990.442497416487	-17022.295727158868	-16701.66942707905	-16695.622721041866	-14064.0485159425	-5317.914673240427	4300.304832668588	-11482.75198069763	-14711.915492314896	-15110.544445774794	-11754.302114912396	-11239.174970560794	-11952.62780082599	-8093.5456096992	-16437.672422383002	-16085.825749720385	-20043.868134208744	-18658.29274377008	-19939.896363188127	-19281.996656652693	-19978.060333586604	-19979.02144004705	-19250.384481380024	-20044.162268632717	-18778.851628559514	-18464.221286397238	-18380.775262822455	-18126.18826748098	-18553.97677468048	-17827.995360736226	-10088.43798099658	-14087.02092450003	4417.415416723721	-8725.59692637236	-9838.115599801451	-9260.4865627041
57063	-16427.26853268779	-19438.306514631182	-17891.731468519756	-16337.43275435328	-14860.169587564931	-14235.16243462131	-13149.729188590547	-14497.282557988776	-14336.297780267007	-14060.480334770386	-11593.677809089322	-17309.83094031594	-15498.663050143321	-16883.186360571308	-17680.325571564274	-17225.08398776732	-16533.847047472034	-13437.614834853826	-14496.367046705222	769.1439940542919	-13599.616387775086	-17021.919174561248	-15200.165641883636	-15321.09986760285	-13878.853401079592	-13959.023016386396	-13924.58583290314	-14912.103880075101	-15475.011443737878	-20221.560754109378	-18081.94136469556	-19617.80483504936	-18909.75918916621	-20050.230589544866	-16805.539443527196	-16823.967587083593	-17302.371230587658	-16218.10766235902	-15501.846646131009	-16250.277166848537	-15957.01199133111	-18177.130039055126	-14807.328795475987	-15870.946746087935	-17071.22177771364	3867.949485512133	-11641.125684751067	-10537.398929717177	-11032.758999484615
57146	-5796.6345476521765	-6328.491513870697	-6097.746035570355	-6011.003810772836	-5236.049951130173	-5009.78736550422	-5443.0226535631355	-5227.4701575559875	-5083.833224928707	-4926.263832637612	-4441.313026473286	-5848.332012673657	-5534.970938710648	-6114.760479962845	-6059.432976138806	-5934.596347538914	-5768.834096530449	-4854.428724186783	-6202.319306362442	179.42290180742776	-5209.6552907151345	-6002.830148828991	-5417.800603667666	-6365.438798864005	-5826.538197779761	-5806.1490512066375	-5541.586466073568	-5151.770752390776	-5599.67367259121	-6456.21638581243	-5612.211398035833	-6127.482525547868	-5800.244583127228	-6163.401989898264	-5775.555727619205	-5729.099009151345	-6426.017347580819	-5642.046390789466	-5302.535905503548	-5589.39873955378	-5542.113520796744	-6242.983736372788	-5131.36370523691	-6555.55222817661	-6173.067489710573	1588.0395667288594	-5313.709916363187	-4767.030613022072	-5082.872888934859
57166	-9642.196618037313	-10899.49646046228	-10274.11625743218	-10033.35113395956	-8622.647443201015	-8123.778664999602	-9060.646677940065	-8659.900649539959	-8322.30214844648	-7963.237818984235	-7139.528853214011	-10157.799664880378	-9413.588196422503	-10197.11371952561	-10455.179090082145	-10258.957816821348	-9680.688579895128	-7784.15630072513	-9596.159607214513	1267.291636080253	-8454.436907549629	-9937.298802524187	-9027.25038793738	-10330.84005834538	-9355.031856379097	-9329.168365898258	-8710.227790191493	-8543.746185815555	-9415.027677929804	-11159.781818691594	-10160.516040793647	-10819.154436450906	-10354.244419671386	-10946.837855805643	-10024.25558793097	-10154.984920683568	-10642.069271371705	-9958.95014394283	-9095.705007116998	-9696.066283978951	-9628.504113382936	-10592.987533923766	-8651.76651109329	-10497.917614296824	-10109.52399296498	3859.7768465768904	-7891.589146066106	-7092.773189717871	-7531.7734628192875
2484510	-6974.832397952152	-8201.743898513154	-7748.715967038883	-3952.644528319959	-3781.2222968205515	-3649.50843943354	-2684.725704655844	-4323.657250593826	-4037.484681051228	-3362.5027128144266	-1705.0334326058794	-4326.129055692471	-3640.4211967204765	-3303.962443093436	-4422.480770423043	-4189.444702555053	-7261.026500236818	-4611.999243881652	-11519.929105924199	-157.40885674410595	-5537.721025860006	-6986.95298198801	-7125.740033410339	-3081.807894672027	-2170.4299119896073	-2443.823709362867	-7944.761471205367	-5495.468539549862	-3811.1785328884835	-3129.1614270081427	-3423.4129263192735	-3410.6796823497	-2469.204517740415	-3500.576344350583	-1953.9037113438853	-1687.600658125846	-1846.9114017287993	-1937.3350568220937	-4436.1438274366	-4045.8100226299784	-3998.444429571081	-4351.959686115753	-3766.4010416341034	-11182.356440856543	-6693.448472816314	15369.644296361486	-1796.0593711731958	-2046.380552437135	-1552.201480497266
1149173	-21256.36621149707	-23348.202531602623	-22671.331942848934	-12776.039122254006	-12656.607858822252	-12130.345354439462	-8714.886224407575	-10942.178113476497	-10999.364147034135	-12024.917577920729	-8392.231946207483	-13357.183693348594	-11918.690058262891	-12383.736524555741	-13853.76597876102	-13341.846413078532	-21360.331436162407	-15421.638349103594	-26909.88400250509	-401.24485691595993	-18135.731366416934	-21216.049129185943	-20065.22005089741	-11711.20982129512	-11127.983780724957	-11279.03393969365	-21702.190717859885	-17850.16133151821	-16470.64244639983	-11809.764617132558	-10829.475780134755	-11031.528612229344	-9190.014871986217	-11607.791554743844	-6763.41021674306	-6122.7240236171965	-6632.815613853647	-6259.861768005705	-12247.786717220379	-12907.524765303991	-12917.980250934332	-14473.460494187828	-12240.766971558645	-25930.633973282893	-18103.704216496248	33090.7120020604	-7456.854814457725	-9261.601929385035	-7296.917238719678
14003783	-50863.651492242556	-52477.909626885084	-51742.93934113423	-43021.28746617852	-44224.08415325833	-43364.25421623085	-38626.23488637683	-42668.51346731592	-42630.62365072619	-43095.9756472065	-38420.85274063538	-46325.14953617903	-44498.28710167183	-45633.8373877784	-46886.5827580318	-46603.07565039771	-50478.07702105978	-44054.66007623088	-47188.59360304616	-9190.845363898856	-44496.063184293016	-50258.68034594008	-44969.47834693101	-41326.59915876952	-40827.55808164408	-42049.77924647246	-47501.970404023705	-46888.74057876515	-48398.99829427109	-49480.97496123235	-48065.66578649529	-49027.75809469087	-47991.6239572797	-49638.29631616975	-41194.34786182403	-41785.919192114816	-41875.00135912947	-42341.535437280414	-43535.66706510652	-45523.18560964074	-45437.38631141321	-46852.49225194584	-43748.60546768867	-50090.93312331647	-44929.01159454302	-9393.919425636086	-37149.108459389114	-37435.196236764314	-37023.494562805776
[truncated: 86 more columns]
