# Supplementary material for: Olfactory responses of Drosophila are encoded in the organization of projection neurons
Source: eLife. 2022 Sep 29;11:e77748. doi: 10.7554/eLife.77748 (PMC9616568; doi:10.7554/eLife.77748)
Supplement: Source data 1. [file elife-77748-data1.zip › FAFB/NBLAST_LH_FAFB.csv]

	24622	35246	40637	27295	57311	57323	57353	57381	61221	755022	2863104	38885	53631	57418	57422	1785034	57349	65465	40749	37250	771242	57402	65762	32399	57241	57414	46493	1775706	11544074	30791	57333	57337	57341	699859	22422	56623	61773	67637	33903	57459	77661	177706	581536	23829	39668	57216	30891	56424	67408
24622	12972.33268753381	9878.35104025554	9616.807557036373	80.70929609772853	-792.3708423385865	-176.7957597857793	81.55876289736676	-707.9785487366773	-503.16526985382575	-143.84137865448582	-268.59638594659424	1697.519155655366	2675.7208721762368	1178.7124922643302	2038.5401972714258	944.0207430085316	2333.6729328852316	732.3075885649206	5946.709835200532	5837.103255580234	5316.688853162374	6548.2118981789445	6694.521354756066	1760.8990761490406	1619.7834754408686	1446.3766018470556	3137.2933844428017	7696.573301843193	7020.5383171331305	-668.3506662265601	-561.2125252852788	310.1677216134948	-491.97237899287774	-633.2626420338414	293.7526151058284	418.73970733192346	749.4666052377625	262.8993111154739	-102.7873049018082	350.309879446869	491.5556439604832	277.85279421921655	53.88194610073653	2315.3104851405724	8834.700233092124	-8625.814061774865	-777.7417758540577	3055.021714906491	3044.3545093625717
35246	11766.236711657366	14885.723285870667	11526.738080554313	852.1473730138327	-182.84910459896503	548.1736071732062	300.2278697163316	-74.27125534407799	-10.241506666079772	488.70327250429904	308.2640977018065	3283.963718265579	4213.05603396362	2521.1486678039446	3551.3772852122456	2161.987450549298	3800.4093028187713	1921.7096363850487	7044.314225915729	7083.624415150589	7418.037860355862	8887.90343032049	9300.287207318215	2326.8311854079334	2274.3185499405045	2179.2216369367798	4423.7080570832195	9353.892342780631	9037.29661124634	-496.8643235323004	-124.31367836459066	439.80730387928145	-274.66387103652244	-399.17221373547886	438.4554436508347	197.29156397812756	543.8201111985435	403.1887537931751	307.7145324918933	1039.878190768621	1223.254010075088	939.8551693727612	494.9529909906736	2894.8120950600955	9904.147164500248	-9027.364392875808	-861.8114885769663	3381.867247210937	3502.856073580906
40637	10444.187433355064	10489.004973810068	13951.806446206248	358.4146984443536	-468.10252146284563	-18.92361455165711	125.94337133517581	-467.8856860889739	-377.1002522530692	-117.86006005731691	-211.7082432462879	2285.4118198458355	3329.7473910593685	1608.408896045671	2910.006842285801	1379.6296734578857	3107.200845633225	432.7289394731057	7283.217774107483	7471.886078861236	6503.367394291978	8015.412602912949	8085.15449127766	1570.7241429442822	1926.7596374984178	1359.8189649195945	4148.56273136202	8799.808259663878	8382.697051386152	-986.6034372617156	-733.4922265522835	-319.1321050638529	-859.2933384543724	-996.2623410793306	-77.85620715180967	-170.06739185391606	251.4919807914021	4.553245084233588	169.93726139354413	513.0317781132327	774.6684537914068	562.6384545954302	322.68383885649337	2319.1704610666957	9734.280253653666	-9582.344512210031	-1094.1798993161026	2832.4641605619954	2848.0296629116015
27295	668.9255898279831	677.0369285131561	1015.0034955408755	19384.46903791268	13293.011102100807	12980.629986486434	12190.95746557491	13251.819236841446	11900.2541653079	13437.951324201282	13168.58567652397	-3390.8930354474296	-2471.4087620543264	-3716.6212914682174	-3028.7599894303517	-4303.326295611728	-2465.7125303789035	-4603.238023560342	1151.8867338752248	1681.727199297507	2111.557539065402	946.490816878907	445.9745820862822	10677.441455868078	10010.27698809327	11899.920706017394	398.2748065262963	810.1014182978396	915.1151716639306	-4544.900057772136	-4428.561569032211	-3748.05267093174	-4325.290845416039	-5075.297615616961	-2836.956639612245	-3068.6814733473448	-1940.3442177325337	-2276.7279383605282	11091.616905896744	11627.927681174557	12181.756841336872	12176.955315573747	11327.486944157903	2952.4073559758453	1896.7904996117436	-15714.69784051849	-3135.0986287346104	-268.88705746341464	-352.90398043598407
57311	-191.74786249243596	-168.8004171755099	11.368426072565683	6752.950843603486	9350.557626396187	7070.6249942627255	5426.843507839303	6551.2616340913255	6021.887859501833	6904.421310328831	6995.281277973002	-1907.0832103662283	-1478.157089181809	-2214.011354392785	-1741.0747791547203	-2411.489122021884	-1607.1880179035304	-2802.998813048267	-9.597518070749231	325.7993760340013	228.28849954775814	-153.08641823830004	-342.6207595765871	5220.575149677449	4749.832724170504	5344.988446283054	-294.43580293538884	-391.4878519612404	-243.99917801270152	-2458.225601955939	-2479.2346652154756	-2157.407680039013	-2426.738551317262	-2789.7282817787564	-1603.1304283479687	-1738.9884451363173	-1224.6134346407396	-1384.5932197421223	5661.682220912518	4770.871256291021	5416.444737778422	5546.058252119729	5790.83424005823	1408.647564581197	416.92937327262484	-7821.253338527577	-1774.7561580091333	-658.9308194899504	-595.4256477457701
57323	306.4107195757208	250.74805954747376	480.2020549636228	8082.808338192985	7964.383936602198	11115.888237956979	6596.944914959351	7084.49430914511	7868.567738532103	8381.649460433217	8445.501791628152	-2098.6221127840627	-1629.1614122698518	-2468.318979853334	-1847.1301241615483	-2900.8381187686405	-1545.2544459090914	-2885.086592321653	180.50475686019803	373.44162601614755	560.2611147915432	45.14618890445308	-189.21938936774097	6587.240573084891	6029.775593763138	6672.512217525937	305.95149660045985	-86.21974455129589	57.7354521975754	-2708.1616071979697	-2686.848088078633	-2160.467485555637	-2633.844263197634	-3137.394943211732	-1663.8553988203512	-1825.352560508968	-1160.813405475626	-1401.7327122854315	6543.27002675475	6105.492219421916	6681.271598216919	6759.419943033767	6830.777929700011	952.9370319072656	920.4332141608472	-9027.331646196802	-1590.5891210095706	-243.52829935706154	-212.2977023099889
57353	786.4413588729474	673.1782080213875	782.2811594573982	5746.473299597859	4535.181829140745	4940.268659069608	9920.019113996443	4505.311396048362	4193.683165025711	5119.5845939314995	5018.314692231395	-281.0428131751571	-48.163559294289485	-552.076696015857	-145.47892756972857	-902.471322497683	67.6355605586482	-716.2338656446374	1633.0344365864526	1660.3899241948939	2079.1003628861154	1059.4797975175888	1006.9921701388519	5265.46894643692	4282.772058428056	4921.459950188121	1386.4566359698506	1453.2913697731994	1270.7485169105944	-967.8346265116852	-1051.5565511441855	-417.94139627127663	-831.7536376437884	-1233.443278956976	-140.34639987582688	-181.3303834035314	67.44894685521322	-61.52833753881225	4318.91888595864	4966.659723640378	5020.861327044491	4930.253601836264	4428.482108918053	2432.1512778216265	2381.9651655050884	-6672.443494430661	-386.9942064627212	776.6351110479943	420.47225286437015
57381	344.34505522766983	416.10281601611314	533.1668683606996	7637.747717912884	7290.261763767472	6701.390217940428	5980.868063207288	10398.366763580656	5696.362226957943	6595.885988042077	6846.733230895265	-1822.9215682825002	-1241.9127552817704	-1997.1367647859956	-1710.8752259115956	-2178.789981412574	-1023.3209207833845	-2479.6605274387166	340.32156235751506	958.8429061970114	817.6341793627205	680.3782943650388	388.35647634995996	5145.208420857018	4416.654594431628	5836.721304094045	27.187804979086025	50.973508615690605	326.76992604439164	-2503.9929017568647	-2423.476719833722	-2012.266509813589	-2265.887425875875	-2640.7250740560303	-1479.6919685057978	-1619.2206119733673	-1128.6163749336558	-1219.6733330849129	6674.111915760011	6294.812082855712	6806.667720582821	7211.816814387224	6704.552499315469	1504.6358848586099	516.1248137709862	-8191.2833425567005	-1643.4357110307687	-186.0219674391755	-239.33171999092247
61221	1787.5334512270797	1612.287645206039	2386.0884841907277	14934.651144016992	12943.422354271941	15425.754567714737	11369.932385203863	11586.141411240234	19509.750565184735	15617.598362269291	14947.643296100206	-3004.3934770789597	-1755.3731913671932	-3233.5295449903024	-2407.8731608992466	-4328.08102494323	-1031.6360899771346	-3487.1148565662193	822.1356721913834	1637.4881701068819	2277.1008716606602	1635.5531423512969	743.2379190698298	12666.180128059224	11810.64641312828	13946.461869417253	2271.271871451697	897.7894231873131	1415.0348498955682	-3985.1637327847184	-3973.901069602348	-3254.0085512745263	-3861.548730633949	-4727.502452670575	-2198.4134364568868	-2684.5570870259685	-1378.8960363548276	-1721.1463437857867	11192.937799630421	12197.543744488847	12902.138673662866	13000.385586568755	11391.735481062082	39.7006704873761	2346.3343666328583	-14835.642840578195	-1613.8079966687583	696.219150800811	657.2871670248555
755022	2367.118769273089	2406.899632052002	3106.683587698191	15899.145614272478	14370.651770789744	16222.370527389601	12803.157682984367	12668.326926952384	15692.232966678741	20944.79351393738	16264.739642290919	-2657.28746555083	-1775.2395068579838	-3042.060780595679	-1973.5409813495623	-3881.3223969848377	-846.0613555148911	-3693.496829990868	948.3160144999333	2083.3925406946755	2540.989000099583	1768.16270916853	1152.4809272614684	14068.594528590602	12259.560032663503	14536.368831314212	1961.3105282469419	1514.4208447141532	1817.1176990808294	-3896.2108611672516	-3746.478576969481	-3141.695718736864	-3679.1971921271575	-4538.668120148286	-2201.605486411773	-2563.8419083449753	-1439.991510374686	-1765.5692232743584	11909.591667646822	12820.356540554338	13672.290533251522	13682.83772807788	12530.224240664118	2726.4208314061593	3062.199999406117	-15705.477642588761	-2109.3611181805254	1038.3675326661712	1099.1736650840464
2863104	1103.8534956556678	1133.6127643148793	1402.486230822069	9846.788816868415	9929.40784719658	10395.451389336366	7537.0957418476355	8913.100753308905	9371.528008173165	10195.26099853927	13257.063431333936	-1917.1261878063056	-1316.4492401388839	-2111.84175677774	-1744.1487877425586	-2580.9573257269003	-1019.1719472158094	-2744.8797558555048	150.21921225989087	1409.0908070915114	783.5841187486116	1026.173448905724	647.3939320931688	8100.2580120507655	7456.016940930129	8293.356715206446	452.17792800110874	410.71223341455857	710.8134553937839	-2669.529113332431	-2479.6452406968083	-2087.7086226315923	-2460.032689305503	-3008.269838475324	-1393.9475533757227	-1711.0386213894085	-976.9805748407557	-1158.2510195598402	8130.268924058667	7779.339068058156	8218.867264433104	8279.50841856432	8385.896323477504	1607.298070112306	855.3876647777847	-10034.250902279486	-1876.235222181242	200.64077753603385	325.3298991761109
38885	2613.0531092855026	2597.9563508454385	2271.5035011889436	-849.9828852393159	-1744.1336201103345	-1019.3813565735446	1649.3446101016448	-1657.1625683429122	-1501.6726533491733	-1251.013204494383	-1356.4220239758165	14589.603312318533	10149.404229477708	9734.570433479323	10044.648135524925	10042.68442328021	5847.313276578849	7507.220901377067	8689.449801336774	9061.56113290369	8241.749635983775	8251.577857466866	9035.709969775206	-645.4322402484678	-830.9418425019325	-874.40645918875	6820.071111361144	4684.141272858969	4947.958243213456	1515.6342398625147	1510.4401481309324	2041.1973527021273	1619.553229263263	1347.1557126042082	2084.6190717794098	1316.2309682821333	986.3464066942477	1066.1918336273093	-1151.1982312358673	-44.01197173953085	-829.5717570581128	-1108.4435669229542	-1124.462507593922	8575.911713729476	6419.635221048386	-4138.352492574928	919.9495875775135	2269.540138308705	1558.9941130192979
53631	3214.865645377039	3584.988260935574	3391.859353720113	12.362478400588543	-1259.8463393268398	-402.77199329687636	2293.1091507844367	-1271.669402279792	-992.7665830749504	-695.8237396149266	-735.6754699005636	12069.478417352166	17994.98300816806	13126.566926260872	13108.625727575267	12486.276139481452	8060.32107187763	9618.531624666182	9910.697331179941	9774.938973068189	10058.967365594886	8052.916033840681	9817.839304397634	181.42076600842205	-203.41912996938095	-557.8376618959265	9225.953171721392	6486.4640837396455	6634.553211995337	2313.8924267397747	1972.1922831489262	2954.234479655872	2415.6062008943186	1903.6036785310534	2981.166682758707	2832.547870015296	2327.5682682774554	1816.2688062737495	-846.6047273612833	-65.01260729373286	-406.3474444296762	-660.1120666564859	-758.7411099879578	10096.407306643037	7668.389566819611	-4747.215898433864	1670.2419006098162	3934.7630960984825	2934.196467913665
57418	1262.2379318398748	1430.1266337813877	1319.8351209374002	-417.7152332759711	-1249.1650294225342	-633.5331027269021	993.1813447330733	-1133.198166912297	-1006.0060217368854	-914.3254045545139	-888.7241497156108	8025.925461561476	8787.99089726598	11207.002075973018	8378.558490377894	8139.3986198928005	4841.590901182193	6352.52403943955	5901.405694618637	6426.133943841423	5950.271159792266	5731.143682740195	6796.658232550695	-297.80530340468033	-478.85193662129734	-579.9172191539081	6013.749919283895	3290.18615026915	3873.7727768186783	938.6631762899768	859.2008718365543	1223.2545546153524	989.33185868386	675.5524227842282	1385.6013363715174	1001.8700392226702	816.4243113596214	622.6895056630096	-887.4840823429138	-260.0677677122473	-674.5100250112788	-794.9615992188769	-837.6874221475466	6370.814476763448	4604.095550694213	-3319.3144671423433	1026.573126608222	2206.9298551078855	1620.1738964615365
57422	1841.4996963538667	1904.3512038057806	1864.6980843903111	-539.9968904910788	-1344.2881043330465	-739.1289456417035	1012.4490398628905	-1235.8888088883468	-1087.3074511163338	-830.6585672216135	-902.0625969186641	8831.906210899084	9178.71736889168	8878.199267456706	12266.200442909492	7788.602033490117	5334.631738753313	6204.280843995466	6908.052161216692	7326.153034946938	6683.578784502847	6423.261639636387	7938.947197501417	-399.02824518424524	-444.5940066629537	-628.6632049862656	6809.796840701059	4038.2379604288044	4626.891564761254	492.78659363856	529.8018237291022	965.3232265156573	667.4209655779968	459.5078235357656	777.8690349606441	550.4665254679512	328.6948585307862	322.9772369679804	-913.3921393584458	-250.2316792104623	-559.4037515035361	-755.7518702296678	-912.2492184906293	6458.442250382937	5156.390107137296	-3898.6217684983885	758.9376859601291	2441.989787288508	1796.7896278733324
1785034	1808.152242867232	1889.8474812134664	1849.1641581281747	-362.1837147180073	-1325.7812194509263	-836.8984100725155	1301.5512688089339	-1108.8416047229073	-1378.1052809056318	-1159.3386445388842	-1162.694008056841	8873.260915306002	8858.257560630362	8394.417081872412	8171.369463395177	12471.206578445584	5737.041815647552	6553.459411994477	6730.3779842956665	7263.2281629348345	6745.051713235159	6663.643796565287	7627.939369347121	-366.5787403979398	-433.9775006579757	-656.1778020190361	5467.336323148958	3579.073607248394	3708.339835325491	759.9571718626019	923.713528087188	1141.8445873747498	753.5669043649589	503.71051166333433	1174.4302570629131	840.4470979591498	486.9026472050943	426.20286881400034	-535.8441817733305	294.7609551413902	-431.47240913982085	-742.0348251220003	-539.6860564375293	8081.721834977679	4966.921260446947	-3868.8070653286964	216.38278789290771	2154.7348460174408	1021.4533537734465
57349	1236.7568832652257	1088.4240112207708	983.7087821088237	-1450.4148115796957	-3181.242959523958	-1733.4269655886183	-1415.716903160197	-1876.635096333927	-1574.7747811120064	-1649.2589400392217	-1611.8504160628406	6936.749171372122	7557.747106050366	7141.817885274002	6893.829933711485	7342.3886266976715	31479.831034542098	22456.8851695446	5707.389475469468	9216.48332871424	11792.386320646172	7640.255684070038	10762.034561709974	-1681.893564292794	-292.88124322235524	-907.9159879876277	10725.860857633237	3378.0724788783978	4385.382909454646	-2202.0688999174217	-2038.0763111202186	-1624.2312826427644	-2389.4679135790193	-2628.1018688974054	-1829.0862526114277	-2526.447056171164	-2288.4241859163612	-2533.1467743445755	-1904.5720334061189	246.9112004380387	-699.7795719134831	-1059.8057012022787	-2186.60962885971	8228.617178311306	3897.2124504102603	-10718.19379142914	1812.2718435843997	5325.923882690988	4183.939171101656
65465	-1066.0560791419098	-1671.9825925950522	-2134.6864395893313	-3849.602443768574	-5476.438344401361	-3969.0512013442517	-2726.5434269724283	-4772.355617795396	-3885.25138222165	-3948.3431715208653	-4074.6637872876618	7071.614675019714	7517.5810898625805	7710.21277829652	7269.3006566669965	7310.248972773364	21151.259234645488	31160.932601485954	5239.975422616269	8394.487975953052	9051.916455525758	5203.429802297051	9159.907334951748	-3716.6588148997052	-2868.0387327355943	-3330.0258918045465	8730.927310620904	1667.015412024719	2172.7710725459506	-3758.0046610005184	-3706.774106167462	-2815.3287463728384	-3588.0130130114503	-3938.038340347671	-3337.397418402109	-4037.880968242579	-3679.650448190142	-4077.090206247969	-4403.959404843949	-3279.660108647151	-3610.130647190049	-3899.589535868532	-4542.912162514978	9076.238169357981	3298.0391016892618	-11365.679711175046	916.9790057911645	2409.5888713622444	2134.7794527364813
40749	8171.3265997607205	8382.598029403338	8199.942083616137	-3122.844041875119	-5523.123346854298	-4756.029787274016	202.85615810312544	-4686.602049787847	-6541.149546133138	-5305.930759383451	-5244.001086155868	10226.972925848208	11307.775164090019	8603.957304719861	10870.319769881364	10601.483955551032	7026.141598964097	6053.279552965045	35762.181421296016	20733.41003547208	20144.991617373504	15672.499940771213	17595.754818831672	-2480.499492378618	-2693.0019952726	-2408.1830327439043	12422.120978040188	10735.55196592657	12097.8003766439	-820.6327992837288	-776.4401588455778	841.9350265268356	-511.24915567095934	-1424.6881682068445	1289.8701117275043	187.6050766334306	207.37723804414142	-26.808158155247895	-1700.8306154172833	191.24046984675306	-1213.614747204394	-2065.2000595777045	-1568.6541583437406	14351.357116622446	17512.485726076826	-19776.22987590047	-247.50711261906923	3739.359874182668	3190.861566634426
37250	2301.5492703061877	2284.016560611638	2974.8941952213745	-3883.9810873182837	-5636.614938972097	-4868.791189407912	-1863.628774217122	-5714.534425201744	-6167.629671362558	-5125.587586633409	-5422.88918152682	7935.161117937177	7958.00075509541	6395.01335363385	7856.480654504281	7438.932939728302	5677.885791058424	5979.310239964885	15170.287921517687	43358.797665883416	12279.61873447851	10189.588098813572	11378.605265107322	-3045.823761216732	-4746.015151877404	-3518.7195862414965	9260.099708725944	4712.093756339647	6212.411659458261	-5474.343632497668	-5314.493161006229	-3797.5959463142776	-5180.678157130205	-5906.800348602163	-3461.107936216	-4451.086131034672	-4252.6641949177565	-4594.85234845783	-3249.700016256214	-2232.202775566207	-3878.5845210694124	-4057.2202005140166	-3084.8921778335052	10344.514505844825	9842.6867505394	-19133.22187811578	-4175.647323020341	-1274.3717990934188	-903.9695130128191
771242	10424.83696226133	11171.47930893828	11196.854368870372	248.79075898896406	-4017.1800299258084	-1447.1730370139007	2734.206119124326	-2531.2265595760555	-3592.6572905107037	-2035.6070570438915	-2414.4911497718676	12972.460924621628	13791.831482504873	10563.329368712257	12806.067244124431	11841.59831867233	15405.218645868063	11623.389398596133	24632.130661444764	22141.986628175684	45796.09283281251	22797.624278689967	24899.289278667602	1107.8016620301462	418.4180410048733	748.840932306206	20587.983055660556	17280.01362707668	18941.31974817321	172.93487769994363	7.557780139583656	1379.2638991354443	-210.10221033912944	-699.1508909980253	2305.6018219321163	768.2167913614164	1438.6881298122303	1694.3155659108957	-33.90977171550776	3933.8773905111707	2087.5986392854243	1334.2512782260178	312.40643701115073	14008.547013789903	21799.48054614878	-24221.381640826534	3933.0488405704655	11183.394032157961	12007.107896163061
57402	7887.926642414466	8329.996688438045	8661.878137280695	274.7511295201222	-1318.5226471675135	-314.0946447054029	546.281948594559	-769.7778171322982	-1213.592329723126	-724.7123416974574	-825.5297310339098	7863.060705230635	8060.020926793479	6657.890238897975	8113.144261195347	6893.258704492123	6926.45509414885	4099.491210831971	11675.088339867776	12149.38563005112	13511.915701976235	22117.884178393906	17067.7955510793	1175.5318244720631	1353.9587577586967	1574.6804008196914	9035.956458246947	9922.67719729898	11268.64274661454	-733.8322081333006	-413.08003869215503	576.8773457527518	-330.37469374698344	-680.1817474853099	1129.6787798748273	517.6780406129994	691.5625688056031	750.1328636649177	477.2194594332418	1894.4228394000652	1365.8658722399093	847.1119140701826	580.4146575980342	5784.643219292225	12246.673155540277	-13270.503190522053	294.4471884226471	5497.114722462118	5387.460580065897
65762	7885.855134282476	8442.734675869682	7886.741727518425	-251.58156127073744	-2148.014078000328	-797.9460998469764	471.1463606100184	-1433.0877531792942	-1636.723399723899	-1229.6048743936326	-1371.0639500905631	10491.042929079313	10722.504289665738	9606.973179312969	10981.508695417126	9124.670000015565	9081.862731768697	6409.2981348646845	13358.447446244018	13645.510068425137	16149.473021091857	18509.62060357564	25591.59925275546	657.6199388130719	944.5132582968424	954.9586822088042	11185.728229748393	10516.19335700332	12413.947578011845	-652.8413662759253	-456.39517997926464	723.4760109279354	-275.59760837399756	-707.6057744144903	1318.8418442243055	605.6725681477802	917.8132516772118	831.1330824935287	-340.7292157421529	1024.1409298170977	539.9649338475043	118.25472879181177	-183.62146601130368	7373.088339846051	12931.529817211213	-14146.264766795583	592.720394617966	6893.910149489057	6242.239188528329
32399	2475.422764018542	2714.6314121805044	2624.177842989416	6759.212177888381	5575.513976888056	6463.879760471076	5909.334730167007	4779.10431204129	5549.768825972431	6554.153277875039	6346.601543205822	-837.3255949486783	-524.2563935090586	-1001.69554531994	-472.8833099599328	-1251.7647519299355	-261.5641429894382	-1323.0859836631462	1555.3922411316871	2108.2034322476675	2234.918620261459	2071.332886563131	1918.3025936239856	11332.283603245074	7677.003633226406	8376.282813849843	1345.4345179233999	2074.2732332053765	2206.9999921773915	-1430.217776729843	-1239.455141668807	-841.4908428841702	-1055.517633201228	-1383.5805270640194	-459.17836063495076	-598.5630849934255	-33.476578108498984	-313.4145051706018	5302.436615896162	5407.14377208804	5790.718200546767	5446.617529233943	5332.657150592731	2254.8184955744214	3508.5403915570887	-8414.740425261309	-1124.3708235202532	1250.7343158699098	1392.7904577444779
57241	1783.6873713691207	1848.4220140857765	1924.0503040167196	6470.436174274624	5514.083122399575	6247.016102638618	5415.461900912252	4758.581059224361	5602.558327682424	6420.842766916925	6185.952732393245	-1782.7472295920707	-1070.6760592977048	-1783.915067746179	-1385.56386598247	-2085.535133093922	-1149.519684738092	-2368.0439018857423	1391.896367973303	894.1068990515284	2028.7562210726378	1232.2587040986134	1087.677832831683	7941.442691626279	11651.182036301218	8439.925804153896	770.2891660641601	1423.102527565192	1912.3600108825822	-2063.900289536262	-2055.4363266523	-1599.2786139017976	-1871.5329520372309	-2264.314368850558	-1326.611840840031	-1258.4933684700177	-694.8864618488965	-1003.9653816200014	5098.475744298605	5379.7801096851435	5450.091311513419	5252.650708815254	5074.612248771767	1316.6027907091848	3181.1525458514243	-9580.650469347143	-914.3094121423114	1263.2427254470988	939.9932084287545
57414	2052.3008488770147	2145.2621193344985	2167.6882749568554	7428.328352307397	5971.415304893122	6778.23623483595	6088.340904636609	5425.514250621449	6478.795106489988	7214.2112745423765	6806.452865909959	-1580.3627936125397	-937.4401805212658	-1625.784893437268	-1175.9155863706233	-1949.5114354341765	-552.3191490031613	-2121.6076142468037	1181.2728911205293	1392.0068885107717	2025.7302275808688	1778.7773305671185	1453.0468743366087	8888.41354529724	8893.895258325443	12175.086604893451	1057.962569823851	1627.350246957014	1980.803558605398	-2079.5250610083885	-2043.8054979421477	-1546.7709162213469	-1895.6052460136707	-2249.961342189537	-1113.9690080190953	-1190.1227937848453	-595.1344392470735	-798.0987446366216	5901.207668354255	6255.230968018602	6361.447865304397	6106.8069621570385	5778.928183043254	1279.69351938182	3155.3524532244583	-9389.653742806997	-926.7926423210411	1374.0481009562122	1189.4390043658727
46493	3800.6749089016	4256.400138899107	4326.453751841555	267.5723026153754	-1863.1466448864237	-276.6460444824635	-564.2226231580321	-1945.8970154636052	-211.1565824954164	-337.28445179945925	-490.1630306725923	7150.328340921873	9447.592278837705	9685.38666375482	9709.846760628438	5711.959741502997	8954.039846338035	6997.41410316513	15015.044744422215	16051.936402888563	19556.747362616385	14181.958176782677	15453.392862511972	758.5203799282322	1064.1352339825046	1025.9866265437538	35602.73220476794	10166.267367594295	13733.237967190846	-1739.4525206328017	-1480.7841507908188	-983.4979796151345	-2007.755688489317	-2955.87001224795	-391.5024404464515	-1426.982259504718	-670.5974712629596	-567.5376270663537	824.197713319395	1721.0544835555972	1148.5622361444316	1078.7157738793753	880.0958258324283	4352.200762416539	17953.74738659787	-19254.46930829724	5202.1911532092645	10936.037728213047	11257.175058258203
1775706	8060.174340104092	8287.051065477954	8193.68768885339	1215.7601989441014	-665.3580941803539	255.5836036355392	2382.7545437432823	-199.72673539241228	-412.02462957143916	216.03448832822897	-72.05385401122933	3830.402287968919	5103.461876698351	2353.9112250938933	4290.881935130254	2985.979648093047	4747.671553709557	1946.8474579527128	8106.194600657938	8101.801186993062	10037.201833112162	9266.4002026417	9371.16664948191	2434.2270893841524	2809.881132474314	2351.0207001616645	6063.823279777651	17368.57537180778	13255.768905734101	276.37920740544695	368.985417185499	1225.301884430079	461.7914329579932	460.55792680406034	464.22804981451054	841.7329634692749	1358.1705125252874	1362.3772242252878	840.441592837315	2112.6083028893795	2276.382812271443	1872.8915705925488	1053.7884672819525	4831.962008787717	11301.52749135864	-10377.402291047454	888.35613543797	6053.616905815628	6137.324223167798
11544074	8169.1160306411875	8128.372369240965	8252.493091157497	744.5625258022774	-1402.4380278435315	-187.0883570439928	1667.0329956259877	-838.9210632479862	-1000.5964836387748	-211.44864476305426	-550.0559826619972	4399.49647090285	6306.957949576424	3378.3598463582766	5278.615151077134	3783.033831603878	5365.102959782807	2085.2721401918616	10306.885845509809	10111.272949669075	11593.97064664134	11495.244252455352	11451.562715191083	2143.0939857553612	3198.541589416146	2566.5711598522566	7154.429370271453	14344.026415426102	20648.673540385247	-291.02688473776846	-105.5915719454687	728.8494647272981	40.50813851498833	-0.14464177963998281	-95.55329773707317	244.03279975585681	807.9954995547691	1033.7351979636012	490.01253679285566	2125.7377916598934	2329.975783993029	1799.9824978090385	953.0407489561803	6120.143599521238	13688.17038675239	-12707.968961369123	677.5549764805357	6857.663130909463	6202.971501597483
30791	-363.20413199837617	-642.5925304835775	-732.1027695114499	-2319.026382474808	-2828.7326216206625	-2463.5296030757127	-1369.9612070193116	-2829.375243478792	-2667.5980417325163	-2564.0630464721557	-2630.1207341089194	-653.3971683542314	-703.6410159174033	-880.2470283480868	-972.8102410135464	-843.7436867975783	-777.9036258310157	-1468.6376997959146	403.00066931296226	-183.08503740641237	237.1188622563172	-462.70110824157416	-389.0753070789584	-1367.6229059518646	-1525.1804585488476	-1352.463208544615	-176.73061764552426	-340.4671592037314	-82.84014850406251	10546.426750356723	6873.324430625506	5442.240055820964	5516.368149321864	5212.657632592436	5710.827756033605	6060.059165866551	5436.724302282551	5736.362809123095	-2182.5400695157095	-1434.0314510551125	-1726.4916152339347	-1833.7291673356722	-2156.8766295493883	-712.5919609783512	482.38310367796663	-7496.692424753763	4794.122050387095	880.2242859718706	902.0172113689977
57333	-267.10030974662084	-488.80842848716605	-629.4679661673858	-2349.136158756748	-3068.4575500070146	-2519.3948446144004	-1266.0842423426366	-3094.8397620991136	-2822.275562951389	-2566.9551982478993	-2623.2527778675167	-466.4522279461564	-650.6353322541727	-918.7012989889627	-874.726518694018	-844.842546399657	-927.9299447036638	-1448.4407807318005	716.3635032593893	124.18442932771353	538.9297353056777	-440.6275076086689	-286.90697355769794	-1284.4569978672725	-1402.5449537745653	-1269.9154126516223	130.68650194878586	-83.21714833829532	238.97206065149544	8106.4564858470285	11514.511279277156	6947.734649432152	6898.520823184743	6930.97891522716	6941.921363727513	7466.848220721976	6760.642402973564	7434.810479765001	-2111.2074846428113	-1491.3162716597549	-1681.9056658326363	-1700.1719864918887	-2110.695532259716	-560.8851682170105	878.8677636584247	-8083.66133122871	4390.736438266794	815.3686028271534	922.4950550272488
57337	683.4632955235079	376.6870201184921	261.475450268593	-1612.5665186599122	-2275.21142045159	-1746.0836175350703	-317.1441663589386	-2145.8748674334643	-2101.3173656375006	-1827.7327282784206	-1944.7174804905414	259.5572129344687	152.7560137671415	-254.8807552937963	-97.59207682453172	-107.37972182764024	-229.90123476272657	-520.4760632707656	1429.0140463376188	691.343327261708	1359.9352111039505	475.2844665759126	765.495977786773	-726.0350653218447	-966.2977032384591	-733.9242602319451	465.08666817406026	850.8282769606969	1210.0770186051477	6332.077688294608	6513.858351101617	11400.618981757105	7547.250832188773	7411.998070383403	5699.522479285093	6941.410180670497	6324.422016345419	7027.139051149634	-1627.7518228060185	-1093.4254958426818	-1168.5421299938942	-1219.2093725951072	-1616.7988344551015	14.272285587949824	2382.7473246201253	-7295.852149570762	3626.6350917690734	1747.2797514840956	1706.409776677433
57341	349.4444278779555	195.0017301294135	95.31770605489788	-886.9807850126587	-1374.9166036407264	-1063.8531265747788	-131.22208951945626	-1318.4746677789187	-1205.677148871341	-1072.3446006378688	-1131.627289115619	330.80707843297597	283.9942040027281	21.976942220587816	103.12425883358954	21.644066050391316	-169.0744924478931	-244.08094892167176	1059.1252649629762	412.3260461873753	947.2662647290521	281.1576148389162	384.6283367093557	-446.0989610874363	-618.4806162548946	-504.42746680569485	406.09722381298315	477.8901123240738	771.8634978435189	4497.384618370426	4534.701827647215	4986.030297244171	6776.591702443035	5236.703454696638	3788.603459908929	4531.903282512092	3767.9160852197897	4402.598454556103	-976.6371537986547	-691.5401889025798	-730.9678782314314	-767.8480547979559	-958.456269982116	57.12946465488233	1319.0988268093724	-4201.160202004494	2355.521285705916	1060.2248136062403	1084.1584021800586
699859	319.70259004358496	199.14622336107314	65.72434612645065	-724.5327458823222	-1099.642398137904	-923.2975040884515	-46.916000730164455	-983.7785472516512	-1031.7159819165604	-916.2521543353421	-980.9670529322312	371.66581680298697	197.72448889007205	19.273511631594687	112.46339124700684	113.86535181491759	-42.13514631068671	-143.63087685793715	800.0743699132223	510.6333124321681	848.5818890825055	179.62274848642195	341.3669641115306	-248.6733090509007	-439.028676777744	-313.15461310181234	456.06786581133656	495.64265996408295	758.5843182267084	3550.462893473174	3973.7861786419917	4514.23269610629	4835.089730326386	5808.507173522601	3245.620867929746	3917.5826988599447	3447.437962458061	3792.6498207150426	-752.5337893690566	-511.66501502204454	-550.7646086269344	-586.4531015852244	-740.1185605788389	58.378456060311294	1104.204825797157	-3740.385801993857	2028.32374709502	911.8240653114519	1008.9029134892104
22422	144.53041159093556	-89.77334504985213	-170.9760638799081	-1887.4905091405824	-2504.7098039890197	-1964.6521353640082	-1134.4283734600403	-2361.014640582074	-2003.8814214607246	-1989.832743086079	-2081.99012908244	-509.7779951757974	-373.67943584047794	-443.14377982084056	-521.1283598652182	-530.1981551285986	-335.25392121244045	-859.925548048926	996.3325625270855	61.6989171529149	1068.0482260617025	342.1756854464609	567.0533475435382	-1134.1145073322812	-1310.9271278202355	-1116.3418173153573	499.89266080278827	109.46829588766713	119.10006955694361	5215.398498245213	5387.626350187714	4979.177833291169	4886.214552638201	4070.310486119016	9999.743722260479	6261.724752817292	5409.109278159551	5703.027751584719	-1868.7159222653895	-1317.2509918193125	-1323.9471596897295	-1378.118846293804	-1845.7798268270672	-649.1968725914558	869.1798819591849	-7104.205851728133	4578.596995380509	1719.9073459676483	1741.4328642849362
56623	94.07501907331007	-280.9168597950527	-457.82243176014435	-2068.043929016796	-2737.9131947328447	-2330.6240720578303	-1449.3315301474613	-2638.938600975229	-2652.9819025815605	-2489.7722921936765	-2413.5309516528555	-948.3644685003926	-677.1009973979417	-908.5346714645281	-876.8188273927703	-1010.0454865201465	-852.1192826286074	-1539.1882493334465	734.7526548673247	-30.67706587944557	430.2654542708305	-144.68333724109817	81.75168870855092	-1209.4891844466142	-1370.4784755560895	-1217.3786213942944	87.74146534642173	-192.7937676900669	106.3423965278906	5582.334654541144	5820.267668849263	5279.283984457734	5341.030306431991	4866.979083627311	6502.610472410761	10614.762128868753	6225.25078246892	6055.231431009567	-1892.0587374535003	-1374.3926320970695	-1418.7302026379887	-1444.1176228958443	-1931.9305202285373	-1075.098266524177	964.3209352719215	-7852.975730853494	3895.726327451597	1398.4725476591732	1449.5891426984203
61773	249.48806589760346	36.18452060774409	-227.3484481877133	-1651.9930805254264	-2376.566817789053	-1878.3110046537442	-699.7775235402619	-2405.5660971556554	-1885.6028127992931	-1770.2908145542724	-1935.0813931734174	-892.9521724981491	-596.0119832842942	-1164.172452266443	-941.6383102190075	-928.5708747867985	-588.7846358085833	-1341.628842643529	927.3708951735305	34.99793932314104	740.3250148721193	91.26194818811662	170.47736960205276	-761.8658916798502	-1018.4127447460186	-716.1267528221971	9.87004908257046	234.72131409073842	703.754391269448	5441.237931685555	5770.98078582328	6337.532710340693	5135.509048201708	4906.674675797299	5757.901816868954	7819.602266031034	11822.020482581294	7351.562553842062	-1824.7916681968338	-1152.5489871056784	-1125.6081547560266	-1193.6585152133102	-1803.2054631034957	-601.9929150664625	1699.337536843368	-8417.919087423132	4179.233584987678	1812.4208870795137	1906.0907332227248
67637	273.7855998422897	-11.470731483798659	-146.17827378553227	-1423.3962004342734	-1990.9431219300793	-1673.8887530088898	-871.788927443141	-1918.4439532849124	-1738.3884660300582	-1684.1308278837741	-1714.8404165562308	-773.5763697141235	-519.2321600721766	-1005.9269087802661	-828.675722158411	-827.7000423018455	-553.1947095644623	-1521.3343777622315	901.5750332820951	8.44104353718675	707.0080207374335	71.15030101545486	347.9905648677094	-727.2712637689505	-838.2507028513197	-650.0353118920332	9.899322031394881	306.6114100695376	861.6691507823147	5280.444682661659	5483.685856176608	6062.401092158127	5577.981219261981	5098.43040503361	4591.814726584213	6225.847087773172	6590.636488577344	10011.132952012484	-1446.1473979942048	-975.9829456839489	-929.4729102097428	-982.6475677126602	-1444.5779222246233	-669.4252816318159	1803.6355732652332	-7557.165893619287	2892.6228510052183	1514.7311262616747	1456.7382011545328
33903	153.79279475271687	179.00429460552456	449.6067726101536	5718.408569371054	4683.550578243998	4397.324889167363	4075.1396496217085	5473.935436468652	3188.207908656272	4032.8584645861465	4326.049720316957	-2105.789284020697	-1580.2916023564314	-2131.023718303655	-1691.1848819574093	-2225.093758885913	-1760.5145098188573	-3060.447228748325	1063.0721825034611	1095.277542025781	868.8189585259951	491.69255033893734	274.040210725561	4371.363121253776	3692.5218517534267	4333.054789839773	5.980043975430021	354.4243013592397	375.0669911461804	-2628.29396765615	-2549.3710982260186	-2115.3549404071478	-2475.459766975123	-3030.5339157233893	-1738.179539769274	-1745.4853588924457	-1404.9684552143462	-1607.4557323126544	11127.277467708984	7347.797418322538	7379.09352049713	7014.541213929035	9295.66418667042	1722.1830596275813	1635.3516487362067	-9259.82553920467	-2185.415392603657	-759.190498719192	-716.4261738644377
57459	855.5556016386894	961.6632280783757	1072.102698441845	6660.478552760098	4926.132072619785	4969.660369999812	5490.376284863998	5778.246283975007	3822.4833661068033	4987.004710580583	5034.568366344414	-1483.2346871800105	-895.778918370605	-1849.3481361347701	-1122.590922547199	-1688.593800011649	-1062.7024726999366	-2963.495258458107	1763.4063553255282	1860.757647324747	2201.836016463386	1534.388393873468	1088.4781310250114	5034.274084587843	4568.049776604179	5401.810173896847	379.2323561748292	1685.4692495227996	1939.8484718659356	-2352.201754414804	-2295.43318375766	-1906.230464224575	-2124.560570565208	-2636.7889163602767	-1546.1199438149215	-1519.9099683551203	-1117.6168807703725	-1309.2579425934794	8561.66351170773	12323.146591669518	9139.068297310932	8655.342914233079	8395.19667908058	3226.64511558959	2219.9340311634833	-9919.805950801578	-2135.4901261203436	-187.89788827639904	-238.61389437041697
77661	458.60069119709476	847.251404379356	868.2526344008385	9703.762119849285	6929.039764950814	6324.424608525156	8043.239010791902	9075.190922958735	4605.368545887692	6903.333469212175	6750.452400987442	-3366.9308253375593	-2187.8819700789736	-3384.651051053999	-2582.0560973119127	-3433.463601049095	-2893.8096944534486	-5840.22533002903	2220.000096370837	1718.607206470032	2840.7431110619773	1116.0137009446394	880.8949079584895	7546.9007009741545	5883.954775558197	6735.729785056026	-836.031085546408	1858.7761620635888	1930.795861370027	-3940.440738071413	-3869.4287907026855	-3095.778165957463	-3570.3534929872976	-4122.2062038117565	-2588.2712935997633	-2452.5848023844087	-1880.3887330806901	-2257.7623363841954	12183.249660508194	12906.170389622104	17653.306115607906	13580.54552645018	12170.436904943075	4700.205801408038	3072.150322343342	-15027.850223258982	-3640.373455424765	-759.4486624870083	-888.5144711175153
177706	331.30118248646863	351.70002424858023	486.5152264759003	4386.077202191676	3086.8936871240044	3211.449765036241	3401.3851186608404	4001.620160989387	2716.1787252160284	3305.8569647659374	3327.6445231020252	-1622.7742209342632	-1072.0410443998235	-1470.6641781124995	-1258.1624822754907	-1733.069663325107	-1203.111093559352	-2186.6773422042615	851.4450524280899	538.7373192121408	919.5153455234811	435.91473387208737	290.8174115723797	3394.265128862373	2989.6331182100616	3468.274656976886	-58.25089432759424	663.8137094047042	704.433974253486	-1590.1909676957978	-1559.6558084686822	-1292.3511077185228	-1505.5068665586314	-1818.2687518102612	-1037.0437541262775	-999.8913950963752	-733.9897701564421	-851.8596552209328	5230.1778140845545	5639.544623874537	6107.517737497623	7608.005474339407	5250.722183698768	945.9670364029948	1411.7626054850125	-6331.67525934818	-1332.28722883728	-309.17359738284006	-325.9515532917111
581536	1519.701998331647	1796.0624497841486	1980.3387359746455	10325.272871744437	10887.572722519426	9189.500476495443	6885.906656680518	11138.139507912281	7110.365838939906	8642.089436470877	9065.400710990489	-2675.4641418629963	-1825.10605683225	-2658.353675488752	-2022.4591238199512	-3124.3885005073885	-1079.3418814372176	-3414.3635269685055	1437.371521526944	2393.678467267333	2845.9695311078817	1858.0095087098682	1204.913603704767	8425.137227935124	7096.2595243863825	8232.7900765241	1942.263035935367	1267.248115424034	1715.258945307779	-3552.2318528353644	-3405.784681506566	-2714.1226664666565	-3160.0467310868667	-3999.892942616152	-2087.1209184876684	-2316.6105783878957	-1680.2637372273987	-1922.5970544317051	15851.141035300087	11729.403436402481	11358.182697684493	11009.406150472387	18701.115252792373	2225.6308222825814	2465.090522660511	-13596.315045701911	-2620.980633278672	1.0429656206556501	343.32136502541834
23829	4387.29300649196	3981.394834093551	3861.9597408187396	5157.121406608748	490.36168456665405	1105.7991550207983	12363.266177238467	2925.339979442004	-6735.871672357112	92.44819641384538	-570.3146199169589	13999.098833772377	15650.766239489623	10938.170622074045	14133.189327284046	17234.374484675485	8567.869521642118	9132.53786714984	26749.25161195987	26683.06290255057	22819.793947267826	16879.021721790647	19779.904846536083	5400.335828828687	2815.412857099896	2935.380480355825	8420.765078369075	10768.723590898422	11148.22748136628	-4924.475771339328	-4551.18078736608	-2479.190797756103	-4489.94628509633	-4583.907916505567	-2428.113499910606	-2588.110719227321	-3387.901867490422	-3747.620419820565	8437.694134501164	12207.634005758682	7699.177938421744	5199.252102839504	8480.134913041042	56217.23805589718	16415.271393615672	-29989.884278434904	-4859.14773962534	661.3355536759335	-1320.836290709322
39668	16560.36936258772	16032.31157531841	16929.819123825757	-8.926487513617928	-2868.115518962167	-1100.8071201774057	713.7787227058767	-2921.26860816563	-2385.9931062858477	-1468.8987493173665	-1527.4137779871257	5686.636720693095	8473.79359760484	5005.844551647297	7821.22575017339	4691.744560547431	5115.1366611296435	-595.636463702134	19743.370019538528	16760.720437149565	18066.359440857126	18891.29219768227	19096.757373178873	3443.267842045287	3258.0968632932245	3537.778474608024	15457.104693349052	18180.309442742226	19414.542172489644	-2094.6875930206097	-1674.461792324607	-254.25073518975339	-1577.3008014417555	-2397.4668894437764	256.4976938762904	307.2383008596971	1498.0843112445116	789.8306955979588	959.8213256679783	1575.610902108141	1712.7832497724476	1103.6024681279573	1203.9471448248541	5319.446796207059	42310.988528698945	-30792.31935516437	499.62350160029945	10367.393352682215	9974.992750489495
57216	-468.8077838228144	-613.3898259611526	-645.9025200499555	-597.311211356091	-637.4987170134699	-612.0173866743669	-339.3638472339476	-678.7108408848542	-666.9140939414451	-640.8349061762526	-633.4520740116278	-81.65548135777365	10.479098471631886	-21.169908069042087	-39.69724407647982	-52.26425861241622	-73.3519185408058	-26.44026343359852	-63.98274077896005	211.99228546524213	-203.2645847650734	-344.11306664198435	-230.09600704425333	-566.5570942277996	-779.1744556609375	-642.7226419256623	-334.1999793480973	-494.5469609119166	-547.425194737829	-407.8976294514897	-433.1337960912929	-428.4880081386774	-442.0808223024219	-429.4861361318695	-365.8811414125491	-320.01691791937276	-318.11164994360854	-431.76678273093023	-678.2797046210136	-688.5757626665726	-683.2311467164815	-688.0488764450527	-664.4685905481342	42.75358333779001	-372.8695396158364	2961.199735521326	-323.93645023708444	-580.1904520348746	-528.5047539760168
30891	-12676.684098569016	-13797.543816437894	-13703.216243090248	-27314.02807553778	-39013.982328602826	-28704.866164627685	-15756.193315339062	-37240.4970107991	-27519.27579162335	-28704.757322671747	-28490.06221805366	-11929.804470563755	-10943.520622141503	-9807.508520181	-10056.503843937442	-12554.661151997887	-4699.68355573299	-7038.520543650924	-6503.468992665524	-5021.868319190265	4370.249693268356	-5615.844080238606	-5755.196498931651	-21170.66678878486	-20599.530483009763	-20094.375295250495	-611.4665833085307	-7810.904155013963	-5433.69643707956	14672.608811127757	7333.608158485457	4905.120183888391	1.9387031410232325	460.5340019848149	12456.182287767851	12651.94082721585	12123.754103454294	7844.874090200381	-25956.64806704274	-17360.993970870164	-20637.587961916393	-20934.26424190264	-26069.357831460486	-6368.812122548718	-3308.4049378143754	-64811.63296133358	96033.98526890701	38391.97634478686	37096.81133591997
56424	571.5092385805299	364.5224242393049	-60.73399829677986	-5787.883958552457	-9121.06814167161	-6112.993731490472	-4023.4854049787527	-9260.78922133836	-5853.415194834008	-6201.3374763335905	-5670.154117711967	-817.554229633342	-196.39127549563636	-248.60372885415708	-57.51002005873519	-1342.0795238888131	3268.5469309370224	1157.4875284796838	3576.715359680119	3085.545230341667	10887.924107218823	5983.14092317845	6164.963837693485	-3346.790406671269	-2655.502530806829	-2944.848146821384	6793.335621278241	5062.0205107129295	6518.636293526956	739.068107375823	257.99275747310406	822.8061031426091	-463.16236828511256	-529.4619163640518	1227.2985869416234	1760.0608737346888	1955.2668023856504	1297.477618403707	-5482.303828981805	-2791.0026697299127	-3091.0880580847283	-3638.6301585147676	-5827.995326100794	222.58205921092483	7640.509766544925	-19657.43911505435	16911.570258219894	33097.10165932682	24553.523898639894
67408	-499.19470777778025	-851.0374757442764	-1162.6947972677501	-8235.158359043524	-11106.748311553725	-8856.857596096295	-5592.563704619218	-11632.742536536072	-8389.057527684225	-8922.167386963647	-8483.095658010501	-1744.1608828791932	-1159.4719149791235	-963.777846963596	-537.6255351430816	-2484.0533785365205	1974.391482807692	-141.43158297940363	2749.658728986401	2456.6324903611703	9387.052191819646	5258.922930204242	5335.272672336426	-4962.196246043708	-4653.586270439712	-4799.3944893373455	5853.661002671512	3765.9921812315806	5319.593747774596	328.8533674206607	-493.10210411374726	317.07437974343446	-1108.6463604609498	-1149.7946539220502	1256.4475879716	1431.5681303732244	1405.1915080526753	957.2074015949257	-6306.4105959584385	-3831.2107443983286	-4441.138324540555	-5043.312732261957	-6668.658273058516	-1548.077069509523	6700.327602028113	-22495.82431158441	18477.295823595174	25366.38474312302	34315.74924279137
28876	-6211.89648489637	-7181.5703553026015	-7271.946278163268	-18360.217376209723	-25230.451168832682	-20599.37093182679	-10433.507242272135	-23607.75539760293	-20405.352833258265	-20538.346671617925	-20719.186602724687	-7175.590978154351	-6750.393895301392	-5269.2354738933755	-6303.969646159352	-7820.676820142477	-3910.4236386273615	-5949.545186825098	1066.0326848763389	670.5611778441896	5143.794296446225	-1250.1631670676918	-734.7462971990269	-12715.171522109124	-12988.275762231911	-12408.59752946006	2486.0627802652493	-3614.943965950032	-2041.1363236353104	13508.421976077732	10851.249969982966	9212.686785505179	6811.347196333173	5216.300070950701	15801.104400322267	14355.336483787381	11212.850763796187	10676.239663492628	-16064.57658763615	-10650.099980876275	-12951.184673228585	-13055.293156055559	-16410.717583540107	-2882.0514896837713	1738.2889201104417	-43566.32726153094	37503.49220285908	21301.22703574098	22354.762739637965
39682	-5295.051607911307	-6001.167878260224	-5869.943317889987	-14097.869982209555	-19398.089906243797	-14460.671062999605	-8462.206787737816	-18572.26322863887	-13678.821028327959	-14262.20016886068	-14328.032895521672	-5280.509276089824	-4663.132009054326	-4468.28504364846	-4590.4815360226585	-5417.812412586558	-1231.9017140498281	-3582.8615406822746	-1908.254743308202	-1547.2849213033678	4397.294728018628	-1245.007035325032	-1202.8336260978872	-9982.633760031646	-9432.04631820114	-9684.017948237608	2000.8329844849927	-1185.4475968190648	-137.0537375297762	10434.645354556334	7289.18646170938	5834.851322099217	2878.8869818064013	2934.6411358758205	9447.156147756286	9570.693598843482	9493.946517328197	7704.182578364489	-12773.170056614648	-8288.915128198794	-9852.259116777634	-10087.732987149368	-12773.715783212898	-3878.44253561377	1044.3746382622783	-35718.397545102074	39573.388511657315	21948.696027266582	22191.099812450448
22594	437.9186367883511	-35.813820429498605	-353.20708703810453	-2722.5321320344983	-4059.6259724128313	-2956.6735786652644	-1704.3477338406747	-4093.676464250714	-2926.375883264866	-2881.996636493801	-2912.107852250169	-1567.4802102620897	-1292.309076224325	-1576.5798741276537	-1319.306577632367	-1631.8397190805888	-386.8597832966857	-1628.3419317521907	639.5248514261464	-14.789165149867628	1884.4620411650094	949.8784234863906	1111.8852103303957	-955.2642443972281	-1133.5502679069623	-840.4438371360261	373.28607308640227	1158.3767625332403	1569.218094904005	2525.8286414056147	1931.0808943630227	3433.2371428842316	1654.159467399476	1446.615047317518	3253.350623217648	4692.214017496834	4172.691909359765	3855.0125010486004	-2453.0196854329147	-1322.5538558254386	-1173.3226884827677	-1343.4943126281314	-2522.537277405995	-1072.902125215575	2984.190661774538	-11663.69624090167	6700.7335689313895	8095.566562823018	8039.5950222288375
27611	402.86460970528447	102.21733518315233	-126.87774098337519	-1838.627866977213	-3040.130202694429	-2024.6998840464285	-666.7215040082959	-3062.8252322830454	-1908.3947989451767	-1931.1742832226555	-1947.1633427718132	-952.6770694844064	-771.4114626043521	-901.4278013734063	-722.7552458592934	-1176.039444340744	-200.47650867865366	-1025.8549573239318	770.7090112832936	400.81854120999634	2456.466580570941	1225.8438727361004	1106.2930535527148	-365.0051798756973	-446.5759864382131	-201.23148865318677	781.3941289432796	1352.1594842521195	1950.7438107958974	2017.0845131220199	2042.3889418339318	2781.4795211155993	1757.3070437653664	1245.2631468408276	2888.444749974704	3137.9755004908884	3669.585240455238	3207.894777582015	-1909.6335489402477	-943.1388258267498	-660.7576385365384	-896.4204388976914	-1993.6356297161815	-537.6630348179356	2429.7410369701847	-9882.723366260709	6143.363207099091	7372.8544354257465	7550.005790682022
57385	3965.253660687237	4082.7659083623066	3455.141123137785	-2048.6018565147897	-3466.7736592851634	-2657.3084856608702	-336.899970787094	-3247.72911700019	-3107.713146902425	-2643.0182724519145	-2951.4157565976375	3385.481338033637	3506.8777437859635	2558.0076510576137	2875.642749949645	2939.826040054598	1914.3727886576635	1439.723382394784	7392.373167679672	4800.969041794924	7158.763428624936	5196.233434239477	5584.431934631422	-216.69876176893297	-1070.8421201218414	-298.4944825079825	5011.165475573684	4179.187432661565	4207.565793133852	4031.626285886811	4024.772317929508	4929.721721693361	3830.3472029332934	3313.1623287621587	5269.574613150653	5103.475256545122	4092.0828219874365	3741.9216290262493	-1895.6845104738532	-385.8154709002472	-968.1621119544947	-1355.0567242136478	-1853.8416742907682	1947.173107731995	6250.633760228953	-12673.165578267879	3326.26280142491	6564.001764349992	6894.596501483547
57307	4406.497643511346	4099.441263443585	3677.9493616875757	-791.9290740488931	-1832.243423674273	-954.203479154445	-633.770270083571	-1962.1105879384486	-1131.65072100098	-952.9383032788406	-1044.5238503933701	1981.8699434352372	2193.490961320472	1108.803620862719	1790.3706944208116	1478.4483809870062	3318.2764869451094	992.7446036165502	4308.174966746617	3874.383540549218	6861.471385019098	6496.993890401611	7140.135957298193	203.30690109155535	37.69141304170137	72.08653150800137	4371.437921357537	5826.402106887959	5939.412776196491	598.5000893680823	778.3913155547906	1369.145668997632	644.0074291410872	619.8262792859318	1921.5863033836936	1966.270477737648	1838.477553625481	1916.937700259206	-995.783876785656	-279.9659505194181	-252.55789565028414	-463.8617530778487	-885.4864403668932	625.0561903026191	6796.946034307608	-9558.580825651059	2755.934198282798	9204.746615918168	9151.871453451922
60799	2646.640838253077	2296.3064577155337	2235.4391872153997	-838.5027834565483	-2106.90771429107	-996.4531155432869	-559.3783392991769	-2113.4102711302944	-1141.1968904802593	-1041.7275054780207	-1070.97376331066	1264.0745707318188	1276.0777629112126	810.0707741852004	1168.8797013002809	887.8001176400303	2330.2903481678086	1204.5509225755854	3230.5614059973473	2614.653477852745	4830.957890609372	4854.439041090667	5319.245265543629	-254.56012534209498	-32.9482571408104	-190.45473239470633	3291.3844477323473	4455.988305626444	4579.02994288671	591.4494769964775	587.7019599065172	1487.5460055963472	782.987917633734	475.7568979201891	1055.2888243880427	1311.403436892778	1156.749095816605	1359.4698248540262	-1006.0613203310611	-163.1420454226276	-216.9483189556595	-316.3159952365952	-943.9411054530074	611.8111319510508	4684.08530396581	-6935.893012509355	3235.590802508208	6842.211306862406	6947.639533187025
68697	3285.2938900933186	2752.5612803682825	2697.9817674002743	-874.96794153776	-1817.8867014972225	-1008.1098343460602	-675.1227894480196	-1930.010922137879	-1234.9457315278364	-1092.62743211135	-1100.7318856321483	1391.4702410155892	1655.3007340793615	902.6844332228234	1472.1705197826157	1251.1089500396324	2652.861446457027	736.7330646943419	3356.848800658134	3184.166830073572	5534.38188362264	4923.719832631454	5490.480790504394	-328.7014048793294	-162.98157565303154	-370.84951016188364	3710.2007847543937	4947.3425081314	4861.079470589764	240.87123552652048	300.55863827401527	1099.3403142405978	332.4125544324782	104.98300316990446	991.6092425007632	1429.259420714188	1074.560158535656	1160.7722209236156	-924.017733781284	-305.4905490240985	-300.79687550745	-421.76343199210476	-835.5389113508421	737.4022575694012	5356.0795386815025	-7593.112346403507	2939.0555238459337	7167.1442574996	7124.109968626865
27048	1495.1672089233189	-470.77231228232085	-249.12915214166037	-10031.949300199052	-13539.227511448047	-11149.915807211302	-5990.47980710595	-13130.21901287664	-11654.41769746934	-11326.892774651318	-11772.347046498362	-97.68166957425296	-129.61811632704473	14.508312865135395	-648.0530420935008	-207.18977308344842	-1178.8627999195808	-958.8399966956168	6536.2556736892275	6195.9396402525745	4015.3714227510645	2044.4661316195454	3390.006980200149	-7151.671833862544	-8126.209619699777	-7194.892691062332	3376.0064028133056	-1759.080954978894	-1188.7297328617492	13162.64854299291	12984.293344995334	11100.173946977979	10159.527891712765	7563.92244380126	16570.846049927626	14196.122344470048	11125.300487568387	12243.208537139444	-9211.330287457977	-6616.14916104489	-7669.276050644725	-7887.935399188675	-9254.914596045917	1435.7012601232896	4886.199882428936	-30288.434371048283	16114.514690393898	2919.3318129892523	3608.97894844075
58686	-432.4724571839647	-3737.536063664067	-3170.3499196312937	-21985.54322951746	-28455.509233675763	-24296.270495537527	-15741.346783745588	-27387.971884168957	-26682.071298142364	-24864.811735344163	-25243.188611570622	-3431.66065642052	-1382.8904191953106	-767.0036607078268	-2046.7531260342273	-3395.70321740414	-1532.911377123504	-7374.263631243289	11245.933513399828	11124.75886887937	15097.39952630033	8700.27314601102	10940.000536404988	-14476.561096461599	-14756.815089101683	-13445.37433810945	17396.733142665304	5117.483534815336	6999.670935660031	22479.68395972832	20866.999600036936	20633.162949387217	15590.12046924469	11844.319137206438	26859.635616614803	26451.253394235973	22702.221081811826	22807.67771629746	-18295.638143510412	-12825.941973653324	-14503.964260103992	-15171.444000618949	-18356.378203901877	-2897.066058548645	24522.989519728344	-77536.33669320442	45832.65889632047	29817.013654659437	30928.833043066734
27884	1094.4799456848214	1532.514412306102	1710.3071061400517	2724.6617057108897	3948.4499764782468	2303.643771019038	-980.6602706687195	3301.2414611325535	2418.175106256348	2912.8877389977065	2698.4209321930575	1315.855187488326	1268.2276090580513	1572.1274387708936	1833.6793465863755	831.263309065273	8491.333260120395	7294.94277718882	1180.650107896042	10533.259080079613	10066.463655104115	5076.807862154049	4069.9379911163687	3189.9469513397535	610.6172758510706	2626.54172617652	8873.48157541089	1341.6037770425257	1279.480136164745	-3493.169395238429	-3307.7823568515087	-2025.8972084253708	-2733.0790873244905	-2504.629548230994	-1601.561446215888	-2419.189066219713	-1317.1230056419986	-1615.3163421383406	4019.6092731063945	2738.053239552667	1934.220817833851	2558.8343049328205	4175.486574781683	-1553.8026297161005	1181.284816366286	-11093.675745122542	1885.3070861043873	2166.7974382145158	4500.913569002735
192547	2163.387987184394	2358.905829170896	2598.957376057232	2572.5801159873868	3927.8835881274526	2258.670704519827	-417.31152196687543	3930.530776162042	2665.3710689869463	2824.83093562081	2768.27239610202	1752.8268036648087	1772.5468717061278	1640.2055916943698	2323.0906018422215	908.3040202927054	8433.09103433543	6660.8800795417355	1456.9960998148258	8395.848519597477	9180.769820039455	5441.482173940118	5027.011864481698	2651.596315264404	1883.3820455715195	2843.0396120956807	8565.851139752587	2146.0300496420073	2741.4791078218177	-2181.9689365188046	-2117.5735371878695	-1229.2805497133286	-1724.039020173537	-1684.012381421266	-1278.5385005679545	-1805.3514050998922	-1268.827911030784	-1334.1578432438798	4526.366341805549	3443.2111431676467	2661.4367667240485	3070.4457619618393	4295.086453059301	-358.04632636672903	2455.9054725904093	-7705.704129905324	1348.472803282676	3157.6058247410806	3851.111866068224
4041464	5127.278971796002	6076.638231790012	7029.344234102409	6007.9696547698495	7765.696511182619	4904.270887153003	-2105.104121468512	8644.45578932038	5295.4995217798805	5198.3444124763755	4838.484078829696	5696.482460456008	9785.726109525107	7938.833993190365	10942.762656681833	2849.5591849240204	23980.327069414445	15584.150723688457	14314.53180220127	31231.205649016643	40884.9678699192	22885.651981798135	22789.04829552132	6986.803112975243	5792.9340650560125	7183.117388237067	42696.40330707782	11035.250889836461	15032.94317448914	-11881.08518145806	-11644.906935436045	-8237.751446512671	-10881.831305998923	-11198.975999937615	-5407.386961784818	-9101.841180652562	-5324.531550867323	-5630.659812345477	12057.843456004353	7598.988987980544	4674.623505097999	5993.601613510669	11571.624350997366	-3721.361886765971	21337.75940249369	-49640.92749478351	6711.769838143013	15263.423409132396	19844.05117066286
36390	4972.478254681231	4706.698568929454	3928.502391840305	4873.258862496666	2802.3139860452375	3900.381336200123	4884.366307393277	2498.299476175834	3567.638591605186	4377.618604060474	4009.36501711166	-1821.606903484532	-835.5686215937892	-1993.280726436539	-1332.7504763387496	-1959.5340530434112	-388.9738832814118	-3151.120405064766	1648.661742932123	1517.8542285465046	3139.617827207432	3081.6091903404695	2934.251590150675	8434.74230747634	8502.213125856066	8732.844687806728	507.0062293025122	5135.793601900713	6134.387375602029	-1449.8824684705146	-1342.3762115966192	-221.80890559151615	-1015.832442826809	-1110.7996610488349	-365.5260750348283	558.3576313246072	2648.076247790069	1725.3019297126943	2958.9620728126483	4709.894333111277	6047.97255631519	5177.456852351699	3055.5843430404793	1626.9865905263125	7174.611641973092	-14379.188967031627	-652.574506092956	6440.64904709909	5001.848590452042
42421	2757.8646949070458	2670.6076274768097	2136.400433217762	3515.2773467146617	2377.397863208321	3241.0143689166316	3885.863840410366	1906.7651317181255	2731.409665657405	3538.1797869254638	3104.9452840597637	-1537.7594586923813	-875.0920486807324	-1744.1571032030502	-1168.8511135786139	-1713.7244984920603	-617.3865226948086	-2517.0151160000505	832.2000781835412	553.1096059283142	1786.085099839931	1689.5624670808966	1565.7318526333283	6037.816911674734	5778.46992214735	6237.9613464198555	193.7444069715596	3066.643187351639	3261.3624865569154	-1081.730216618911	-1072.4121649216675	-142.8920595072142	-829.312342842303	-833.2385402820526	15.732596179662025	619.8966206171594	1855.9752298102767	1106.197763785269	1994.727524036632	3020.248681428822	3939.786917254255	3463.2198996156276	2051.43061460591	1007.8826602100902	4533.774095528477	-10849.944368925251	-318.82655811609675	4795.817112291917	3961.6770955224124
51080	5593.766031648282	5800.762436413561	5097.348985260247	1317.7786292341996	565.9966016566705	1455.5268034058854	1938.5244473742373	-10.000898472919545	795.3267109346942	1834.4055218771814	1441.0295859609307	1330.7250981043735	2013.9762438054952	806.9863189486058	1711.545217140509	472.2685678395053	1286.6813448108612	-845.7030142114357	3647.7006847459247	5076.693500043425	3197.4431458813233	4465.021120285175	4840.3927966109	4106.819663361996	3513.1537422962065	4052.9820855516564	2141.1716086227616	4320.40293046689	4904.206050851985	-1073.5921183225926	-737.1781379691538	468.3083618766194	-360.3693451115502	-460.8839950198753	78.66121653575954	653.3177210749348	2080.327509495115	1088.2270637386619	623.0110868854354	1320.620194593187	1421.1363735288433	1273.1055427664253	768.9934823956131	2785.7297249820085	7906.032794014476	-11986.454320321656	-1535.0590217042509	3368.3149686264987	2974.0969995714786
52106	5962.794169050399	6135.375925410139	5600.656818361835	2428.419515384242	1395.997746657582	2484.8785874806053	2928.5705469710774	631.2526748771866	1914.7052973236368	2803.1245842532835	2572.385790517662	362.998371062875	1368.1288744113986	55.23254995079162	918.0194648821937	-148.35905869891326	1211.6683679357448	-1330.3804024595684	3588.1647988560835	4620.770787308791	3632.110394051834	4957.786248835818	5090.862145681015	5519.651067332526	5285.4607063125995	5426.675807138201	2212.7511021831033	4776.68891838476	5354.670630649172	-1013.3803516406215	-714.427070406741	643.5572489087649	-460.89549317850157	-593.0737677066622	-66.47546268026903	967.2473369586788	2523.063295750162	1481.1796716559693	1478.1703472991387	2020.1133976208603	2182.1683646300708	1873.1339305206047	1401.0525317087759	2235.259799690937	8626.360290147524	-13248.896418346221	-1044.8984779861707	4585.14799008744	4094.566799056075
55125	5198.759654450047	4918.279644261036	4611.605903329033	1222.8774495192336	270.7868504850559	1144.0347657109844	1814.9985373495294	-175.0652300142948	663.8710668774305	1470.6434922878093	1170.5637489435176	475.2637719091982	1245.0048268780745	24.159580829379138	987.4588118088194	-258.3350217296469	648.8860553912848	-1449.3092090987261	3652.690566941319	4286.779443686503	2906.082016877831	3783.20337033057	4064.5389369566446	4465.324041107353	3667.158250097854	4246.195661238926	1843.4939764170608	3797.2996386059767	4125.972449765648	-790.906416908889	-787.0528125022569	808.1989556849605	-97.64424373790806	-249.33312819178838	44.146844506057235	999.2856523838155	2138.1555818812803	1393.433360379193	563.5262447208032	1218.7592310997948	1422.2492979490269	1109.3003902386936	664.4223554762984	2314.9730145901012	7484.140013886238	-11922.871174852045	-1369.165818413385	2977.023870753751	2651.633228234329
57246	6963.682945701866	6597.795380321504	6825.418480419049	2640.8143075946373	1397.055010209443	2684.3700534111135	2117.8570132662308	1150.9281125326609	1913.1897966539734	2795.897096111378	2680.7783619422516	774.0499756621687	1564.1151802627269	90.92340697275688	1018.2502940019028	480.3812366858306	1772.351710232653	-1155.4916922952902	4407.304769958936	5908.478473045037	4266.485598646664	5812.603487067203	6188.18144735609	5496.0118032386345	5522.418274455647	5267.013119308076	3303.4421394435635	5062.48959341326	5747.832353095433	-862.5824016084218	-488.7094249080449	1144.4760240515973	139.24880400393363	-23.672186976141916	379.16429714946275	1232.7510508032422	2725.608833630804	1710.2244227638728	2216.3002106019085	2925.71550039603	2924.5751567112993	2459.4204862815177	2237.57260889709	2705.498389462922	9760.779158383259	-14411.70109373538	-1352.9737115360451	4957.123229119109	4025.1617872456086
23432	-1194.4427362255497	-2887.5842525441876	-3128.1105227528087	-15321.816235174141	-19892.916177117637	-17672.981116858802	-10137.523696622913	-18687.205187400134	-19821.84727954443	-18397.911014261168	-19080.61816545702	-6268.943766054988	-5565.617018917912	-5558.2993415408655	-6317.260637418025	-6647.985914659881	-4114.463717705416	-9373.922059381006	5362.054205817751	1633.7934822716284	3720.3522293837323	455.59245597705024	1494.834999794581	-9759.781196741045	-10035.655600183136	-9037.793942632768	2442.960667268355	-2084.2777054441985	213.14039097275324	22508.693616290264	20694.981578067338	21962.90495687041	19933.96086344181	15626.214312942619	26567.091803985597	27108.974483534377	20956.227842630913	22126.977190071048	-12938.542375891959	-8855.942739663962	-10276.466766017227	-10841.765216212436	-13071.641496588945	-4634.327764187231	6154.619127434785	-48860.50641210815	25611.82849569704	11638.625333770258	12618.202284644562
57319	5336.334190287951	5173.098347395691	4218.934952677822	965.7183484362026	-1105.7789043591854	34.65922336020657	1094.8551294759636	-935.9496240840349	-22.347134514146205	423.5723714347152	-2.8563054990892454	-1486.1483063340102	-371.15943701032035	-1727.8721782037608	-849.5945784813648	-1912.2314656559786	-126.19132012995533	-2472.3381411306127	3936.9482265473516	1408.0824712544659	4662.149072221636	4159.67346029659	4242.319118562652	3817.3219994833757	3733.6087068687693	4143.069258140951	1851.185703105398	5190.535642440189	5834.3213461159685	2220.8484513050603	2329.4246444606283	4008.957179101639	2747.3680915820405	1876.613754484321	3564.995262234135	5661.225897005115	7113.103056722072	5942.18187712492	-143.3297379334894	1292.160059444374	2114.9355442304895	1356.782976405364	-127.58998567259275	128.16340546042073	7075.225026899862	-15757.14447372458	2499.43258951309	7446.873612918216	6859.888757358793
165303	5172.558258763918	4150.074239025081	3752.6876043055754	231.73328487205367	-1476.0027165363608	-197.23670555419613	614.1707141744199	-1518.2210564590728	-520.2140933995374	-110.72298813111246	-405.09023113624835	-2068.3936364304354	-922.3957204827759	-2178.0053114650573	-1572.8091740173822	-2094.718415494727	-349.454717990257	-3415.5979383275303	2894.525386162543	930.0471491818898	2915.3822914346392	3092.9451500893065	3553.8232163705807	3455.6256710578364	3090.948351030327	3529.425239666976	1717.9299067075085	4358.206289960735	4695.2369007197885	2831.9979242684954	2986.1939837425193	5673.208471272741	4138.430781268455	3059.466453417176	4414.760649327647	6580.4659183056665	8842.545462098356	7648.329192897705	-372.2747257635135	977.3281318351801	1492.3089822738661	1058.559692967139	-375.91912818442324	-655.8949137124638	7780.256601225866	-17062.761573232783	2100.5247945556625	7187.9971182858335	6476.550862295673
23569	-3785.8878251310734	-4519.663108259456	-4623.132160425386	-10621.141691863326	-15444.804952005225	-10826.890023531982	-6801.889698189917	-15815.286764835986	-11093.475672363089	-11118.770889947715	-10973.921848189586	-4463.721834026339	-3954.913804079325	-3754.037271591861	-4018.955054228675	-4680.370972573579	-2611.640184565069	-4143.427102030316	-262.93295865485584	-1143.0522405570368	2450.1941318300114	-1541.8851708839952	-1270.0788637917894	-7590.280332829685	-7788.631071783055	-7381.725715703393	-48.10597165741521	-2603.313532105168	-1589.2333104275167	9757.789644102548	7297.271814355821	6044.632446204481	4308.1415557024975	3609.243778210652	10697.39177349173	11200.803792079452	10332.990876041466	9100.953539991046	-9399.510699362301	-6474.571300881742	-7449.302863066267	-7527.434305783048	-9426.33502907223	-3156.5749795884594	-309.25399242919855	-29214.291104830427	26581.10730312114	13404.923272599217	14183.406031296905
22906	6888.786934390309	7570.444002417956	7548.946921668632	-360.8500780690918	-2124.992795030569	-1547.1144355041752	585.9299560026874	-1275.9548842491427	-2436.8972074874946	-1756.573332791359	-1803.139191778323	5142.77691828076	6490.487902695703	4384.054149392712	5557.618674876469	4664.961851131908	4649.894375566441	2965.5268112581853	11815.013197232478	10308.733410159282	11499.647488705177	9936.163153031579	11172.323523457993	84.85550101817313	505.7717235380212	-4.8156685265371095	7570.738087432398	10062.45368884311	10826.90755082085	-569.4656138273513	-351.09795326077176	-2.948310232282836	-655.2580506508446	-964.0757559034494	46.39557732743702	-284.32598701650534	-27.92061996568897	37.804338638822806	366.17107014074844	1307.0912523973566	1238.0169840820045	537.9989638139355	629.5433457513898	6946.966566274222	11953.554205067257	-11803.451276463997	-17.318364286611	3814.431141632446	3698.9943775716247
57361	4372.892965526049	4848.52556681862	4906.782658518939	-763.9580596323283	-1799.6680509033777	-1575.0831332226976	-505.47587650725075	-1415.1673731666765	-2246.086441037588	-1799.170436175274	-1771.680823408752	3409.3886425801375	4483.524420385065	3616.9143543324026	3803.5832785164166	3546.155612363616	2935.9959103826086	1927.3334927623478	8916.79838201651	8003.748448123343	8839.194078027918	7999.882790097392	8645.095028767151	-499.1614010442825	-140.04134982020088	-592.8994736639829	6405.949459318717	6589.504119981173	7915.10378504988	-529.2730084780535	-382.7796268717624	-266.0075110103178	-506.1482620992971	-847.7279377622959	119.47752942140042	-112.39283467633263	38.14549786883566	69.57841722252766	1.5993790629910194	461.73434412548784	196.7554640426161	-317.20357724355176	144.68713605831834	4806.402542895292	8726.99109351632	-9536.474601910824	278.6826192599873	3520.328756345474	3128.0852115332696
57365	4795.850272412706	5205.313418680664	5238.63075131962	-695.5179848055866	-1749.5248890092032	-1506.4849230370992	-311.6307225228302	-1253.0248562178376	-2145.467949280828	-1706.360424304207	-1659.0662524966815	2987.2784117185256	4625.451425117009	3226.9428678376444	3615.397518907839	2688.564045427898	2931.008646712125	1850.6517379904808	8912.577516037089	7633.809551589862	8831.334308639947	7737.4699323467285	8870.983412438787	-93.75025693609189	414.7140054985795	-357.53424411768447	6426.407340524223	7681.865763056142	8548.293427562317	-417.80318435117186	-218.002155120827	196.07323103776446	-256.84016222518517	-544.337780692128	240.9900430398308	-61.102225698964176	308.96288839899205	308.8573646105508	-103.88674309813524	483.36507626459183	501.7045605408914	11.416271210638314	153.9661996911985	5133.095060348381	8871.941150681316	-9908.375714049036	436.9042882293303	4086.434738516345	3658.4924809724803
16	14597.981793300427	15185.882840281725	15279.763006863966	3729.9883946148448	-375.66443095050784	2582.759574653264	7085.727214616557	259.245155453994	36.12258907506774	2178.4353589794573	1297.2257904566877	12026.566997080537	13829.914579056353	7807.502922038222	12823.948319454292	9148.08011216417	9915.673658449972	5935.558627348647	20753.53757258792	20808.860858384418	23621.354528268937	20718.336374918963	20191.74213134911	6747.800803264097	6023.244268672886	6118.743373593937	14513.551117287381	20654.54191672225	20000.52659629649	-482.8493290562837	-577.9628400503808	1459.5799871403237	-69.2369106049849	-265.68735316807744	1364.6233116443382	1249.8951760067825	1504.057424791537	1333.494457720278	2197.3961672676473	5639.860457672107	4468.191203557253	3709.402143213223	2632.6328445396894	12967.774038462268	24398.124661117687	-23883.084980169227	-642.5524902656034	8006.053523703182	8391.695066485147
57410	5342.780000216791	4358.6531467487275	3907.6064577611737	-4152.744458017502	-5505.227677158127	-4762.0919757953925	-1347.0260417095158	-5244.443059366204	-5555.484178353752	-4723.601845292157	-5097.012945531603	5519.339839739094	5181.082870109995	4441.321963260167	4391.647496479106	4490.452553283603	2787.3099848292636	2874.7311515774577	10066.724816063806	8446.941852598182	8541.234502131294	7274.073461456462	8326.334547578843	-2429.1563139456425	-3185.4129525378225	-2636.483406152812	5904.493819241065	3784.3592291928335	3767.03941647817	7112.06236166868	7413.4743091822675	9296.439138995844	8009.105259311989	6835.577262214858	10115.080221907821	8729.714284789141	8067.86242725119	8404.066164810494	-3804.558154630883	-2440.353180875211	-2952.6346933182795	-3404.248566964046	-3793.1982524007676	4182.321068192031	8750.68329567153	-16156.024990992117	5597.791273170819	5091.447084522437	4346.943399530107
32214	2437.0700977207534	2417.626784970824	2143.2403823078666	-1284.3188965048314	-1938.1167995578	-1421.7489941808526	403.97361874521107	-1812.7685668749098	-1689.7900491871892	-1554.542271414121	-1650.5918028944584	3908.8074259986847	3803.426292243133	3451.135325596033	3239.9663956329796	3592.0044244460123	2512.259968321351	2812.5903819918085	6007.181136463247	3959.4054061700062	5266.438575557346	3116.7933403954994	3639.2663283150596	-971.5451712354093	-1143.6567011999211	-1098.8129749665395	4056.799320959412	3503.628376705098	3462.7078846727577	3095.275327750399	3109.6402646043025	3947.57413351859	3130.143137425416	2584.9589316820175	3130.409090382588	2735.6837583951974	2125.2074652964793	2925.245683495386	-1529.6232668905545	-740.8028276666801	-1157.3552392219058	-1207.94986797043	-1516.4348297387787	3067.4759207691213	4886.818136511836	-4784.870086011383	2364.3981411855	3283.208514328807	2766.73433137383
36108	1856.6862219809136	2053.6761218014694	1639.8045185050448	-1526.1980636177777	-2456.887910662097	-1867.9795533736215	947.10438823219	-2209.304421284861	-2089.660900714264	-2010.515319592764	-2061.767482204603	4919.010466121568	4464.858337647071	4110.728939707302	4179.679059881324	4415.86822746826	3906.4102730376285	4934.470293917688	6886.286291010999	6016.887605038153	6136.181623335019	3517.054175226277	4079.800258423596	-1282.2856607010456	-1649.8235717171654	-1432.152308735832	4319.890264821185	3462.340498089012	3204.17968694967	2626.395816523429	2490.8656937458863	3409.3752140766683	2506.164988847306	2299.3143889456337	2289.308354398814	1696.7922410060635	1460.9827121085582	1979.376098171419	-1767.9687015120994	-635.5870460033107	-1313.3390828893218	-1523.5491815274702	-1748.1474644328864	5499.433919587066	4920.955718785617	-3931.357755840947	2685.9682572762763	2412.787451669255	1958.0707382365033
186573	2631.6009173356933	2589.289213510703	2459.236211027324	-1109.2900375722083	-1850.3695907956583	-1301.035580302977	977.0977894211342	-1652.0903512829072	-1634.1603076478464	-1421.891798682806	-1529.2967650130895	5563.321335098259	4947.965286312525	4598.3112851196165	4277.929345334241	5173.318675819726	4248.934070321544	4282.003338004095	6727.219479975207	6384.2267759665065	6609.599870896616	4596.993662739595	5136.122862990745	-833.3220729754992	-1071.6709199214472	-912.2602366212163	5526.4424826505565	5135.555748803377	5045.572468340111	2214.128464413612	2568.3063983019906	2615.05923924134	2332.469322954427	2274.3588759081613	2012.294600205447	1805.856415941672	1394.4386729155235	2056.2944752655994	-1340.3238027208367	-539.6369610658064	-958.8850910014421	-1106.1096094680329	-1306.0661800793032	4971.0043920405415	6654.6615476185	-4282.135419704302	2131.266682914474	3299.06500806221	2798.354242677641
22132	11439.530916272275	12464.006892737798	12183.433246074284	-1017.827250461118	-4316.952530054494	-1884.7523830299192	2793.0052855173435	-4041.8672307386373	-2370.3085011970907	-1881.574413754609	-2326.6850687902624	12637.66801253406	14333.359867356085	12771.862302799858	14140.542502166767	11176.557639690795	11338.821172388196	8858.726613200968	21595.160782729898	19149.038752000677	24418.284326955094	21687.418987935685	24104.546927119976	833.0057070215072	570.7640200902298	586.5712427258193	22658.544666646558	17824.594023497324	18995.51052426269	1555.5226810859117	1916.8533956424005	3222.8114670586806	2083.5809035503758	1091.3978212576108	4152.750818670853	2941.581565683728	3267.995652156697	3442.8046320516064	-2024.3798057426277	277.2378180243628	-158.38143442303277	-544.4422210896905	-1618.3538298604487	9957.38063923841	24608.4842695314	-23192.57865920695	5041.1254301233985	14233.863603790618	13665.540568196906
45242	651.0723264192027	292.2606880617343	6.657851832243296	-7406.459973701914	-11087.19870077887	-8883.374807492819	-2456.453893865687	-10107.964443350455	-9947.912061227713	-9257.255006491334	-9395.710161379906	3067.158846170881	2301.4879121226736	2566.5066155597974	1751.2435260454388	2540.3992157155135	5701.21764358654	3735.4845948500833	8379.76685705323	5353.766998091439	12938.28074223366	4715.2086288985865	5729.35596063879	-5719.484601893602	-5886.446692566243	-5719.789749450383	6920.599965457998	3284.16945495535	2926.7332371670673	11957.479911295297	10059.737259401183	10454.184765007096	8061.792720864276	6319.493891070544	11981.930691172396	10087.139607135356	10572.99043214144	9543.74073270298	-7848.301940516788	-2926.9303616469915	-5547.261675638357	-6389.897291852692	-7795.306628018582	5390.867242631322	5467.797504770421	-25409.346564390307	18254.308975921405	11602.304510591915	11213.672394710518
23134	4940.126294450746	4766.6848481656025	4820.010083218038	2092.403003991708	334.1937082243578	1926.139582801257	1594.9038225053032	324.8699102475155	2083.024768875502	2013.539888171391	1547.5049281110828	1223.5382836244257	1915.9518918517656	1596.640364156161	1864.5450938036258	756.0648029941142	1810.4521093450942	734.2420120022962	4201.002481995794	5230.719995021073	6562.027837005606	7473.6490524928595	7087.655248694543	3473.6095713977816	2967.028422343664	3293.834848882068	7070.80866659598	5394.039193722681	6164.644480893941	-293.3295085173776	-326.64086285941437	465.5128193146646	-187.03199177323165	-426.097301364459	1086.2176249050383	508.1696276150557	1343.4862470537441	1083.571861486748	879.5185924432865	1977.8020361839879	2437.557577750651	2354.7382332349175	1108.4004799232075	-165.84824387584203	8891.016717439972	-9172.508595536276	2107.391038280293	5520.971720634558	6310.602082201227
41578	4299.1989323523885	4422.6443015873265	4376.868034419598	2152.656623447667	1203.897356244122	2122.3065763105274	1367.4427620684723	1192.4949737412119	2000.2377312516082	1941.3501620347624	1630.0238226835213	1529.887931451297	2276.8773352756466	1262.0828493299093	1961.9444472179562	562.6934054236334	1970.9060475698284	743.5156867927662	3959.4019147037575	4712.026740422878	6131.3626700925015	5166.846761406562	5152.919220920539	2846.7075793113586	2629.932194007945	2911.522412614779	7421.812638317704	4589.005466533711	5028.421097075208	-500.1621835969512	-399.1594178316474	183.70641807977657	-347.51926849878333	-498.54794808345446	759.844778256435	189.2736495710405	811.4625258010976	776.5904969161445	1678.5097209065211	2046.5729959745215	1941.8800813073403	1933.6394860978135	1950.396344951721	-492.8670934274959	7583.314468592296	-8427.859745191816	905.2271289365823	3606.51111679078	4035.823491114429
46800	7306.397174213642	7121.24057945803	6858.197330224946	1116.773751177353	-391.1167430665713	1101.7614173069815	1145.8059258936942	-452.4250428240325	965.1033768000035	1150.7204327198724	795.6445005161947	1886.993694151871	2538.1816881590703	1630.7551380684156	2625.1159847115923	922.2702460564517	2769.728583974258	1226.568383819781	4958.206309949265	5370.333042575571	6694.196967504378	8688.667964095053	8639.217652139047	2483.1832200010854	2173.7396191037496	2554.2750719822184	5756.7093853338965	7871.590529494513	7644.845356819205	-40.66016349254818	-126.23930613403391	1049.7597453197304	107.66448629819314	-182.73288100101618	1195.0874683421184	1131.4353308142347	1656.3659723525066	1300.3605028102486	52.878031088008115	925.8475112611577	1315.8665279011063	1183.0270779493676	323.4607334096874	410.74614486494795	9801.45540859735	-9713.11335211999	1661.7325491276472	6180.266578860326	6875.169975026073
59129	7418.029925650213	6791.3441744944075	6863.202744201861	1123.887169500247	-319.8503090318786	1073.1786239437956	1082.345120683552	-215.3737884615286	834.1680598972133	982.6402345387962	800.0683634063565	2560.8603620266367	3480.3597087093954	2143.1571707083094	3080.850144729757	1907.7280471888937	3221.945265252006	1133.3528201987983	5310.135215963184	6075.058025742745	6541.092188331124	8636.1042129001	8590.33962757077	2240.970090055593	2075.7494243266	2282.7547059540766	5499.082413480468	8052.260795653325	8136.783869234365	-55.968029851159315	-138.28098148990392	1225.9658372431572	195.1191868708994	-137.8639107549746	1082.3196274927332	1316.5030364084373	1785.0648849396287	1365.6670212746753	250.08569307030768	1102.0111582313675	1393.7046063362952	1287.8363542548784	360.28859686712303	1114.4183373019187	9922.085201685888	-9516.438296431294	1244.6195062614902	6415.625747323582	6695.020214237568
22277	8511.140120421791	6224.662708763602	6038.53782918993	-3019.3699742162767	-4082.764859610531	-3571.471409009543	-1920.552909499458	-4185.9334958809295	-3717.107158854077	-3470.1613901221726	-3848.41859063245	3436.5429438742235	3234.2096583812236	2546.2968844873412	2814.455592577371	2797.6165748888197	2060.443215736634	2545.357683026576	6502.04375739805	8721.529967380984	4340.466401532209	5686.020795514471	6175.156586251528	-1551.8775182569339	-1508.174728107057	-1890.6530531960198	2937.523315223688	3064.7857265758407	3035.005730853432	-1160.5608624304768	-722.8467670431357	455.74404719571453	-559.6601801801651	-950.189597338202	533.7325707753187	-283.17535431646996	403.9553747995818	613.4483290478613	-2398.825977407885	-1805.358234930982	-2339.727158041849	-2639.586913031624	-2394.117300049512	4422.684014120536	8326.120514032602	-11075.698104487397	-1654.807837662712	692.270667673871	366.76987540570184
22744	6929.4488095608085	6469.215263284834	6832.71042802659	-528.2246748178866	-1596.30886862521	-1072.3435792991286	421.15135652944485	-1640.276703133546	-1651.4412613821414	-1396.376225163444	-1306.3457731992482	3477.8207847673825	4573.313245759259	3496.9077786549988	3467.5699247916064	2923.694296853987	1299.8859760512487	1547.5665949092977	9115.54070424345	9395.084278769358	6966.573253409402	6276.393860282477	6529.8749207921355	314.99053202825723	836.6322750362306	-1.8397497030350394	6760.904051614757	5009.163584587579	4704.877903491453	-11.613026883864563	-44.38194404683338	614.3257693041179	-125.03733830920213	-834.4047869768489	950.5044494321637	505.5926967358183	561.9517728307876	537.3865594875467	-171.19978402760117	123.41995285804822	-189.60536527135895	-294.81453233405796	-50.28484266159465	4805.967320487662	10406.297733810143	-10521.412985593248	-187.485326150135	1678.001302586986	1576.9712431136031
400943	6170.2004796319125	5517.003769062865	6456.96594033816	259.0179022046082	-614.8942699050544	-327.62540082933253	471.75697827183546	-1085.3210887132145	-753.4152410482117	-558.848140042636	-390.7947751311599	1742.6432004236415	2851.857437045046	1672.048454562507	2125.82875826835	1124.332269896017	228.66086288044812	429.10317434304284	7920.487030167538	7436.665547778299	5128.3441599804155	5087.028306906798	5017.162949931554	1091.6719970969484	1972.106194518562	794.90817271541	4907.234965914928	3563.0235176941846	3127.5320682595884	-992.4356359458728	-1106.8734778087367	-457.50677242882256	-1118.8588537720884	-1569.7043648880715	-199.11703570201664	-143.74232532356768	-155.69008631184465	-405.03162811564255	550.9514850218301	168.70229551675794	212.7059012367281	118.66845521341867	750.0954926498139	3055.600317353638	9189.818110940372	-10296.19987216307	-401.03111514399853	672.9206940814714	958.8464944520026
37935	1516.056525319932	1334.3587431874237	1085.0467963557276	-768.3133303181514	-1822.9673968919046	-921.3513912342457	551.0262354376648	-1736.2741316134145	-1004.0934354962245	-919.9093896951686	-951.9821102450206	776.0834563978208	800.8798940424473	639.02617001255	680.0875362829795	407.6982171565352	1067.2381644666739	330.7290797272527	2628.9344142142418	1191.2369979707094	3472.448048069748	2441.932373524062	2820.739188398279	-110.29961874132695	-195.1076750706522	-51.187475589424515	3266.7245234526936	1972.8437529060338	1833.8509559788033	3420.5846258638476	3404.376018254852	4342.383516480191	3371.5391978840794	2616.185479389118	5346.800737622858	4667.653818582189	4422.528588587264	5056.756620882208	-1377.128626296127	-382.8140089785786	-322.0146239524246	-477.12760281713395	-1330.9186823988807	68.88060740343886	3167.673046107857	-7981.998744041083	5120.128983085314	4228.396614077414	3948.558905616917
42927	1960.030193623894	1674.3100431883213	1479.133543807282	-805.447076519117	-2096.1797003836355	-925.3537492311052	-614.0812594971836	-2059.2356195108664	-864.194803019823	-890.5338554085901	-910.0001503634118	-39.73634404837125	525.0243903223236	282.06139073749273	335.1803644665101	-219.74897366390596	599.637444914013	-450.22031016363724	3098.782510455923	1193.3750615812955	3620.4993950379635	3046.865864420871	3465.7628769985913	34.61975188974168	-12.709117716107556	215.31123852356424	3496.391871512744	1577.480528576251	1825.2187024307623	2964.471883591228	2977.213544250438	4143.28430635354	3218.5271148462925	2103.0953476403984	5254.297142926811	4656.456768960316	3953.52436765264	5290.874803214858	-1555.6338474609781	-182.8873526924159	-26.91218837939479	-207.8855613402776	-1504.891610391146	-783.0018249790683	3551.12269016513	-10422.349093992607	6112.71248254658	4868.594268563984	4553.617288441007
55085	2190.6413962663696	1954.2349676692534	1630.6452582088323	-73.20451772059604	-1315.7602063816107	-111.43558164267387	1244.9093978811172	-1289.7721008304457	-217.088661809152	-141.45651733986776	-262.78317110248474	816.6005728358161	631.7248396553641	394.89270219021154	520.6279176454154	297.9924331348002	1155.3149610263781	685.9851624786129	2779.945493254238	1339.9913608501117	3801.028581689734	2821.0961264042908	3033.6603758369165	644.239379045679	307.97771064211196	674.5432855084787	3041.669327233133	2119.5618722578592	2006.4641684379062	3835.0140463920857	3633.00796306824	4685.684445153862	3731.8697338923885	2977.5749451788147	6342.966632395948	5314.4331256037685	5579.314245065734	6023.16959548627	-1120.7579390035155	-3.394250065423577	427.2859138171572	169.67883435084465	-995.382426101457	-70.50330177621515	2747.2522639468752	-7989.6998367343585	5394.135748576433	4284.289265213405	4308.966265521238
39254	7579.959711320962	6262.699867697662	7603.9578673929645	-2933.0296325245017	-5861.474172625396	-3904.1224445706866	-1261.2762830270024	-4972.274370187748	-5219.436083557028	-4568.927399425716	-5089.238726782311	6488.567074976516	7866.492303531293	6735.847338182046	6921.795493180805	6916.1401919333275	3978.3696826070523	4295.251809581676	16587.666716583546	21032.924023649088	13871.775768311005	9716.09930466316	11272.43531144601	-1589.0139860578465	-2723.129832770889	-1619.2873216895318	13745.754439602246	3922.529738433469	5086.6759130898845	-2469.5702381408632	-2617.217616248943	-621.4835892661641	-2493.7814737844765	-4072.0091239339445	-123.11707141286514	-1517.8027529047429	-1778.5335249258485	-1365.7409697767423	-716.9730451799674	-356.162561660431	-1989.3636461919828	-2229.5578249909827	-734.3114215171925	8879.265970687222	16217.438000206052	-24880.695319254748	-1224.3977458206884	629.3247282435199	654.578819497935
57130	5783.880724288565	4056.0231884745904	4049.922810898975	-3462.546314264144	-4893.56177717652	-4293.841734420994	-13.885207568245278	-4274.887304865856	-6038.348741166672	-4661.803427763067	-4635.12244780162	7731.482668626103	6672.373520829485	4562.214430031432	5671.715672087263	7672.245419665097	3492.796262631464	4854.870649104024	12440.367774955048	12835.499504319505	8780.703709558136	7223.30926178853	7690.279485446012	-3055.5696936135123	-3923.549349319558	-3260.57061994946	1578.3427362459254	3530.4521713475488	3585.146283255558	331.0152625158694	301.37110261451323	907.625973092809	167.3573208087612	-22.25395405840584	691.9257366928493	233.3481391894827	-178.2250410574577	-62.37211682379257	-2081.3076418907112	475.9691663976554	-1965.777491097812	-3011.5516575584265	-2229.507024248657	12939.028859852771	7358.545698082766	-6870.134197540352	542.5923333976895	-1202.463365057905	-1136.6634415510325
57236	3272.408485301362	2617.0183600123582	2640.87564719592	-743.1481575832262	-1197.0484768985784	-1005.19131030309	-67.01691906493295	-1464.1465311189318	-1058.0537904264875	-859.5799443347643	-955.4757481214408	1407.8580520131218	1551.0765831497156	685.3327928245371	1297.2265321657633	1204.0242659743353	319.55233910459623	623.8169592997876	3768.782111538959	5330.332132180939	2021.6984557949372	2163.3806794215775	2338.4035830467337	17.252067254216172	-213.8745023956125	-225.9459467850648	570.9342770444138	1341.395322740987	1247.6803512133768	-1294.325208757858	-1276.777164024255	-772.9735854652318	-1297.4102412000295	-1471.0777916843601	-745.9340382120788	-973.0707957418427	-788.3681788162028	-1008.2173614202877	-671.5613937751087	-507.0248770922704	-804.5175276618468	-936.6794281744137	-614.1890325276382	2903.1657291792294	3723.0848516654105	-3685.499364524721	-1487.069044289976	-743.4031903773005	-718.4260496186405
57499	-243.38701153359352	-86.80183946711699	392.0794135849698	-2819.827200183253	-3151.3695456558826	-2943.937728861414	-2539.6754741170034	-3241.7235596705937	-2916.7517340878458	-2827.794499704004	-2999.8135009632356	-61.08904794784857	-335.3177699426245	-277.5392911017665	-75.69628547625302	-357.30025300906766	-150.6894253686084	373.2100959285762	742.271894775519	9668.798340228977	6.901577967722304	-207.31535792729974	521.7185818300452	-2293.7841225502943	-2859.8508262736837	-2588.5995999026163	-409.27783618708503	-1473.5783816372693	-1392.1616639301046	-3352.1688910079665	-3549.707686084836	-3127.343551815909	-3382.1545292049127	-3574.7136004614676	-2754.2771542425326	-3506.292284964691	-3541.1973679865728	-3496.479633293246	-2862.180152052515	-2714.0138777157044	-3079.406701931405	-3000.1352102744822	-2879.246792062824	406.91902672101946	-8.318396130282878	-5205.592367972766	-3935.259489218477	-2841.27971485975	-2716.8565206139347
73937	-728.6305079552196	-319.5682479913433	72.24303154584706	-2044.417320975294	-2240.461600481606	-2086.721952520807	-1741.6676900285395	-2328.816058178977	-1946.1169681276833	-1903.1569088746814	-2026.9070469264211	-489.7708478219299	-426.78899212637464	-630.7691344110654	-418.0609167942919	-657.1349752645801	-328.3195095074059	-191.2972720574688	300.58156413147947	8809.56662100852	-300.0811390764627	-336.16890390913767	62.07491683991527	-1500.0095200123612	-1943.5555581865624	-1754.020111377296	-616.187353500695	-1324.1532730279087	-1210.0675136486257	-3158.83919081134	-3155.007177538609	-2998.2993311275623	-3198.4362816930084	-3327.6114926412115	-2688.47747641185	-3292.1337887789664	-3045.685377881294	-3134.7047581778415	-2100.563574230085	-1972.5248996884281	-2347.0927347655575	-2278.3512067178417	-2032.921176552014	348.5618737221977	85.81529941439142	-6064.228726540146	-3553.9142659924055	-2351.045900604798	-2316.5286789018155
2846667	3019.3060296059925	2369.756586288615	3348.112483261521	-7244.690368144143	-8794.912223168874	-8053.65631149747	-4622.587932009665	-10025.092289125863	-8116.270865018173	-7161.577608890223	-7963.46477215989	3059.383670638063	2131.3332083414225	475.8766371718749	2476.3050149164465	1931.6518825653354	152.95028086079054	2609.3222746738506	8243.085513286856	39809.230065495925	2957.16567278531	4271.982276568996	5847.16163359513	-4318.671073498075	-6602.3591340540515	-5382.149726844769	4.421232421005129	-3065.4355897575733	-2856.3328156268676	-13154.799548717394	-13126.598018981029	-11830.579972186344	-12958.689729092996	-13646.328839427537	-10187.451088158587	-12734.497150557632	-12355.816336825981	-12602.970717400283	-7632.73431222575	-6983.137745212438	-9003.857028310988	-8854.004274711377	-7178.979299831335	8386.60026725993	6168.508959706084	-26805.804782226845	-14185.813333916165	-9798.215163646197	-9212.284432895529
21999	9185.52891100654	8490.513855967944	8142.115699140402	1276.2744219667402	-98.46394511367609	1226.4828410702612	1903.0455865060676	-986.3200565881849	380.22839533871803	1875.6135160502456	1226.0292500656049	771.0433370024491	1449.34113883039	-182.01256646910508	709.7375004085688	41.27267649982639	1038.6599315611895	-3195.0126139262757	6233.741965351314	9416.51306006988	4148.6220447371725	6567.7115424656295	7394.389139819828	6553.385202508979	5922.30820740168	6771.113722240637	2078.02631167027	5603.632101192662	7504.141999633375	333.45333169714013	584.4591805331806	4274.179167431977	1857.328363177214	1486.1067344998537	1943.336773691468	3852.6612242733854	5859.516804313331	5164.7894161803815	619.434644631999	1767.5845181890907	1817.6463998222334	1634.217587080891	709.5790735742085	4756.817803538811	14178.422290365477	-26015.8269041408	-2686.6181405728817	5093.179768283434	4200.55882032452
22976	13464.19687561046	10672.947394462479	10594.108340398741	-4636.609025307744	-7051.984800479535	-5890.485389098501	-2877.713542749694	-7718.5356760715895	-6218.365554905576	-5421.140159286704	-5876.035282961746	430.2916790742454	1042.2180661932257	-1044.388512353951	5.502828390464629	-1838.1873689985155	-2481.383828650198	-6197.322147349926	11997.332853078397	16050.128478273658	4082.269465127136	6281.831427465593	8053.602549967085	390.8941155268565	428.3526738039198	652.328981429803	4038.6615036354797	5389.556940913288	7243.680021176697	2447.628070758608	2570.01011693078	7743.408792798962	4844.6307236727625	3005.9155947685927	3064.8091198268376	4976.399959843873	9441.273049561887	7904.441632448226	-3925.8807477148302	-3286.276803002881	-4017.81253002781	-4189.646737204623	-3650.184431882768	4333.287783740085	23055.71074350972	-41199.71117315687	-3587.517166861532	1392.944379963356	485.3619397692096
24726	3196.837716732232	2147.8566882059586	1882.1734650339909	-4019.362628016999	-4950.7080156556785	-4310.652379253712	-1133.5342799290925	-4570.934390246759	-5011.094448444657	-4370.504500124302	-4533.165689200523	4826.583089543822	4174.748922010049	3967.1924910736084	3742.152770944179	4652.314828628334	3114.420214960611	4128.023441981265	6388.893122138929	5008.878607560893	4338.938857747275	3445.939395940875	4736.342308219095	-2791.0104741721098	-3347.7783506500605	-2964.9195547255435	2581.8487283194722	837.0449765993052	944.4483012124566	4205.545158244584	4104.184606419598	5152.129738981435	3414.2483656958334	2746.242237443782	5262.0545798061785	2784.8898099441462	1635.4204968376112	2387.720607816944	-3113.392199163499	-1342.1690834393753	-2835.179939684247	-3026.636436256129	-3057.5026996361407	5680.187644363226	3482.3958445561675	-7929.845040596454	2636.375719096799	107.46687330838625	22.95531843796107
775731	2951.7238437265833	2066.5744939945876	1869.35104311992	-2814.5342423100938	-3836.1866136493663	-3163.3382635715884	56.34014494252426	-3392.485495292738	-3593.979340924998	-3398.246295841439	-3455.598924334797	4196.928386277506	3569.729893527141	3633.0393810717405	3337.586402966254	3914.984545987838	3024.0042266475866	3685.1603559564855	5122.297869898439	4759.515334154179	3914.6549882156655	2783.188170870909	4061.680155541276	-1987.9511368573485	-2421.8695320774996	-2287.35757401766	2553.3524007416054	1321.9623211822934	1462.638819909753	3585.122882152631	3740.7001907406184	4530.665178611522	3056.227244112309	2371.8436366684255	4253.647759991018	2338.537516425143	1591.7519588735581	2329.0074108291747	-2457.084941310422	-1020.1519161808134	-2148.0665231654284	-2451.2537869356465	-2453.0773940353893	5129.7749775013435	3377.9480849064066	-6082.259993138036	2401.5540992752817	416.4583846439845	19.30511026457131
51886	-157.84465049962864	-342.0421412151643	-478.83232412561506	-1758.7551294714035	-2677.425092579241	-1738.7816694227813	290.7494733338725	-2755.002186188998	-1905.9052342978125	-1796.155339037466	-1814.5075429543351	22.86915540819996	-150.55192974374563	-99.47070112652861	-199.0495065589502	-196.76032755102528	455.66545727223604	365.2992347541036	467.84342905500887	730.297265721189	2234.1059264142714	95.08905688572452	221.20104085916182	-1017.6954468786736	-1189.1656051187074	-1216.6650994455852	1099.3062755919923	829.3844132769731	480.69420748750423	5612.859059706109	4417.6751163061745	3926.6656067042068	2946.1783199061488	2762.9541818961493	5066.555829057791	4431.012044973431	4963.554626736591	4449.584864263413	-2561.806178845478	-1361.9592224467622	-1545.6225580496234	-1724.640713359398	-2489.7336002810857	795.1372374258997	1067.220941005609	-6860.196705001018	8314.11749393326	3653.583219815273	3375.6768998584776
54072	248.17262683610392	-10.447215381336193	-176.38745048718042	-1813.7106182574555	-2770.0206756023526	-1767.19193645519	-832.5544531760163	-2860.753134513119	-2138.0299378645373	-1820.0320779281421	-1855.9092884357838	-370.00084979256445	-478.9616300057662	-389.7833110002165	-484.6947116897088	-612.221502215114	166.06985039853677	-1.8251378444289799	71.09879513711581	31.722109886973747	1326.2510166492218	674.0309589226292	644.3004097937601	-892.9463051364615	-1328.0899804427952	-1104.7926245338435	487.3619356578439	167.2851760947315	193.44506138688928	4870.806530903086	3464.3779910461285	3720.9765489586293	2658.936183569622	2421.969404503317	5216.402957605429	4236.929539572739	4608.553041224955	4011.990859117402	-2477.010893329373	-1039.7211566003523	-1375.5404492578969	-1498.0547201926242	-2366.783121766645	-503.4994716855754	456.90249034934754	-7712.239431066622	7906.988474393809	2644.382085814628	3101.8770976277165
27246	-2924.66973931431	-3179.057481984957	-3364.80158953514	-6396.240546925765	-9893.72969461029	-7095.993347227171	-3147.3072608971615	-9415.505881733872	-6987.729465630522	-6931.212344331512	-7146.729806367219	-2700.187513966269	-2500.209376431944	-2370.8491367889624	-2442.143160510237	-2919.951204390539	-1295.49500646486	-1551.7444918765032	-916.7642845147137	-1003.4278952329672	1003.7335762829701	-1876.5876926838698	-1686.6022029888745	-5286.880775872154	-5546.010340701246	-5321.377440241197	-773.0508466979184	-1708.3257737822187	-1928.1523533660384	6778.972329095415	4550.979239596971	3692.9195133829467	2218.289789732967	2094.659839266339	6862.421853510095	6918.184051179296	6686.5843550138425	4607.975919423248	-7322.066491724689	-4660.987679008712	-5754.277290159576	-5736.838104609989	-7324.589290850871	-657.3249358306834	-935.628578733129	-16189.410241803342	19240.198013547975	7209.805107693303	6628.758782607911
41308	-3866.4753702214693	-4246.676678882135	-4460.174633694347	-8311.327542532217	-12136.75477149856	-8788.26622976133	-3971.710048936817	-11468.514000590107	-8441.949744139718	-8645.323316080205	-8870.706047094605	-3306.553114685947	-3103.028787615377	-3024.637860715332	-3052.7541781441714	-3499.4762413221915	-1366.5602772665382	-1865.4065038810484	-1514.5511278607346	-1201.0474916543349	1324.2086611497043	-2410.491628055952	-2332.368976182419	-6651.6548691282105	-6761.352906492775	-6436.358668359343	-863.2522833354361	-2178.8539360205405	-2166.3641016025313	6769.637661814396	4147.1806407959875	2622.0201686563432	1216.3190059483054	1363.0490689922112	6168.300215634844	6483.183062279644	6439.163085123724	4142.520655503748	-8905.792257117177	-5815.958764382022	-7006.123070829683	-6912.544318292199	-8918.254542673043	-454.87777919088103	-992.1634930132705	-19104.15539107906	22340.741180072473	9016.450281024992	8473.881412725314
23597	2496.2566776177455	1783.9125798959385	957.5961258282935	-4534.323514751881	-5901.087027168605	-5493.137745247024	-4257.617722021695	-5846.56681475155	-6241.014692219118	-5705.222341181841	-5669.764035769452	668.9993454737184	2208.2323208263883	2705.8721613532243	2154.477026693492	855.5143768160201	828.2354904071267	-599.6209713761283	12960.6521561598	12347.944971126795	5351.4716569128195	4740.379653449097	5933.231705460934	-3911.8637828653136	-3374.2382922181937	-3336.865251165861	7375.097796829398	2316.522814030289	5637.3303398015905	-1732.0372499272137	-1112.3705150165324	-680.3995128238628	-2279.3095995525346	-3545.5541450925266	-1108.379765802542	-334.8459447886809	-803.8316288637704	-888.8894143416389	-786.9662376546182	-757.1213286819753	-908.9573893842311	-1183.5911675161203	-769.1308981423441	5476.955627209454	12140.10840632101	-20565.926998380437	-1078.9228889345009	426.7842983927513	-46.47446574210102
57003	4672.666049135339	3389.708865543339	3452.7160613583696	-980.9847638620329	-1856.2570992506744	-1328.3888979873773	-610.7722198392279	-2010.5941560550175	-1312.4452265622724	-1349.5356261787406	-1286.8990671012034	1918.9594157701063	1330.366510751145	1332.0899297803555	1754.3962427151841	959.6207228230703	551.3444123695922	1501.638736741675	3879.401467551452	5366.1890390366125	1849.2016044197123	2163.4432675120406	2685.4157775502053	-396.6737632824952	-399.90096891866654	-797.0139223146297	1725.4008537095356	915.2209301723418	868.5630821064141	-1356.6224361183768	-1470.2223215054291	-1059.1502694508638	-1353.3350779872526	-1530.2755779893134	-778.0610636356887	-1384.0502446331566	-1114.1873982730895	-1228.7609615842593	-978.9765318721526	-976.8761311710623	-1098.646355121445	-1215.7552429070618	-1016.0935865188877	2346.7005096623825	4802.729256177565	-5270.008790783288	-1327.4625065816656	-819.8241222471543	-783.5851323087946
57192	3662.2978253918905	3060.8737579835424	3148.5213357716884	-737.8796500114927	-1306.7939485638385	-1128.4862902778707	-450.89723230311057	-1726.6923237697122	-951.1974534567978	-1034.6170054835272	-964.8539632450672	1795.4710098227306	1304.0796700475528	977.8317106965873	1548.7596780992403	580.6213559359478	527.2510054106402	1032.473375460534	3432.45203402321	5781.800609260335	1341.290751899081	2266.973850004447	2481.2079857303606	-226.18076119868363	32.94347565821566	-524.5007554331181	1679.1035236670464	880.8184003296126	946.4676389455223	-1582.3988427062445	-1657.4428439450753	-1351.0647046478757	-1536.8506212787415	-1723.6529370967573	-1012.8237860998465	-1533.0446711724412	-1225.5021795878667	-1439.9429776610023	-946.9190088121388	-973.4832876487503	-1059.4290196058355	-1047.0641945363222	-937.9356698467725	1809.7662354062454	4441.4142761522135	-5581.855024043753	-1581.7269817957383	-826.3749085896382	-827.5833392199485
35447	2988.577969618691	2721.344061333705	2410.035236965151	30.021997855834	-948.9030476503033	-270.62162316102285	161.9648551670976	-748.9117711821875	-467.13251818246414	-286.2264548026119	-338.05233505707946	749.1201276507579	950.5397364519263	471.2561805184953	626.18214572969	626.496080205093	1387.2308976785532	437.2496763818954	2960.3911785715068	2165.3841508263367	3367.94192117377	3746.8652508475934	4045.751459587448	830.044251890981	985.9781711704101	943.6158718485356	1983.6189183250622	3476.4242115504835	3570.9212248594504	1004.8020816796227	1051.7768132368183	2431.135325364791	1583.5215999559339	1320.031833397073	2122.8034446261727	2519.5218865769266	2331.954338942225	2097.5242744272828	-539.2788326579285	159.44046969198206	280.36419792203833	131.0623072594794	-453.93521673229077	696.2754528124789	4186.220483142089	-5919.7200350255325	1458.2044160810933	4718.901072712224	4517.783671316603
39139	2736.596833909459	2390.215266094557	2371.489853573529	-556.1993874017421	-1383.957932009262	-746.8702803746415	-524.9537011364675	-1329.1817041007466	-979.2975536955736	-809.96596170131	-766.5698332513948	1177.949721088349	1740.8127262992812	1293.4593990421356	1542.5882780678076	1116.9620313604403	1243.8760621208062	200.19751919855992	3331.2595021926454	3089.194832592068	4573.6313294693855	4014.0360808228525	4817.256098419086	72.07388622370999	86.69429868684378	7.793025507204334	3809.383682344003	3872.941158825933	3984.4923562872877	582.1968791403797	832.2332168608261	1479.0827978892967	870.5449778173484	668.614480271111	1729.243287555462	2145.7694689292493	1705.5166777235372	1883.0776731620151	-763.0870714109249	-303.66318749734	-200.91611249159016	-328.6611244096721	-684.1322698069574	740.0689191552415	5016.459923957146	-7362.959420411543	2242.8460866173627	5357.622608665039	5076.3496587862155
62434	4467.679038315868	4192.238669170333	3848.4131065009356	742.0428320421146	-532.8902401337907	446.6202718283807	1017.9520897404839	-401.8080512662797	-65.32035566918802	412.31039230191544	241.09547318218148	1112.398796325767	1032.2216577498011	745.6409406327331	1076.8569413868056	407.4763080253563	1326.7494410705233	891.6336708510397	3331.3245564987355	2067.5885083538874	3810.79012566464	4821.976816570524	5211.701072395211	1904.8160680442547	1629.0952818731487	1918.098891300744	2849.077088636732	4421.711439001549	4544.390417896228	1251.44115286339	1340.4953792956326	2630.709731335432	1698.7399165043576	1290.7656984953676	2469.745487283871	2644.4127420272894	2734.8742312377462	2466.168563687401	-114.22421322571626	649.3855942972226	821.3958209777137	626.0744832791637	12.463363975274149	404.62386615671943	5460.760267551104	-7023.017919831319	1481.351660991074	5665.904361050757	5984.159492184375
49865	2696.8707394436597	2351.913796458182	2126.5111678060202	-538.8783909359022	-1488.115181259568	-777.3859499926988	61.27861006216506	-1348.460502280653	-1005.1270014128281	-858.3261452747356	-913.2851882560452	1479.1214117303975	1604.1529562897056	1248.1039358844398	1287.949374504534	1265.7097397549062	1509.8068083865228	697.5531922878724	3761.6108104933937	1946.3628574300133	4520.845868956009	3621.71473783794	4155.266846323928	-13.471101905030991	-113.71266302424095	15.016865889280638	3731.889384219072	3057.8244858301014	2951.942129356973	2632.863174387163	2715.0820863674535	3895.5758893337324	2922.1699620549484	2474.0743321750606	4109.741378301082	3794.737257464116	3273.2541154523756	4051.9680158346246	-1074.5436399238292	97.21619218786768	-178.20225907762625	-333.0530917920538	-1009.4343363630555	482.9494774861804	4145.709807171974	-7106.258063485611	3117.646881832473	4457.600398084824	4078.8231724252096
23512	9379.773395235778	9215.82445043873	8469.544283733714	1761.236109356266	-112.45508068446873	1717.5072172016035	1512.8195170135796	-154.4666990233016	1392.068046217773	1863.0040156830992	1586.7613534035388	2483.6944103850506	3000.816311722755	1349.453672113042	3162.835484367937	1497.237623574772	4245.88165592171	1630.760574750582	5438.245839635366	6110.881740123399	7932.624393604798	10365.43028958121	10261.492241869037	4232.968336468495	3563.5130122754945	3833.0845452582116	5638.431187288	10353.27024465458	9662.07576633848	-172.189885529288	-104.54126264330478	1068.4759202062444	259.60194587095424	9.630324994071657	1407.3416598361625	1642.6174137174921	2795.520184326278	1481.971445243158	233.08192047123833	1513.2658579915283	2174.711807875242	1811.3900446212087	326.0451500440433	1276.837552355808	12714.307204956393	-12543.10625724345	1418.219933485601	10318.411212996234	9886.680142610148
30434	3484.369933814095	3216.6411944435645	3008.6621663041415	523.3904409588471	-256.20574056576356	384.3710610717035	420.3362242644013	-215.60964498831737	364.70163282301587	420.7733568485022	381.7030056343006	646.2622741358573	1179.4439482076195	431.6278609426476	941.3503689717747	462.2910003652648	1255.142691580154	175.99335166422136	2239.399663685016	2191.839712363387	3234.6603600322023	4129.7340336764855	3813.2859633414155	1617.9842626114373	1543.8671614433351	1669.0502854989406	2300.210857304039	4066.2000920314044	3915.2930243274523	44.44620169957027	85.58574526442483	647.4679593213768	184.9449308736489	95.84457310000967	650.3674603944727	840.0680135715909	1481.4231373973844	958.3143432210958	-91.54248978913422	502.75656465491636	766.5105955908125	594.0332343293677	-44.41050466978544	359.1998991577223	5358.391915759621	-5443.313358285055	676.747683561909	4768.288562069608	4420.059681268498
53671	5867.63034532227	5588.6140495066375	4902.39252372453	1015.4540198166608	89.27023681425237	816.2816417185858	1127.1002749902398	20.726781284552885	513.3296694000366	768.581863526604	696.318214347008	1475.9586938871398	1716.6135210630086	663.6436180405744	1508.8866251627805	961.4220750475456	1869.3820537861059	763.5926710188652	3153.7823613164933	3340.959666955583	4124.961827659438	5653.782595727156	5700.987073170708	2679.253052968709	1859.3873960590208	2222.863748520905	3116.297367280482	5781.341821578351	4984.149396794233	584.5038667853812	564.2872618563181	1462.1657565485953	806.9503602845676	675.5526438263901	1629.478280468213	1944.7878476800163	2121.8339522461492	1594.6410547927726	270.6963125676192	758.3251029167996	1056.5260299873378	828.7352060043922	385.28325721913404	698.3448498470892	6509.0345343916	-6689.735685452807	751.4738996900142	5488.323969378791	5360.218785466548
40306	3760.746318316711	4039.50409660294	3855.9547261337784	3247.400588202392	1423.5746194211051	2882.833798772548	2560.519101748061	1570.620077713043	2854.6625282200985	2763.881357696326	2711.3879001005057	2930.5316277077554	3976.923180869234	3548.1033806593196	4410.57480826729	1698.4925955927638	4158.891971170333	2872.2096360329633	5122.378782553136	5850.54495076815	11777.586316184334	7601.606619733056	7684.328570822898	3162.4288720798104	3385.2069063305235	3546.506104914526	12117.707933096015	5780.131955205932	8193.877697586468	-44.308722942523715	26.393693856872332	854.8219389787805	-38.84873607871306	-346.38549825768234	892.5164680442603	408.0286947780557	1306.2839112473266	1498.8933768343677	2042.577021943091	3433.7161668213785	3244.3861416190393	3262.722341289301	2259.5371706120295	156.9374923508125	8506.987802599197	-11636.723986455214	4926.815877127858	8574.363422931274	9765.018013949239
11544121	4373.916379726783	4427.715460165771	4541.283191248705	3370.5883925412236	2050.4994249228844	2786.822666004361	1656.9864770440167	2397.7048454883206	2901.728018233621	2731.549522635169	2666.1770971628393	1925.9919274494814	3051.8493642855647	2475.771636813953	3287.1540728401005	1066.3491019665573	4129.354529663848	2127.0539246396434	4365.498026073309	5651.067563593506	10958.66690430913	8234.179559595159	8250.699346545865	3084.614758093381	4402.572287842413	3525.7896019300406	11283.056649150149	6034.652645537715	7716.890420084835	-433.410148509502	-227.9704931722875	298.7511764473221	-333.0484834871628	-626.4598749575433	701.9022418442196	15.504751179558411	1030.2305607141789	1192.8259272748865	2642.0098000390426	3716.088531658963	3394.0425341742175	3446.0985927251368	2746.27306132621	-109.2239121491329	7962.30808274301	-11515.639898366722	4141.1363036601115	9069.62723832351	9684.109892832883
24251	2746.645282516063	2824.1254323023063	3039.0372956946885	2621.574335146565	1880.3578318727273	2315.764601928325	1241.4923249450057	2134.0439466956605	1692.7388083380465	2062.319243110129	1976.3499947605364	1805.2253466902691	1906.8084547914216	1276.0028937798181	1897.1385620551823	962.5199225108704	3610.9821502162185	1911.3863803769407	3544.2521311039254	3638.2344981697215	7033.032596638561	4553.722367026392	4464.023481070933	2399.366046187939	2338.284208763218	2726.3545143110014	7906.932184053761	3331.943770534877	3837.264528945452	-326.85986563596805	-184.87076431781225	363.3136474537576	-327.63362491357316	-444.99532123141313	672.220240932367	273.0263607967659	292.812560156494	655.5579124077267	2322.1341315462214	3073.527166121549	2111.00673410348	2231.147790439245	2448.392540913583	-291.9129481917329	4812.852266793498	-7665.282062918798	1615.8073268119679	3465.2827193173684	4038.4989992868723
43539	3278.0158743957854	3302.8554928069084	3553.4064009953318	2597.6926279011514	1489.955117807474	2275.1764040210533	1675.1793924807105	1803.0428688705967	2025.6423898512753	2082.2091005279535	1968.243965426209	1429.9295513101247	1847.3895469710064	1002.003365676665	1710.1753722366022	919.0478186758046	3450.403327333071	1569.8079390759008	4307.003390132239	3927.7937001116734	7550.84752863806	5160.618077208157	4995.9170241812535	2480.737699399914	2707.693465640446	2824.937878619342	7620.818900772808	4381.792482896897	5016.901830178227	98.50087246570872	182.5757328153683	889.1524361816666	-45.45598745358119	-439.5286677691935	972.7082116231072	1038.8262799549693	1141.9613092047803	1516.6428598925986	1956.0905377822132	3113.1288601191172	2356.438903171778	2431.9491861652464	2059.5352273554954	-19.248888458830834	5697.887274861595	-8988.639238168145	1767.7548776190624	4522.035977063979	4465.729226322269
192423	-2156.160995870065	-2047.4494270954615	-1869.2900585864488	-2928.2565746225464	-3466.581299209484	-3308.1718267953297	-3241.9677907048017	-3500.0974527695507	-3611.3018224318016	-3153.5759284493124	-3336.207087043356	-2646.933949893824	-2402.714774103036	-2739.2973142927594	-2255.2012723341195	-3414.9691443818465	-2132.1084968850014	-2171.0666759292462	-1141.8625851024908	8133.588468799085	-1536.280251959955	-2198.32544016344	-1752.826657385367	-3410.560057681555	-3810.5649502602237	-3620.94233337905	-1608.5003471049963	-3067.6334029973123	-3066.9388881082427	-5800.424939239201	-6189.887453477244	-5094.721876544419	-5748.96239617446	-6128.823185252629	-4434.030106063332	-5228.244870485039	-4780.3442788721	-4888.543360040665	-3166.1361502606014	-3421.467369391271	-3834.046301654773	-3724.708824075154	-3134.9484945148233	-1830.3154912301902	-1609.3879373615923	-6075.850447258754	-4363.187162755542	-4300.65068665314	-4356.781145811838
203504	-4619.994961479594	-4546.369469966533	-3892.1835215302276	-3320.361345781053	-4270.74403293676	-3981.060324662401	-4501.4667507002905	-4822.671870056351	-4429.374454050377	-3325.878189165238	-4071.4733847877196	-5998.986451200175	-4084.4202721578217	-6355.801378549942	-5065.313702163203	-7269.718119733916	-4107.064130268547	-5232.116535179937	-2723.552773792169	13309.97514235133	-3267.0498280357556	-3751.6460129792163	-3797.2178478407404	-4431.408007795085	-5173.129599008977	-4907.2089269846265	-3564.188438525518	-5853.633386710464	-5789.501440803482	-12891.653657489038	-12962.641497580076	-10496.61537790794	-12138.044303611174	-12662.973119289323	-9170.8188924421	-10627.945006800463	-8687.904021256689	-8686.028084815336	-4829.806168513354	-5219.747906367494	-5598.234307162395	-5146.369436566739	-4861.086073238405	-2592.5457819497833	-3336.5346150403675	-13474.721644953304	-8359.617345845783	-7460.2827688469715	-7472.0566327523775
57200	-383.57647460090317	-379.8604273983909	-400.7319449418337	-331.60183160523036	-357.0040420300153	-345.3219629623223	-141.16942694543	-398.0084319114185	-389.18497832192867	-360.5792951129396	-355.2196036451077	-52.35010222929805	94.56721077507851	-14.400037581459657	-22.493012582679647	-45.008972043410616	-156.0726551251099	-71.09478064606728	38.93329630711405	101.27897849993559	-27.81654903137057	-326.0119816817306	-224.50453139165006	-291.15239092380125	-381.0968583826633	-397.1090674333554	-205.33110737744573	-256.8201996199111	-339.64157186345386	-140.20334687238653	-192.20481212163656	-197.40391890288515	-223.37905948590029	-205.47914156142764	-202.40415223570366	-141.29352795442364	-170.5995557264402	-203.78311269510718	-417.3584996774365	-417.72550606743084	-418.29693455804113	-427.5423155188694	-386.60731366066955	115.87442055884922	-101.09625235490803	2455.6633955749894	-57.47539402141686	-299.17997156216444	-270.2104113706901
57224	-171.20502620525943	-175.2884891054737	-178.0625892177164	-147.98703190636283	-164.80172569556595	-154.06814864552592	-57.32577986966638	-181.83163433919492	-176.1324013385216	-164.8714714148557	-165.59337604254523	-12.553952908200225	19.994781794688866	0.7324436670448847	6.75009427137512	-15.665155273115928	-47.187599660035175	-17.32227285487336	24.6059109350449	53.057426271633005	-12.537183039083706	-140.57717761369034	-91.09098414884578	-135.63773269081642	-168.27532796056371	-177.0243305761157	-79.99736960971049	-106.34137550205818	-136.95491289190733	-67.13636645927502	-84.20633163890457	-85.56896833323607	-92.55098198643512	-81.2441362170644	-89.90914785122897	-62.07872481849975	-70.02201312834161	-82.89276532779931	-184.27329078174458	-186.3590955904797	-185.0647252681505	-188.35720174959397	-176.98723799099227	50.65413797995221	-47.25818012435108	1068.0351438091645	-30.567139616214458	-130.33756010864488	-120.98150044568587
3742499	-215.77662817666166	-222.02488050892265	-230.62614720075388	-200.32379009557334	-216.31902559332488	-208.4787140515694	-79.21852769101741	-252.65683411025555	-229.89892946203923	-216.3117782424975	-217.8932879064151	-21.65344846687902	34.53500124213421	-3.3552634934084633	1.37181820200815	-29.490614285780048	-55.4376097304265	-14.906337099614177	-3.241830425772747	118.85891881205251	-26.583970209732822	-167.5161858510071	-118.12833510737653	-180.16366926505668	-251.04176032230032	-234.98873299041705	-110.01410260239018	-151.90832637613136	-177.32027739241164	-103.03082744231739	-116.98395839746323	-119.56276959706192	-127.11015817090423	-122.0993432571137	-129.50487254107642	-99.07426083154357	-100.82056493025596	-120.80026428714855	-241.56603156935023	-259.6936951051729	-253.66714779101704	-259.1201671300953	-225.5863451417026	62.08503271473131	-61.143824677600634	1280.5495174783482	-69.19475887284827	-178.96377450062425	-166.03038340105013
11524119	2737.7641282125232	2038.3253413758844	2138.0928277884304	-1621.9318337105517	-1153.174629906556	-1610.9273949885135	-675.6078709759356	-474.76442255421904	-1387.2517865301147	-1323.4030296874666	-1727.363500085955	9330.409877546937	10129.5718824963	8639.176928834011	10049.551217220653	9076.613592507398	13077.724350511771	12877.290924142184	9597.23739243186	16419.189538130136	14035.556819209945	10040.86374575668	11832.72162123867	-1264.0710930088428	-1371.9635795479048	-813.1290938880998	11849.408963939608	3653.5951976487154	5369.621385327641	-4296.197527461782	-3909.679246316457	-2744.1309021407933	-3682.047235611653	-3925.760737547537	-3044.4452061566894	-4070.9147008069385	-3707.6215764449744	-3872.2008255278606	98.41692369624866	-161.58001900710508	-1372.9179447142112	-1182.2039414594078	-180.8276408044612	7734.448103637655	5595.061789991783	-12108.50934618547	-1244.3071068808172	1553.2141739813758	1193.1029095944468
57516	-2063.229794034014	-1939.6184224279455	-1434.6773011465702	-2571.900429489872	-2491.8363131258993	-2607.565889824179	-2697.2095960274	-2797.8214380641116	-2988.0864044620107	-2741.7280053798104	-2916.038375084338	-1695.3456005613998	-1105.6371381850886	-1632.4591204063058	-1084.495464714627	-1550.6122033545953	-1182.790466095397	-587.4593689978751	312.57013379896324	12022.882562235678	358.147091836537	-1327.7223469453938	-1188.858699379477	-2492.4844557465162	-3458.0905163872176	-2839.610149760463	-668.0244638156611	-2501.2189113495833	-2544.1751643485804	-5465.384952234375	-5644.448237219147	-4572.200978582873	-5306.491597867525	-5411.735627984664	-4280.99423254623	-4655.1018959608555	-4269.715661073005	-4336.401250279988	-2412.8768210403114	-2930.531469734555	-3561.099026971345	-3204.692184256974	-2331.113267751466	-1251.0941742448479	-1580.9842131413607	-8369.575655505942	-4345.443124737945	-4056.8250127637893	-3565.013165844098
5672990	-4761.102146627941	-5028.158466350819	-5239.754633793529	-5438.503019973203	-5053.831825532927	-5347.296045743477	-4907.929301532285	-5219.344539777698	-5768.393193278207	-5404.70736368889	-5633.9392822111595	-3508.2364841648955	-3149.3057001507323	-3415.7980661516685	-3272.194480188933	-3300.471542699657	-2776.368490659705	-2542.862598648424	-3091.387709470096	8573.841335933254	-2947.471107798103	-3544.6237503065536	-3387.1718283878854	-5233.894584086272	-6094.702944525025	-5613.002332113081	-3857.6903246012484	-4948.772313746947	-5030.704539086505	-7185.193529710322	-7299.704869308422	-5967.445735473026	-6780.468659863731	-6719.279103984043	-5490.107555200084	-5694.770685605186	-5285.137063410388	-6403.491257849753	-4980.4899030496945	-5567.552019907096	-5950.2007803751785	-5904.956865460215	-4806.271236636851	-3014.57513733641	-4712.711884570266	-3289.8513824770816	-5194.492813269602	-6373.556883806091	-5919.207017998251
1712057	-4100.07963654897	-5215.540433055099	-5307.72872460958	-6794.959706997219	-7066.232123799677	-6697.600592036901	-5114.048668887492	-7569.408625018232	-7005.765406726341	-6670.00472371902	-7133.471544682131	-1093.0393279779842	143.20860878552423	-971.9046850962685	278.42061730349036	-832.7742147135623	-713.8392674013639	733.2774036665346	-23.277047844502817	9775.623603542506	-2520.0358914871026	-2658.695527783242	-1699.300379384571	-5893.362619544603	-8207.46313872002	-6642.519906642212	-4059.6023984514213	-5060.90794832171	-5488.080714717302	-5212.109842023845	-5355.891304807978	-4622.645870110308	-5085.187787877134	-5372.3823380508065	-3936.64716606759	-4656.194140782267	-4563.571640125869	-5313.53736368024	-6964.355594934949	-6976.592041442769	-7231.603647111111	-7202.770773823834	-6698.853035439581	-572.1168681153048	-4532.464934691014	2925.5977526682323	-3663.8331470161634	-6692.68890310182	-5752.76520216817
57063	-440.54550514257915	-1065.2104645069005	-1098.559038847504	-1867.7092014577427	-2173.9739305866005	-1835.4522886353288	-829.0972978759551	-2341.16628785406	-2015.2952084265025	-1838.366232789673	-2082.5150711223405	1648.6499108360122	2374.14318609465	1774.4431218186996	1899.3647244597842	2018.5189619139855	1870.4955903766436	2948.7462948794564	2302.7747063579736	6402.958938224183	1761.8072694082734	1108.691438177523	1434.9564182717359	-1488.4783656823456	-2453.6917259544816	-1937.741988460874	568.1734483578111	-810.4500331430318	-994.2822235101571	-1512.4965863781194	-1605.8036425497335	-1185.5885838192746	-1401.2304828409792	-1425.2035930879706	-996.9653574505958	-954.1850233361881	-976.9552058481904	-1335.4648811773131	-2121.2999835485343	-1957.9667260442802	-2259.5093273779557	-2156.9788528850286	-2019.5555952387463	2305.7868598513023	-242.31376637277293	-172.46528582935963	-972.3734490156103	-1753.0340805300361	-1404.1616074115389
57146	958.9254314866836	576.8126521544166	590.9738708672238	-432.4762344924387	-635.99788233221	-506.23416663943976	22.45776430694505	-720.9589603829866	-462.9901472003794	-395.94662280134696	-503.3122817351539	1696.1412768301834	2046.847058740158	1659.4651334557018	1872.3795706069825	1893.0015915846054	1602.4295996044434	2495.421239951572	1733.7046434290864	4399.091021360959	1682.4616181671345	1554.3034301495939	1697.3313080967796	-206.5646780044205	-823.4972665053185	-398.43203857120295	811.9803012593565	388.8884965413882	194.15240957486057	-179.32824704687772	-183.00779429538434	5.077687005796804	-23.67360868510187	-112.26082051499631	183.62896518324186	42.30105081573302	15.908947357584424	-110.18768175142638	-426.00896994069916	-296.6595100911925	-453.20439308182097	-504.4897126674523	-414.5625383626475	2042.0152092812925	689.4233035841133	-742.1037461355988	-104.31443373669742	-373.382735789776	-64.1364046236221
57166	427.3694366026111	31.139179555675014	3.6860477659981257	-606.2166765318101	-806.6832534532373	-569.1470778704754	-196.85718712857414	-967.1608263387337	-571.6651357847309	-467.5291522816565	-626.7434601147927	1989.8629551701526	2449.9021972116257	2023.986451495331	2194.9162074236883	2325.2345396417086	1951.2402964516004	3036.487946719477	2275.623033520542	5700.3960935202995	1724.9919820877374	1754.1847181183011	2054.6092180598266	-455.83721749718666	-1188.2991892942996	-532.3001324906589	781.0514541777344	57.390344087954816	-134.97541721080458	-534.4257311430921	-531.8008197576044	-244.1075129714779	-273.03203324831543	-357.9212808603787	84.59697465054393	-47.22152250881459	-0.4363577774675491	-301.1780032154267	-710.6098735805531	-617.2944406931299	-782.4915510524323	-690.7613858506807	-616.8254770444258	2331.6402472044756	137.53629273488377	-383.0230047481738	-274.92037039550223	-817.7296638854552	-347.9619879193824
2484510	-1434.3223076744725	-1526.1530587797631	-1620.1047632228888	-1951.601737260818	-2502.765742082673	-2144.1306890585056	-1689.8933808931902	-2081.806796202796	-1917.7673224641746	-2132.687137833385	-1973.7103742998454	2258.4079726253844	3489.3406351928597	3342.1506523798184	2994.572728570407	3176.8067133637774	8461.522867334841	7800.657470021282	1330.2530953227756	2738.6025649787334	1549.8592422909128	1014.0690652671352	2776.0679814931655	-1967.8097780378187	-932.0655952197473	-1340.7300825860088	2669.570768428841	-46.916292231664755	617.8919088146655	-2280.0571057654834	-2167.931148520776	-2146.9362111057194	-2268.1119284933275	-2420.7980009060884	-2264.941750200321	-2431.409063280461	-2256.9000412179553	-2310.8656918373586	-1359.8738779254206	-1527.911233549415	-1439.715654662709	-1608.0514131710956	-1581.504813243905	4022.9442239257387	787.4086787697581	-5343.912452080158	-984.7873124515572	268.61625678332797	-529.7618204034202
1149173	2659.90176521208	1825.0520231280489	1611.1021755450233	953.9396885197193	1425.9837285737417	817.0765865330636	201.95229529916764	1854.3938006117123	995.2639712242824	897.4150540547931	1048.4239582255186	2562.7905648954656	2667.229465837965	2531.5245919709364	3047.46366318253	3219.6436889057804	6631.142259685158	6397.896714655299	630.2447484850541	5904.577688788831	2785.3566886604685	3400.0413204763568	3784.965248115992	704.2901142260154	1187.7824796081031	1550.4412830490546	3281.9797581189023	305.3743447335927	1376.7066079985284	-1744.7187077276003	-1561.1173533152482	-680.0266954171572	-1128.503792329766	-1371.8640270809303	-398.13400828330657	-1205.3656383024386	-833.619358171077	-895.0722662590457	2453.247889361519	1744.3561044833648	1002.4763279211834	981.2887229414839	2239.019917858978	1806.8013598879697	-436.3697022554742	-6287.994305399111	-250.14024700576988	1099.079693388401	771.827533337568
14003783	692.7677393201503	-152.80277257661987	-257.27082692537056	-809.8693711762209	-723.6536683408573	-841.4090995081065	-1201.8425888122724	-290.9477110796811	-702.668284466824	-617.7878551230781	-721.9864180873627	602.5007717111301	1648.9677173473074	768.9503366884542	1306.4117596302601	1207.7428242915587	5265.447065435563	4799.224040723173	-536.8605964814321	5678.002915630519	822.5740172067037	1827.6147950014715	2186.7159415180026	-927.3676020975787	-1013.2676973701311	-326.8789887969567	974.8287083900314	-1435.569452350782	-336.76634672099584	-4174.552115067475	-3978.6457413202643	-2659.0443893859792	-3625.379234036959	-4009.375947028565	-2286.9902035096593	-3278.467986237669	-2801.4825371865363	-2845.8868703546327	237.07163472071193	-198.04899076245465	-903.8170230886974	-954.8924653951734	166.4781445105666	313.19929716141536	-1908.616211124032	-7290.057359133524	-1883.0981038638818	-741.6334918050616	-953.1162574735247
[truncated: 86 more columns]
