# Supplementary material for: Olfactory responses of Drosophila are encoded in the organization of projection neurons
Source: eLife. 2022 Sep 29;11:e77748. doi: 10.7554/eLife.77748 (PMC9616568; doi:10.7554/eLife.77748)
Supplement: Source data 1. [file elife-77748-data1.zip › FAFB/NBLAST_MB_FAFB.csv]

	24622	35246	40637	27295	57311	57323	57353	57381	61221	755022	2863104	38885	53631	57418	57422	1785034	57349	65465	40749	37250	771242	57402	65762	32399	57241	57414	46493	1775706	11544074	30791	57333	57337	57341	699859	22422	56623	61773	67637	33903	57459	77661	177706	581536	23829	39668	57216	30891	56424	67408
24622	12585.098875965636	9530.966091894994	7984.083128055908	7472.732477471149	6643.927380424513	6814.255831607083	4883.310461111998	8489.353712085314	6535.297465614428	7955.104801986296	7260.981088443608	4535.822449866055	4745.683639149682	4360.092724182987	4743.292114124824	5460.83790560777	5405.822792464374	2876.250900356823	2510.9587684354588	5695.529867373866	8408.637942565514	6844.169702102956	7009.614985676382	9742.55062322815	8657.208129163315	8309.074095711674	1074.9241273830771	5442.403777896888	7731.309313215932	1941.1001113856073	2034.8957005640564	1931.641244247786	1529.8838732217382	1055.1970317674397	3019.4715770616126	1487.1084402706185	1604.250959016285	1918.1274743657605	3975.5724459867465	1805.1440557870771	2120.385738355271	1853.619687666408	8052.667847766912	7380.022075233641	4418.265798146413	-2125.826202913996	2166.9615230649115	5599.742765226851	4149.796832699108
35246	10012.905411659402	13006.500376789825	8599.752368035453	9153.894318527611	7861.540084609028	9100.05211487334	6198.596419363321	9412.016632694684	8703.45557465199	9672.247003783283	8930.767331344854	6021.6726145211305	5413.015263047673	4224.840285266263	4906.693216540723	6373.702766757479	6643.025765008266	4077.69740459344	2993.685408739876	6580.336181041991	9138.171539587447	7184.8477838129875	8820.936304588413	9118.0691135296	8674.205510928783	8382.495551335905	462.5474585432337	6616.7887324318435	8043.809789751997	2128.816433635882	1786.8732330442654	1790.7862519692808	1469.111675587737	980.0690045652509	2933.406453159447	1589.7250179695936	1366.3869708722098	2053.340369938234	4648.89344741771	2450.572501724354	2508.576154109509	2293.603264460483	9292.554858785903	8260.266580859501	3323.5782536959696	-2816.9083281396092	3025.761730551797	6987.0199144141825	4738.212080786463
40637	11317.549497042246	11717.405942179445	19099.738294112554	11553.649759386273	12012.74862485113	9999.526634071972	6052.472266395019	11640.667664266675	10355.342361845302	13351.721429432655	12243.188383983068	5566.178584114197	7148.361835437993	5483.716467535619	6016.581583426469	6793.347585728789	10127.038163777033	4932.430029931786	2201.024606575331	8719.375376155085	11023.91056044554	11246.129309855134	10623.58606016404	13199.908219257548	12386.175423826171	10512.844552706865	3024.21205814103	11302.523685747408	10630.434217483256	3975.819276629861	3724.9101885096925	4278.182339026965	4145.26412201419	2602.521282188375	6080.769782219999	3887.4806040281246	3503.6659802328695	4039.8551078272067	8837.728794200963	3650.1049127535157	3838.2181421362475	3932.492251334709	12779.190863150003	10009.652567155159	7733.843776582621	-3575.6807138609993	1886.4252665614567	7608.680143443085	7335.650844716531
27295	10310.404088756655	11809.732078738936	9842.421503091631	20842.290446169332	11522.662499962533	15621.018853721731	9460.37153626926	11946.04135872817	15332.322608022436	16437.175652600185	14331.024358992128	6015.812768092661	6239.55590086371	3929.9077608437296	4423.511094248512	7597.531637595597	7486.758936588014	5403.280415291521	4156.878276064764	7168.9243365004395	12186.135557424248	7419.552910293563	11895.67793375103	11106.17016838706	11564.377697491376	12945.471981641025	-222.82131829501574	10051.238030770222	10890.224677282222	2539.0992751386143	656.8875417702344	418.6494674713049	-298.42056842566046	-1743.946008304998	2713.6379435679855	921.0419620487776	1135.0486916507782	1760.7221112429431	7075.25402921989	829.781089294037	455.85079487423513	298.4395803674329	11110.95479477599	10128.445788464629	3629.2711030084165	-7440.417741170741	4321.2426471368635	7952.164553420556	6074.351890535635
57311	8087.858036880796	8903.899542798794	11043.195841977275	11165.081825872803	18302.492211472196	10348.57262530065	7186.824265494633	11777.608357155592	10120.465275214083	12538.72383169178	13870.474746380482	5037.679696910303	6323.228310457979	4789.729949301524	5590.009337088068	7026.492300097787	8112.5635392421445	5730.108564554543	2602.170142781944	8854.331045505774	7173.317633332965	8332.248275764343	8978.907499415018	11368.792544859985	12069.278087168177	8163.474643983948	1350.3445554728066	9626.58589067688	8515.476558037913	3222.8633964032583	2272.390548389054	2503.7822646154737	2172.2239974227446	70.26254575512576	4403.633610338883	2744.958869390157	2496.838326457393	2965.522785479123	5985.630259179319	2229.4556810075346	2125.943740018842	2167.560057406705	12035.536532406752	7361.706492512809	3997.578272228151	-5988.667703823348	2607.471722020943	7083.861038003338	6915.549194786804
57323	7596.046848752203	9020.53896813139	7508.607581289345	13028.96397181315	9170.740854218775	15808.25089578308	7242.673540232946	9663.53451629365	12872.018102132235	12595.867517184097	11611.74201379795	4703.181644615696	4329.465024054149	2868.997567525994	3302.9832411830052	5828.435260521651	5171.757865759842	3889.4049107956002	2579.366985269672	5097.157807295874	8570.693407395298	5307.54907690927	9120.167705112719	8414.569531518453	8800.158994246256	10992.671751985617	-464.7405829397269	8402.191321955157	7534.617137955673	2165.505263678164	402.32887970016725	465.1698608590999	189.87549002300352	-1347.8246642434372	1961.1099149571605	1163.2378895647455	1155.1981926325257	1759.8723096341414	6183.326994313478	1251.36788425518	941.7638577834093	672.0634115396138	8770.311300077741	6979.332467150905	3082.210659507227	-6197.391972329391	2932.9881311224094	5112.210088773132	3745.849958876547
57353	3929.375606661663	4904.205009841324	5048.486342452751	6391.239565904945	6265.860075949372	5342.215420301607	17266.07230403973	6187.298052516664	5321.214184100927	6422.522605199587	6048.083693615426	8398.769873337153	7938.030167838274	8357.270888659343	7827.80163361118	7370.757176590601	7394.192529027827	9491.504117285202	7029.491323635123	5084.19103020428	6109.070585374723	6193.401485321876	7965.768092126758	4730.3422062615655	3724.809108645734	3134.170968641244	439.4968853504193	9871.378876766234	8785.642503923178	6478.376673215592	6263.071840266091	5719.928736833229	3962.50874145177	2195.119432336491	7045.027311450891	5617.766445332074	5227.071448862091	5480.159442143477	4804.20496124256	3415.4908868454922	3115.305785030303	3435.8390861591083	6437.659380259907	4383.168798559809	3516.774415916514	-3123.2383962817858	6804.513945893908	8527.072956975246	8504.869674010339
57381	8758.69623859832	9231.26231429717	9804.572629345861	9613.713259414431	11028.68626481843	9152.434004324545	6505.000046207351	13803.746459430182	9355.857168860128	11739.667646607937	11429.887709957604	5213.679719867732	6110.275187046991	4644.246113276015	5464.286975201768	6899.424283589143	7051.391812985073	4990.79060604494	3423.584654514172	7630.64681562266	7509.44139476258	7523.726503406956	8326.260662720999	9951.584882013944	9461.608090242393	7226.999588026962	325.2370113600317	7322.110688043824	7883.410530608687	2354.9726893286047	2139.0211377852406	2182.6080918585344	1496.2521367525007	990.2078030647382	3805.1896390026595	2196.100002605411	2039.9244700495651	2423.4462868212154	5458.175824532957	3070.5012201312175	2891.4765110957455	2807.50272683863	11595.335895871249	5989.875887236607	2551.9101830603613	-4387.101087819181	2957.424635029734	7519.091942219707	6295.888062347046
61221	9845.217733979052	11759.026902615838	10212.471246058543	16746.653900432444	12211.761245350372	17232.685807829537	8659.577655720781	13384.416286860727	21229.524257737507	16096.119928444123	15104.942187850793	5027.336724975123	4930.520480969746	3016.189709927862	3709.1344002117867	7649.929203294896	7185.322968973652	5485.273729909144	3544.649824964809	7549.194944029641	11578.573287005354	7077.353214372026	12379.927574089968	11398.556598571595	10934.273272697388	13741.737794240107	-54.00415445834892	10950.725647990646	10103.189136885807	2766.5321537629193	788.2283624813558	768.8356907737762	189.0750605813014	-1088.8883540381412	2443.455299452961	1486.6552398740546	1457.8320072386712	2210.686788888008	7527.102796868195	1884.4475131235754	1390.9781334888676	1342.6426545252475	11596.154241326401	9321.179017895813	3887.9325721344944	-8583.133096481346	3411.2418553329844	7097.572378199524	5295.851690378235
755022	11957.333387114144	13543.908430864545	13569.058653430246	16680.96981661433	14326.301396909636	16320.05621343993	8701.666295544217	16508.833205775514	16570.05154472641	23689.59788417061	17730.02632824692	6115.998382688681	6505.1890793271095	4068.3510684497037	5139.517435522325	8249.057256210062	8334.29823677496	5413.775315617712	4374.319092424281	9507.326737639496	14590.525280273034	8773.358821959733	11954.746867557122	15988.180772570282	13914.122569651228	13437.186374504206	-243.212225477498	12231.952370149387	12178.524867063705	1824.5914404746297	719.0892433827319	572.0265302327161	-187.75444686316177	-2258.5058280045855	3243.7330966178697	1375.604779738239	1322.7779254373786	1761.1681144237787	7230.590021453754	358.27188833003265	347.1324479857053	-107.31276787620573	15825.455889040177	10799.58823585094	4206.475608410047	-9130.165440869796	3902.7644444415128	11236.890273223	7982.649611192335
2863104	11031.612682615003	12320.850811748289	12908.823988397166	14660.880282594075	15184.947459467085	13828.728738258673	9127.346311502399	14678.168546104855	14004.976397246508	17013.56209337193	20375.332026337124	7193.978545387363	8192.863588174672	5485.288188464404	6437.257763517602	9403.723773820044	9357.812245354045	6880.463878299263	4246.802808592038	10738.108728234765	10441.099799606493	9343.542507751128	11159.835770981765	13549.873532721613	13199.617905185856	10421.711713610199	401.5951729436871	11351.019599045438	10867.205734324092	2915.2295283859876	2134.885301463172	2072.5373099837316	1441.5852463887036	272.04502171474223	4571.9233758570335	2402.8193040109572	2125.80722841437	2962.559562706062	7737.156728121054	3221.3491772505604	3056.614685051786	2915.1180386651095	15422.163284411039	9676.825003668091	3632.209704969032	-6114.38405531317	4093.3694206273217	9614.504712549988	8248.466091644359
38885	4400.022684056568	5367.140225225673	4498.637709821315	5099.779336250663	4986.422604357316	4929.521596933657	7733.506138657918	5583.717979290357	4678.123366293385	5388.9120767603135	5096.916403405889	10774.211345396825	6687.057022380321	6851.003726126277	6526.013695669485	6713.349922422395	4718.694572217228	6937.409515879064	4470.381330081444	4450.9249287417315	4541.786767985813	5549.0968231588	4981.429394200901	4546.40361866897	3344.3241087593565	3467.82524786471	407.24198765508686	6298.800104738373	6036.150280188169	4310.715458578761	3761.6205471450053	4132.856515955818	3103.72868868599	2617.4415629926007	4762.983332146056	3447.7482994695265	3620.144444882135	4040.414184299972	4688.105409906456	3978.7419124206535	4108.711707619962	3960.0498322570984	5396.684987533032	3661.938690392144	2326.8467339372855	-1377.334371091716	5137.305959912142	6093.927993139343	6284.400541913592
53631	5517.850135415865	6066.278543906239	6678.1466461352675	6726.164190637663	7192.673478257175	5777.447159098519	7945.628918424393	7154.993025233044	5786.567326008757	6788.66714987265	6911.766428219981	7494.462375861207	13462.069566870028	8027.865919411089	7910.814290074675	8908.231801139467	6643.918042681	7657.618070873968	4649.565952234834	5898.261568053478	4538.8471121283255	6839.220544107283	7975.694575692805	6171.180495643683	5555.959666505002	4234.73394080944	2142.1992430201626	8063.718495903289	8145.610175067686	4733.4112221521755	4620.783195701149	5288.711605185721	4786.4459621138285	3747.642662373364	5995.601424370632	4370.520977885544	4162.970843767439	4601.139783422626	5537.622197339939	4993.762232095224	5170.089872717257	4906.419623755824	7097.8468408607905	4869.400477274314	3689.311132902172	-1912.4045914713843	5167.767011202045	7665.644085051588	6957.060082949152
57418	4811.21242093132	4882.979365609238	5020.5034384745595	4673.198116320202	5051.143617637195	4222.94575597143	6644.982946497277	5242.594244488719	3859.4768091310925	5009.5978653283655	4351.052163600053	6879.8364153484445	6197.27864857574	10500.869831348702	7975.8560202899225	6017.232946752991	4876.482358453351	6719.421001623226	5209.525504198955	3770.286416265015	4269.743738274992	5607.288115073123	5621.06110708431	5293.852692077655	3647.774281585796	3650.6967151921544	1281.4399946418512	6272.067695573131	5993.469946975849	4896.523939220277	4933.378805619417	5190.771734998759	3882.3064324578677	3741.7884259024827	5364.343139077274	3981.8573880412278	4734.119109193841	4415.723168740731	4422.498723191424	4462.956502491174	5177.07984677934	4468.784298692324	5036.568237081537	3580.5701384148106	3036.953613384955	-888.3947177537921	4475.461616965975	6513.932384295086	5612.710957745094
57422	4352.097846351047	4365.642418049156	4348.3934875497725	3905.7988354514655	4673.529643632884	3475.8008876106924	5809.952530814602	4828.701372549649	3325.9185770448503	4331.245083570397	4257.6536143609355	6044.454799338267	6045.950922248288	7357.023027592154	9920.019113996443	5310.597858390089	4862.153683267431	5723.753884366003	5137.086865244286	4385.213759246306	3040.4531480171754	5219.161204166465	5726.658512827924	4254.676355666157	3440.604615657	3280.296832946957	528.5742922889949	5645.164041035001	5081.0101322711425	3170.002192613288	3641.1669587902206	3315.945723758852	2420.9924354646246	2329.3731426230925	4178.067481853788	2534.556973366354	2879.5508894208683	2947.4984341122085	3682.263049951245	3524.767938074179	3993.927754946373	3648.3100024442015	4597.390826262024	2749.3875241585793	1505.8002157407122	-1244.962276495523	5147.204581377015	5103.82647240436	5271.003086349767
1785034	6338.802445035247	7593.623949517996	7018.648027641941	7784.507658948063	7391.36874786674	7076.719447518364	9641.38834657611	8111.394324015282	7022.487911538823	7763.738260070365	7760.366332159551	8418.595698912635	8485.454191585755	7329.654544876483	7445.4069854209165	14008.752594966274	8360.81982836921	8233.349536736898	5887.0508922551235	7700.321754110315	5827.061739851349	8064.3272465411355	7787.958685675281	6045.59752477994	6456.339780321754	4845.985843729279	992.3400725678977	6876.258063649993	7088.382622760485	4261.35232823497	3471.833352853024	3957.061305425673	3362.0216338529244	2883.9376822615036	4430.465357552008	3483.0439605320457	4176.6869760189775	4245.969444360924	5596.614525612738	4832.7423070532905	4644.999678285144	4732.130462548765	8078.962369068329	6008.645191653449	2401.3685323607156	-2555.57868000105	4812.9697183845365	8096.19206206032	6072.115813269143
57349	6610.60352684817	7520.59838768171	8659.55808331134	7688.5291961263165	8048.844995368428	5436.032658465479	8934.275605086772	7439.282198870049	5507.41684180689	7398.788843836881	8173.309011036365	5758.143843801279	6653.543538542463	5897.822099244414	6565.005518827289	7205.054235758595	16742.167735447496	6563.601756288766	3985.19821778201	7921.122790925693	5663.637277491805	9767.74011891158	8952.566673891199	6592.228947033491	7363.03635827352	4773.706951319848	1018.5745921053922	7725.504654549989	7682.3505248369365	4862.63224707519	4688.31169977479	4586.865175066761	3224.9333262253163	2153.2483090129144	7961.477777754659	6265.726631278672	4699.702878300673	4801.534973929085	3863.2394804803234	3095.5022733736096	2994.4841687242524	3410.6995208981407	8081.882988657049	4947.462041630999	2782.0137324130073	-3435.3780735037926	3911.383639727567	7259.461676286141	7321.281704877996
65465	2273.200601565027	3522.82741947432	3947.0320066795184	4866.819539388358	5437.668259476713	4122.846437536404	8618.16349584475	4726.445689773781	4418.986497116459	4931.677545473604	4979.46131371415	8147.272134496732	5859.028043625922	7407.607582977972	6133.962454696779	7129.630150311652	5883.710751873346	15682.969368511023	6284.880229533563	4417.141110964076	5686.437398984422	5836.986439274617	5519.803245879706	3180.8794340234854	2480.3221076233694	1484.0212684743374	-1.2477159455835931	6784.535593761875	6373.029332848034	6201.1590006774095	6587.072772511228	5537.950997036494	3136.0685685446506	1962.5487103900082	5058.355563831983	4941.383258079934	4674.057189795212	5176.352562257931	3885.581823750782	2884.080315505381	2561.8423361270493	2765.162862432644	5074.6309726214695	3057.879432149469	2093.774193008094	-2464.1596163374065	7051.691617464681	7813.627146338288	7442.353450420249
40749	2262.8121338299015	2359.462401768816	1655.3734046275588	3602.8076101668667	2821.831901318314	1881.8669608567689	6582.462696121833	3291.0406039302757	3127.016276702481	3836.6087038764185	3022.243290222236	4686.20507356742	4372.355496461831	5776.943135098124	6998.143358787649	6872.626153103929	4161.035743740961	6570.23423417599	25170.19775193127	4142.657522101439	9435.195541455396	2609.9669858466073	3936.1520624221102	4228.362053901394	4088.4864997320233	3716.7343902163407	-2459.4379969741376	6998.06546516273	4388.855854336739	2345.785387362651	1407.6664250592405	138.6086652051756	-1431.791059972809	-3911.3678265892263	1447.599279627252	1084.9504225868498	2628.6363263144003	2024.5490277639033	-861.4519291645361	-3673.4339307111704	-2653.7230720700054	-3717.777237633424	2570.012427905637	3985.6616754617053	198.70587660112596	-9007.225829514802	9342.393550750814	7414.757760791394	7809.280008862692
37250	8507.419443646782	8386.652686725809	9892.474053916905	7924.39275073381	11218.914966299428	7094.733321926101	7094.520624583382	9037.362029387064	6973.833966521097	8603.126218516101	9290.203728407156	7268.600922050383	7768.113189814766	6637.575924293566	7766.898615634873	9361.537586682116	10532.099471434403	6334.302332506065	2910.125535072027	21912.878042857814	6134.585519036447	9772.461130170805	9435.397950710852	7972.0514640566125	9633.897062195623	6807.264468506959	5271.616197497554	7792.781033811541	6132.199277783038	6416.491641337403	7143.3206371050155	6836.183247425017	7149.548489540731	5683.74821236047	8356.801985988213	7119.276737668586	6579.853192527522	6580.823263586137	6448.08750288641	4688.544810927158	4762.310712478853	5520.347538039192	10082.704618186948	7099.519098107218	6242.139427060209	-1509.791050627637	2711.531154949822	7221.008752385085	6263.804056524647
771242	9224.126724317593	7649.578175943672	12345.027778365202	12063.109253460927	9025.520437545758	7294.424959993963	7910.624171180159	8943.646216836913	9691.128136979505	13372.682660362054	9104.103548034449	1181.75855256235	-832.7418244270029	-1138.0411412423618	-1117.7841390706712	2741.9662050949364	5493.826357048312	4474.797513174347	9593.057777322108	4402.441790816777	80692.69279295614	10886.818154930279	12114.667284674673	18009.499028829465	12757.964715885255	12319.234590597167	31.788524875735675	22996.926549597258	23854.67675609611	1365.3374073030268	-2083.4189581298206	-4432.073824819738	-5648.707265018455	-16453.740787870207	-1035.1536328167272	725.9570275885008	-1490.0086860591582	77.70302059599044	2107.6783178715723	-17364.827060540716	-16421.964373645234	-17018.398702664363	18732.51493094442	15850.44401693212	17882.40150176177	-28324.870268455008	5106.482673308409	22317.697795571028	17296.514291392454
57402	9582.390653747098	8991.211084879802	11247.13327305056	8298.187001433242	9214.322230515445	6179.771291880861	6237.561131276081	8817.968589358643	6026.463411220795	8458.827298586131	8429.675018272857	6552.295862096456	6688.972766261475	6641.376337006566	6124.872908204779	6524.102631457295	9974.49095081729	5879.061044927509	3216.8081631690993	8296.43664093503	9852.741254396871	19942.54129576093	11285.743515530172	9532.974747871223	9684.361314565404	7266.4948176652115	3908.2934946353525	9985.548278588823	10108.941868943311	4645.178128961094	4236.157599150457	5098.038870283994	3834.31088239574	2670.0648241586705	6031.663274912507	3406.63218167649	3367.642886541683	4322.698237500195	5256.952560037775	3367.6317415370463	3679.9351286275696	3436.751448016451	9678.552278224935	6432.917996223004	7066.806242620043	-2508.754798306155	2402.425125173935	6911.67067567636	6386.956194927429
65762	10800.480733262084	11333.107081467333	11899.49742935751	12076.077446664513	10495.9734215567	10344.581365875456	9450.962349452453	10753.01101338136	9736.033304813256	11417.243938561924	10365.71549134748	7957.429771997404	10111.79554116677	8292.772987248482	7404.9325924619025	9212.412103838771	11642.798178397807	9271.022679314983	4547.137771735791	9714.377835994945	11900.246413957595	15136.172792501033	24429.89781805094	10868.5829058718	11813.980524377544	10684.178634142143	4305.115657119401	13156.522071454383	13233.269739288971	5665.9557485120995	4377.598947079041	5513.0334833390725	4733.878962490999	2554.8588859814427	6718.877413147485	2885.9878816624964	3448.673311056365	5125.566341964169	7609.251154361811	4833.398751866517	5018.451555071751	3985.234652863974	14048.01140830618	10477.317544802783	8518.720318512522	-3685.314098974595	4740.471461972975	12018.187716780158	10580.32861511208
32399	12338.085709259176	11931.55741728535	13092.465663441213	12146.26253052513	10941.488201930359	11881.497374007387	5708.844678980929	12563.438891719597	11749.284192512367	15144.576237513344	13808.3915606651	5443.437244314335	5012.491144589538	4636.233314281422	5206.641751405601	6453.487049415806	6551.911467174197	3452.6962929399638	4060.490187617869	7751.282130029509	13696.477704571313	8141.147519643225	9015.047481061767	22641.788746986138	14516.5388008256	13852.349776375115	1360.4928288020571	11104.131807421927	9717.114362818527	2886.83782877498	2046.5447905184742	1942.5866913849031	1314.01206663748	-303.0340550573552	3692.5698781936817	2142.9253955469453	2099.8072363428128	3317.900909228507	5522.770458205252	345.04629317747833	913.1043537373148	418.46032408237636	12444.771496667894	12209.620447405785	6418.485183442187	-6516.803834510325	2521.322321732111	8116.62038538593	6004.072602711854
57241	9201.079732165917	9442.503780100918	11160.836932572554	11301.76379048868	14190.784269936117	10311.462513364537	4151.852478270748	10371.155218863858	9797.758245308101	12188.964041881656	11880.431086655355	2687.49119041364	2818.24359638387	1828.9580475983462	2908.797312524225	5395.674075252544	6467.9611365811215	2541.80619131436	3103.169036909712	9341.177038660036	10703.267343353651	8229.908468061238	9109.59445518412	13872.958517110234	23063.19024781033	11647.007130874379	2367.9886540619773	10981.031053309005	6372.381827567658	2135.40089123661	1382.639526488141	1438.9620596890336	-231.24655610322066	-1903.0720453084887	2618.480337678908	1647.1483516455764	1537.8792193654062	1691.0844198921163	3195.5721596266644	-2129.1538337211878	-1934.481984824664	-1917.8923101874902	10514.57936424376	10612.384926476607	5987.500196769982	-7464.868826119002	1103.2960499981587	6117.755991255168	4899.715739674383
57414	10525.62549065682	9194.4358068107	8013.932719990468	11371.604382196476	7235.462725353411	12308.45761986823	5761.064806866409	8226.759357050381	11191.77054275653	11061.098504350713	9418.323104194676	3421.8792514477327	2958.7208031081927	3245.605380092185	3832.1487341213815	4814.020387112183	4793.464206691214	2031.6951914871188	3629.0412922152077	5121.432965428054	12171.999263280828	5564.847231239668	9026.038443628275	13313.203832852892	11614.891579554986	20477.83509410517	1568.6245944609268	9269.791601329263	8003.680661876771	2696.6115985135057	939.9559500215203	896.1552621462039	681.5690380669895	-1408.3926595539883	2375.285569032061	1374.9692965478039	1578.8231576311402	2494.138337310099	4875.345224196231	-518.9477756952177	-187.3671313152936	-524.1965731673746	7002.6669715148955	10145.0120622169	6821.485625702857	-6226.760194803233	1602.9189616314345	4287.075335083195	2698.984949107651
46493	1585.8401101375903	1347.0623236069414	4045.046256685659	1599.734419619295	3532.634935343889	1078.9474026902076	202.95515682409462	520.257647311649	975.2619224365262	1094.1228136758064	969.290242375504	232.17329844875204	1282.752380918073	272.59528659956453	-236.96381684395558	1376.6298134143315	1832.744506118379	714.993589695702	-1030.0325574729186	8223.39090317173	5068.806541205016	5391.243153323823	5641.268608894011	2081.9636967782617	5318.463764987089	2691.666950600602	17596.35996684788	3900.743672413907	3671.9029824063055	1715.1952132939427	1945.5489983422199	2744.2532277260852	3390.114309423018	1887.2104934664137	1483.7920766719917	1304.1105811918667	1580.9946869419357	1378.0511557792724	4392.904372346275	-28.653856780748754	28.682156209385624	-92.6448735160958	4924.996889382211	4518.915404605423	8806.370214545583	1584.1502096939735	-1858.0091044331177	2826.2904863614704	2746.1534514708155
1775706	10094.530230423827	10549.148794599168	14551.001901314208	13331.907507472886	12894.263057430366	10159.552409154156	13167.809754526816	10812.390298307964	10712.533994039453	13835.477364204799	14265.769458757011	6799.476581843805	7552.114907538855	6596.069285676887	6767.204003094368	7116.845150607502	10589.717180728967	8045.39240205093	7832.279156888351	8643.379612041696	16864.87983195774	12278.751760138763	14542.159207565124	15520.856321438825	13406.922068531989	11375.51633341583	1444.0187496070475	38256.42273698513	23196.865020131336	3819.1557166788907	2761.9910136554663	2832.4689074129374	1385.0264630370316	-2448.9338016401916	6111.160543298861	3036.834607190092	2295.1293466746542	3229.8342336151322	7713.452476917344	-997.2712478513535	-387.73092747346834	-1529.5893779302824	13838.61526989207	14873.233779315731	10000.660483097898	-11314.613339395037	5842.269428456981	13561.76261659702	14844.651631816048
11544074	14120.98429410026	13121.611018124411	16190.251239745194	15924.901110725812	13025.498158897022	11192.563348950018	11091.238760898905	13082.875987981508	10879.76609221995	15263.539373591408	13414.381206768083	8062.574171646926	9951.642610130468	8040.004440254271	6634.69464868175	8476.065416710699	12192.960440300654	9417.019801419112	6297.105486206026	7231.733450519279	19584.576825549288	17839.21762374474	17615.268568153377	14018.559356994756	12122.20054609155	11870.041074144025	4991.0957246658545	22690.788452270084	36832.769017984494	3923.229512590523	3149.279393283394	4280.895774330914	3097.3740810839663	-969.2423378238897	7073.651589918512	2475.303593785594	2973.0240198119845	2993.9347698125744	10879.020318167	506.429452552921	1598.4252199264868	-172.80638216298382	18098.823090751706	14381.569133171379	14870.693947597316	-9106.842147442363	4594.534604176275	16179.119836184853	15406.985738102108
30791	2824.9899256452427	3781.768718482577	4093.6667015791727	3649.8374247218653	2914.336158937146	3266.682866364731	5799.803684458039	3200.035712738876	3174.6591645235135	3861.542364641587	3036.4676332709987	4766.210830041315	3952.623195948237	4520.736136680954	4018.3090243350657	3745.7611346255544	4817.120371945335	7679.201280834523	3652.9614776222425	2684.3923152609104	6241.134832721211	4476.613915813727	4293.134254056503	3986.874863211369	2440.394813628622	3028.013820818796	-325.7466986647421	4550.883366085658	4933.164669795269	21662.3149883137	9840.674060962883	7647.412759750742	4824.6770456195345	3661.8504571646326	7368.92536362484	9703.423235331338	12426.204185989602	15642.051786295011	2744.7070682334984	2942.479101440853	3006.7852810056975	3074.5954154677324	3442.61668669682	2185.496525698186	1805.557501737808	-2733.206802713464	10149.774739289227	6602.117323568115	7729.586126909945
57333	1994.0362383034958	2176.102691590374	3136.1431358976797	2115.1032703534765	2495.276436538317	2057.178476806302	4276.797106629936	2432.3314565022993	2094.2370805175287	2363.7292582811065	1909.8538294337134	3811.575238281262	3325.0566574411787	4269.541399849723	3380.8583642772815	2436.94441241017	3051.24875717736	7264.093661010759	3133.6282301836886	2757.709718744495	4999.400628041038	2542.850557028509	2478.583429948546	2617.6992758413135	1813.6867920814275	1900.7059793863796	1032.5165389227673	3881.1135978724506	4018.71312150618	9588.096813726544	12448.428118941574	8952.56014986698	5580.568296855723	4220.808138114623	7062.457336854897	9731.1216076782	8286.635865929391	9194.353702091916	2200.28033538193	2227.4461074093683	2215.712471061657	2625.095760348285	2310.698783752612	1634.0027467403802	2425.1413293670485	-819.5978316699475	4026.648653028811	2892.929711366599	3420.098462591479
57337	2827.5691957499266	3293.7135417674604	4159.227016318879	3250.166569506066	3451.8369753286574	3118.307713568468	4326.413434489436	3229.6899097750925	2926.7232055180675	3325.2902815406574	2829.647875381763	3942.345482621171	4333.935800674547	4227.760576252738	3277.489383558858	3719.5396234592563	3888.7841597507027	4687.981327632882	1850.4216495839246	2927.401005126227	2842.4018453024296	3902.4005065291403	3526.3523371920874	3703.3632431437863	3115.4588011176393	2909.9556485654557	2040.6335075869945	3947.93828081392	4140.118521515886	7451.679105333519	7155.224697173633	9156.940720612101	6131.807228889573	4861.51784600478	6469.874020646683	6946.66031530102	6756.82470964884	6994.301818453076	2882.95951433377	3141.2332558311145	3015.86386176404	3357.428770485139	3360.277801390347	2476.6124438532124	2744.0149375985234	-488.1327458603822	2182.2650835614268	2732.762822064001	2507.9051923734974
57341	3151.1416923270476	3651.431580047709	4601.546754129345	3840.264917648976	3698.6222680025026	3365.757644283505	3694.419117958674	3215.4193038859034	3226.2042297010858	3489.836753456001	3041.6154824207865	3931.5397008453347	4935.347301995453	3898.5042977351222	2996.452969783878	4219.845038955556	3701.099017928398	3155.598888916482	2546.918497425004	3816.4919765136683	3836.426540474696	3687.6287730778654	3792.339753587315	4114.634769409226	4067.618780824674	3353.7946279440266	3252.42720518359	4002.4196830919673	3642.5701753470803	5753.990113279752	5774.872588755465	6193.466057571316	8872.209976811973	5560.894945236673	5324.3188912934775	5389.2744124626815	5777.897578794949	5680.082957859713	2918.4116601689166	3277.9075931616617	3132.935528098147	3472.8741845135783	3596.481021620224	3919.7541241717913	4360.269990169764	-123.69359484896879	694.9491943352489	3055.5729833030327	2439.999628963207
699859	2481.0582316955933	2702.5065232101706	3044.948504912726	2343.5329571106627	2217.8824554192392	2307.3639416974875	1702.390646379346	2336.660847000945	2178.1759318366853	2274.2711066115503	2159.8789064553566	2001.3055186342478	2225.9788075498336	2016.5971467506822	2029.9756436630198	2206.839425672802	2676.1945585428557	1509.7664009065957	490.225726598239	2800.340814734592	1362.1463065721596	2722.7014147876835	2308.0787141488504	2508.737851333546	2334.3210969428656	2523.39096328631	1574.0573420426106	1735.3754173772704	1612.6722364480115	3678.997936311122	3849.463371957303	3859.3258727850052	3896.705868733116	4202.625778489882	3559.522731207223	3570.470647369697	3799.2882871512065	3649.9708523066893	2139.6457889146395	2480.4116550105505	2287.6823596630975	2695.391188938708	2332.4753423566644	1586.157286404496	1810.9670194605415	172.92333118011604	471.3445113800448	1218.3157731031376	1103.144398838765
22422	3015.238220875919	3191.527155603474	4292.563859560681	3233.8171283433294	3672.4110652332483	2762.7967716819076	5768.696449711554	3545.1492191915677	2598.4155328340776	3314.9138299648757	3107.526697447557	5049.342628826634	4324.639276554511	4781.041723696076	4320.123008726375	3474.3195601534862	5685.402468948291	4611.024944871315	3006.8895786297153	3948.3451750851336	2901.190323285514	4512.774902837446	4045.599008742085	3560.339094594472	2727.7752521442303	2424.4734820196413	1157.5364668773057	4898.583831880624	4882.537214336693	7653.158604440155	7492.342500584601	7660.751918321441	5064.06758980023	3950.4868268795085	11525.900509029161	8461.445728089851	7399.765133944869	7653.3378789788485	2838.6832569379835	2928.30734699009	2945.6707070569964	3430.4098770525206	3614.698172432444	1873.542631343429	2740.9380991505604	-990.62970393685	3797.6525779241433	3807.1695230258542	4276.935170885608
56623	1429.5651399677931	1928.2875665636025	3089.04176604544	1932.9546907083259	2201.000331060588	1457.2652763088613	4765.931093548359	2019.851998423439	1548.155584845184	2022.6562502630886	1669.7444931056466	2818.3362695477144	2930.5430463845787	2798.862473423048	2725.4883929148637	1991.7437401315844	5725.66761688384	5247.008765013687	1952.8294287165318	2645.343454826192	5132.683591734303	2417.2669447997478	1975.845567291251	2076.227080661354	1567.2923416313824	1092.954982991398	101.83924838000792	3728.15576515085	4241.544482467665	11089.388251923374	9914.455199893171	8469.462791655476	4679.3375053923755	2650.639376103627	9849.509820295334	17789.976872631967	10881.423853995659	11516.459152843114	1150.073420120938	772.05648689532	677.0813130663475	1372.691133289662	2345.1957517123597	797.9036999039768	1724.6464082191183	-2404.70902905247	7522.481874336659	5517.653928515247	5151.464831306734
61773	2476.4013742052157	3338.8220424750516	4142.90605912492	3212.061047779296	2995.922098604445	2658.621646123143	4867.485428724884	3287.28620934979	2683.153295007667	3410.3459516611215	2571.293758864144	4063.366754360569	3989.442169516911	4098.638696572136	4053.6928841307968	3880.616069194474	5199.0403907555565	5040.635791867709	4155.218873102356	2892.7707607215757	4727.901039685345	3529.4531154971196	3236.573782074657	2909.1628358002936	2391.0424902926966	2383.359659797258	-534.5723773832492	4223.548208297276	4134.210104050151	11912.770501283681	7700.565019750801	7050.414992213311	4807.448678061561	3830.0842584426864	7558.1535733174405	9656.917176986395	21024.518122201414	15182.078707873294	2311.8800115595677	2444.1471103660806	2628.6538843197445	2608.268753089902	3271.448946867674	1584.8077948478908	1486.364647014334	-2956.790734289749	9843.77225976059	4990.975632114052	4676.359248622683
67637	3479.0779742009613	4395.170378619922	4924.4301360578775	3966.380516406887	3600.0637930022813	3603.6817080306528	6014.339370939317	3995.557117433815	3460.439653555031	4096.500222457647	3471.05236822328	5240.427637492786	4705.909269475986	5211.647381937374	5027.705363203495	4152.696276924043	5316.553602357799	6773.47958672873	4840.937251793046	3366.677888840063	6743.074714664526	5016.44989104927	4704.451173221672	4579.7492567607005	2953.0783438104536	3676.346243673045	-295.3251447055816	5389.3823855757055	5794.667294566216	15643.207176189146	9586.025550454773	8866.43788453639	5691.553328752035	4383.664742713069	8669.94705702049	11097.977384798949	14503.921104029352	21115.631960217455	3509.678145776702	3811.312274452443	3847.5573616183337	3872.0492952301456	4270.319312883419	2768.1378985560627	2272.7953115361897	-2397.576364823686	9929.20584005451	5299.1480635359385	6423.713996795728
33903	4354.730793348366	5091.0175729193725	7788.406766230055	6774.173277286279	5183.1499318741535	6268.5933068006125	4115.02341445946	5584.8477938978995	6814.564639668486	6531.481695748597	5706.965504873395	3479.117488578332	4187.695715341699	3085.859798648787	3246.1313647696343	4106.286534970835	4304.806412591285	3713.0905626163885	930.3982893442845	4592.362357255263	4462.000711146762	5002.205873072906	5863.275142035712	4373.265685542279	3732.3298976601995	5212.017867325439	3845.766109347399	7746.219243161635	6748.237058536944	2184.570026508724	1716.3737881234235	2104.4355834846187	2377.2096220607436	1521.1614355615989	2520.7144358774076	1704.2613848420754	1712.11619014611	2226.55906771075	12528.15272720561	3558.765078597504	3182.596827923203	3146.2752602140285	6862.7170500468255	6581.300866808639	6467.527185434959	-2016.5620784415607	1514.8409616802903	4325.262073530943	4832.265594554506
57459	2195.5746819867277	3030.519139505956	2961.376404009857	3020.4726710393657	3012.0649273237623	3262.4053777950744	2511.4403372810393	3417.6444413349145	3027.3460306240668	3217.7508712901963	2958.8783762018465	2561.801907156	2806.768711358932	2403.036220667106	2557.580734081918	2509.0954483888963	2661.1877180695883	2178.3649672499077	1091.0159033656096	1774.9386669168603	1185.8880652765354	3096.553614574505	3191.7452521497044	1839.6598585769684	1629.1398326990275	2027.6238104930826	607.2471725183048	2118.2956623732603	2461.81412279296	2292.0882643105324	1940.2664899202628	2243.650366525356	2190.002047071531	2161.3400761065786	2150.7040967600683	1927.483914886956	2116.4494277623917	2346.561780225896	3358.864270172582	3724.278128905668	3131.8371679900874	3042.4669678210266	3433.961808522594	1007.8622433240702	704.708355138244	-162.84312295944483	1468.6776624528031	2201.806144327301	1892.9842890565988
77661	2257.0302593521565	2683.606762617776	2471.786544587233	2277.6747001381964	2331.573889368229	2495.1989698753487	1871.4689428597444	2786.0208199317117	2369.8916432577503	2534.7484598097053	2324.8593164103104	2249.2480437999866	2448.4336449494494	2398.6645854884882	2477.191798782232	1981.9784076789874	2105.6088337288015	1613.7097396149802	1212.6548844607328	1567.7527495096172	1057.7330593568558	2678.44692771708	2627.450555978986	1937.7299415737582	1478.1845212828161	1999.8671474446019	573.0928416394175	2142.7069088385024	2313.710268888224	1885.0141381771612	1719.3074888186916	1861.110888213231	1790.4220680481153	1793.4625665588028	1923.6952773535081	1689.4856212435752	1902.852596312498	1960.929785583935	2683.4259139622072	2892.520778805078	3359.8227768415045	2610.8389014615573	2734.4431265338717	1035.5755385661016	779.6259151006277	-210.84645917442793	1301.1266883927674	1776.612621528781	1715.2476944252246
177706	2858.555899310802	3457.4966129946642	3769.4362007879167	3022.2661953183247	3446.844112195863	3340.717140887913	2765.2258666616685	3774.0997079083054	3163.053349443162	3267.1686265549597	3186.2341356323113	3089.9302666753892	3041.006935311179	2876.548862047988	3171.9048080582343	2952.0855509851726	3495.630144803067	2330.1520380032102	857.9954575608781	2645.930253971725	1482.1707839340547	3722.9580340491057	3201.1113881863066	2449.5697043843184	2116.318212541678	2607.4282448667204	788.1392403601674	2020.168668114959	2318.069805254851	3095.99745305767	2806.825582463821	2955.115669545705	2992.4904839520286	2990.764585084195	3191.3974725454823	2994.0641796847513	2945.756994921895	3214.3229687145026	3628.781726318283	3711.9484048661575	3481.043663325094	4453.188833033994	3515.321220133449	1285.418551549403	1195.6003199588613	-101.56856181046322	1150.2345299551796	1925.2752048911443	1748.8441361678053
581536	9861.923885215989	10296.806198789422	14106.550038821326	11269.3547966659	13438.950063067856	9661.966699250923	7796.861920325268	12767.656824795278	9846.464140103051	13708.92066283313	14092.187948749613	5655.9880655334455	6557.4159536361485	4631.399978860634	4901.787460731332	7274.377050252789	9887.705036014688	6436.390362689263	2577.612721825595	8763.028651482535	14367.339217756893	12905.111095188462	13043.029194354007	12691.597035773735	11503.771042810153	7517.804667639643	4119.755657694705	12794.05091493338	16664.32360915706	2364.868155093869	1306.9545198984615	2173.8749480764445	1808.379568833798	-1611.2165932527319	4309.0536831351465	2213.471237040717	1673.0185259387704	2195.466628485494	7948.740256142897	1009.2357174784368	1071.9653455106923	448.02584416615514	26616.62993043592	10048.00947397545	10790.839937127797	-8741.067369391514	2186.5681209289187	12206.101004233558	10915.45394209725
23829	8669.761323369614	8630.220465212815	8981.429332369386	8928.735681932703	6075.095318536793	8481.107230585785	5410.958052283376	6079.531327153638	8254.740478515014	8588.104105292783	7488.87609888089	3449.489885208525	3294.0122762012616	2130.60051104149	2434.4459725791103	4838.182521183151	4452.182237671186	2217.286284284845	1786.5164285818028	5236.806546295499	10962.508834441043	6221.130032271591	8076.400356954712	9755.11755858575	8895.685072398792	10853.268977945283	2917.4672198912886	10700.401622321886	10134.794115190682	1602.581733863304	607.8504416463542	517.4179611412194	575.2247816153636	-550.0444793060781	1433.8971005478327	331.4716818314356	396.89057556991975	1375.7599024757915	7442.368810276668	-477.146976474858	-205.59621776642234	-426.112749649684	7461.520221432365	19441.415186672704	9141.582812604414	-5002.321127198906	969.663437241484	4960.402202477389	3790.0784284083493
39668	5515.190590735525	3885.612563595856	9850.388981977441	4679.645950973125	4022.760076768506	2921.0136455997053	2228.579131977173	2744.725812670252	3373.6424310569532	3679.3546427125466	2629.6123506751564	2115.8094593433225	2242.0182026388547	1320.0108493963958	484.4970502273546	1906.9190312827122	3616.5658120907697	3153.2623281526958	-20.185774248448894	6368.0167255014185	14847.003370651582	9140.104810047429	10644.039028086729	6356.557788143785	6485.023884037074	6611.563805721922	14119.040909662039	10022.304335367991	12518.511621527517	1599.1739128447941	1462.2398144702447	2258.1854584137213	3536.948519198718	252.5596126350339	2259.3723372695918	1094.6806142460655	1001.3187932842657	1185.1317573042923	10529.728604161308	-1533.5264011060856	-1242.9554613022715	-1328.5333509933992	12338.546151050188	12371.854710298408	28780.58358331689	-3161.0860669074814	-1981.523279315666	7998.703843694695	8009.6496101291905
57216	-2417.6514246033817	-2863.9691722714115	-2755.768213447923	-3131.616675627125	-2739.09686682631	-3274.341156402991	-3039.2716921787414	-3384.2439852027273	-3364.6198253511693	-3447.330013859385	-3235.8001557990515	-3400.043339360587	-2662.9153676193246	-2832.4472168078546	-3225.241214620812	-2500.1996456053353	-2470.894083519548	-4133.765311839714	-2936.6009494798723	-977.5680053579308	-1386.2605090087682	-1297.0726779582592	-2076.368635402528	-2277.329932935815	-1201.829255534786	-1886.2826668334665	1951.2178940244598	-2334.8602587769788	-3638.0489465610126	-2029.9576715769404	-1727.7109414999052	-1817.1636093903564	-1801.6094295010348	-1801.1792874410294	-2051.5440662717115	-1944.6624456579996	-1941.3393454573988	-2141.1763907444947	-3469.9442473463178	-3216.7041733523047	-3249.4677022135334	-3093.448643036676	-3282.317252485448	-1693.205501788159	-676.2654590210033	21559.811920545653	-5717.238187544678	-3871.7296707846563	-4525.746417252283
30891	-9875.449193815333	-8012.230595687566	-9404.662350991443	-5929.589240923708	-7618.641000672657	-8431.819997294493	385.63350741092927	-7300.016853006542	-6721.175058271318	-4892.931786122346	-6607.433272882245	-5423.413954871692	-5474.365484038541	-7818.675296459427	-5576.060237774619	-3257.383284820057	-1792.2774164594075	4279.891843098703	6619.722675689691	-6364.880594666635	9438.97355983209	-6494.10244874023	-4539.734803780773	-6718.390617191788	-8609.834091567289	-8996.772460619866	-24349.775501600172	-446.9878696082551	-1742.0165342396467	17435.757360600706	-7917.785960427753	-13089.3803642518	-19597.8239064838	-23331.688338892636	-8573.650545038512	-2137.0511359055877	18011.41443974646	17747.038345032986	-16617.338541158133	-20867.580873978633	-19348.579235910292	-21833.846306730225	-7244.904706399148	-8647.708741861403	-14766.653445719092	-38561.61310078359	91318.8441515769	24374.06713710121	26744.8796357375
56424	4071.7609406000242	5098.232706000113	5838.790701372648	6021.472985132259	5991.224413640992	3476.739627145956	7945.193310329148	7085.187224848081	4508.434689495886	9113.2196261706	6552.822847860189	4691.542193206825	4727.341307656964	4503.42371282315	3902.6333268160706	7225.144702927938	7799.759426257721	7552.679826556379	7508.670491922392	4793.910201005983	18741.024470159446	6812.023955724085	9559.350168467858	7217.17662781831	5700.77745083586	3057.763991161808	-2853.819334785471	13290.959606758957	14181.319784132236	5918.646050871662	18.667006143798062	-691.3408076998503	-2648.358082714175	-6620.315570207207	1996.2509401834059	3748.9768619870547	5213.1863947492675	4617.11815365082	48.75244830231031	-4980.917319986423	-3655.9407639591345	-5792.736702016981	10795.468602524275	4621.150747196086	2716.5759007024176	-14594.729751796465	17446.518174196197	45203.85288570824	29401.169042064583
67408	3394.565433908962	3601.181593650877	4508.6591839317825	5654.559781672397	5557.096916979645	2574.2785655785246	9374.381713883256	5127.9463757995445	3157.734190229194	6727.581046612955	5701.585914935347	5565.452286096488	4731.210033123914	4730.394320473255	4610.0063607248	6198.185216391231	7440.9784105510635	8818.083199454211	9392.446450257401	4269.380285972393	15200.338454994377	7001.4163059312195	9591.542818722664	5335.371560367695	3758.708853245152	2336.2695593769513	-4078.3106451000262	13241.808674405213	14648.283479784157	7914.150563744122	372.5492171857784	-717.1526106604072	-3116.322598682807	-6870.596314283017	3255.688407357182	1315.1637654133447	5668.212839422007	6857.975947657507	249.90891264951097	-5195.099799392854	-3857.954004785389	-5909.4469468597	9374.390248313952	3006.872021334183	2161.8951069781524	-15787.402593429399	21976.554929033966	31610.737037627154	45773.314373308494
28876	2173.52485759725	1178.6604363966455	3102.614177431592	1906.8431748947185	-192.85367220139074	403.27791499969453	5107.914368202037	-533.6754248320897	1035.3463324723584	2407.6340121832054	547.3258821630409	886.7767870496295	1208.654765835512	1713.116082398926	1445.423322868824	1674.6656689560773	6449.25800426875	3933.1104176532604	4503.581107961687	-625.7274215890607	12946.310325020046	2622.2067438134845	3974.2972046251843	6297.762613005432	2899.117928037547	3916.4963967358726	-3472.9092294293528	8228.84254142425	6988.74932547254	16379.119023964444	4793.312858470628	2714.8295791647133	-1171.091796806185	-5199.810917337894	6379.411342218249	11753.736960406837	15204.428918346171	16203.959939745706	-2015.0273508323198	-5888.332622585581	-4507.43454896314	-6030.189229596905	724.0153830470952	6639.48766575256	3065.782477061217	-11704.957462049017	23805.123460400006	15466.625281600856	16869.577010486726
39682	-1386.8427469367066	-1726.83499546831	-705.3473324469992	-614.9134048726737	-2284.606081382606	-2645.7590831692632	1716.5034852464755	-2726.6225721000174	-2128.3824728182803	-410.2222475961303	-1783.9640787568414	-1393.8251741238005	-664.7998822257241	-2140.822705158881	-2840.020193432143	617.0038829749824	2112.099011945537	1928.02876108026	2209.473191807207	-1147.6714639959955	10388.77276193048	1258.6238671061647	3140.8051113037586	2767.5496052660937	858.2636472621775	-103.40638002774949	-5959.577415358002	5740.353157802285	6083.1448924099	16586.72368213093	38.732739930878324	-1273.2292536654359	-2259.133809383268	-7613.177369515019	14.485632755132883	4498.698013886489	17211.109817798446	19259.98204873376	-4638.830787216753	-7686.215615621538	-6604.69938545361	-8476.453661776686	887.9679097416297	2907.180957265415	1886.743935292121	-15990.100348805128	31797.86334018253	21365.491511395747	21006.636304508724
22594	2086.0550863230806	2832.4549437543615	3126.5726087318303	3243.733123053342	3067.9991396781625	2756.08161245905	6285.662563729884	3414.6790584850482	2757.5009923401394	3931.759504304635	2995.4570374897803	5675.446987702969	4824.537206011294	4822.357435435586	4124.084599585203	3862.0978878290234	5504.321080040446	5440.384522264467	4194.556225071221	1370.9793564457384	4236.950172245207	4336.067237478481	4358.6279217666615	2976.186033533442	1548.0906597838543	1441.9722723679838	-1403.9809588308513	7317.670617104286	7504.432609819574	10429.715915980953	3792.302962646298	4538.55080169819	2282.007785983292	200.1410596735251	5829.545311487779	6032.1185174505345	10149.86606492377	10251.532232843601	2576.4206814295544	1919.9811854493942	2595.415221213552	1328.5220314073022	3944.3715828330887	1262.4365729023095	1129.946366269338	-4050.4150644362726	9024.108581620403	9044.53131223162	9549.061407909418
27611	2448.7242869938905	3091.1211447524415	2837.8965343161085	3146.366750648468	2746.058105104561	2518.606324208554	4071.2002819278064	3114.389296059319	2283.4894231924995	3415.0439238493755	2764.9601852912374	3652.1223148108334	3865.9780815470754	4503.233059184125	3980.191240480995	3769.983652423998	3615.0051326168414	3445.554634998917	4207.2279108779385	1242.0003647293547	3048.8174354398097	3935.2071361824437	4312.920593535566	2608.2225750912667	1766.8393452889084	1679.054809076821	-1150.381894270564	5259.332907118078	5987.864849248943	5371.598303002408	1518.5202896303185	2011.639884729234	1129.8754254940231	524.3280884410877	2226.1130061165395	1444.2579738020108	6422.114391139519	6241.475424969693	2376.5817568738066	2380.9656786408245	3333.5590190051967	1633.4898010080283	3665.8999761500927	1274.4673997274117	564.9636343120013	-3007.8715175358448	7781.021352803849	8130.782719788633	7915.431768314242
57385	3823.984667416944	4815.706303603469	5461.548051333997	5335.50068211941	5538.598207786789	5051.18723082621	8299.053820555848	5627.27592047504	4890.601342189115	5445.5193734387485	5129.604004205217	7124.715437792176	6932.004038064282	7620.049411310379	7393.126248394235	7271.0725000671855	5494.367244646124	7459.037292204868	5372.419606716407	4840.992568383166	4654.595413868787	5208.390646593294	5244.1738488742685	4537.477668344412	3461.818026157148	3178.503144221695	898.9596458215331	5670.2073425683	5423.131629558249	5420.796312700072	5322.212830603563	5118.844363386164	4773.525801368838	3962.140460507112	5415.545163089193	5068.775844852737	5184.180278064262	5443.113592085114	5098.758101861025	4532.52031883479	4522.605981879586	4953.798797145123	5368.709437516052	3440.347903322077	3133.182494055759	-1468.8209523370422	4787.317620489567	6109.8002890001335	5384.791415773498
57307	6032.595081016077	5769.411059721635	8418.711670035565	5127.650710697966	4870.198563082932	4236.868627605265	3959.216810583589	4448.440699192413	4169.633298862523	5219.591995723187	4122.170522887819	4729.261779508836	4532.743874821685	5723.690319887909	4761.453390055092	5507.518700697732	5645.222422743711	3522.652107702467	2063.525543188488	4946.889460943706	8435.28383670386	7497.276545489596	8753.858445145039	6894.353755556203	6937.895731467988	6299.253220467522	6639.16224399457	7429.168246304868	10694.701904143902	5545.439573930591	4261.251114536466	5377.347612761145	5584.4568181790055	4110.835455930458	4473.79879027622	3381.142888215273	5539.613399386068	5587.260705700466	6852.182989485333	3529.439617961504	4321.094016348675	3463.740193253532	9560.723611743897	6556.64502697687	9367.664764593757	-2204.5122762769943	3488.019888781777	11399.11561702573	10207.792178034864
60799	6939.893751365246	5867.343892206623	7764.588352049295	5300.352369464622	4771.173931059555	4060.087260438512	3984.7885076774182	4704.729399199643	3864.7794893362106	5094.024259627306	4327.114099357374	4145.912675015865	4157.827804114348	4939.828712206509	4253.79505164865	5425.566000689023	6392.582484096007	3392.4312037419304	1921.157827836698	4252.594052297515	10341.508266033408	9442.984027293061	9799.606071669532	6771.8199123514505	6700.020501759951	6319.147833969683	5482.707229853503	7856.545509832475	10840.09715735989	6051.275573535402	4126.497509290255	5244.958046979	5134.843726569058	3419.8101906292673	4824.322487567048	3600.719575894842	4937.94812767915	6035.558485297808	5929.973458688486	3073.9157805301274	3791.005710031891	2841.2800157584484	9717.909323654208	6722.438207679536	9425.973936925475	-1887.9869684318455	2305.6896291522953	10390.704551391585	10420.88882975705
68697	7354.239937300114	5894.296306878494	8415.359017343684	5664.272663750682	5053.960608446527	3866.294956793557	3204.3111156487057	4679.403801613751	3774.594125951654	5333.519549144233	4512.868401644594	3431.915319370878	3449.2806899783172	4127.43289114512	3254.2837323258004	4932.104850223635	7406.113915476775	2865.6746911269265	1178.4981383297118	3763.6398315487686	11871.768810116831	10066.303649592463	9545.800988592542	8261.994685603364	7704.733405721439	6843.959335981799	4996.9588631997685	9567.276146016793	11255.91349563345	5675.738874534262	3476.5840049999415	4429.513646166201	4464.064020138667	2176.2887079981247	4624.9356532803195	3681.09631382549	4279.945588287308	5948.834013655676	5463.189740555736	1927.6081286547637	2536.5234611647666	1683.2579140251955	10719.453889309305	7457.422246824395	10129.431906452899	-3352.861250245678	2835.6255480373457	10681.798098900634	9601.916696586704
27048	-257.24785542543077	1990.8302559290914	236.58062526416097	4068.1691114333616	2738.8702376190085	2188.811496986933	14109.643238241606	2609.302678455314	3775.3033178301625	3744.8500964692116	4480.661786150042	9345.374514153362	10334.913670603952	5707.637543524948	6600.414274939982	8829.540232970687	7952.668279552641	16084.05867273437	19268.672689476334	3666.1467083616944	9595.84116241022	4272.8540068471375	5781.284431486216	2095.8763467042313	-532.4836029638302	-974.9304686665141	-9419.67104788851	8972.49939018043	7035.442029958474	14090.436082008478	2924.2000042620343	656.5684381992172	-2838.3045167723612	-6138.409413516413	2943.913488176025	5032.782631029548	16496.739552414994	16418.56996503738	-261.3565839276657	-2051.605149929365	-2217.359990357143	-3113.663975983143	2796.1970182530113	1896.6513636820714	-3924.4092863158526	-16553.583841809803	31890.824072703428	11807.244048030834	17386.175571049593
58686	-4814.9559280369995	-3654.8284779825312	-2389.420923405226	58.63069124442299	-1788.132767073397	-4204.418063620896	9661.512344115354	-1657.3250446190818	-2249.86654601661	848.7744617675796	-1412.1687122219712	321.2034643597332	2221.5029052683885	-731.7013892386619	-611.9181007747165	4361.383061095533	5245.306917829522	12098.754842712018	17411.083524851576	-2205.798309090785	22321.98001344801	1138.1800875201936	5200.743965313535	-1357.7681167367623	-2759.541241301132	-5059.631394112971	-14651.165139946725	12822.49766626376	12813.501428955453	10980.737626743701	627.1042678132318	-3664.6711709355786	-10397.282969724985	-19907.632897585692	-1009.5419758124297	4699.578994327002	15721.507026356583	17640.717517445093	-9276.907226426072	-17811.245724585522	-16024.42661981605	-18346.383075015518	2586.18420769986	-2524.658705581848	-4847.97567217791	-35426.121658435906	50391.7530699862	31334.207182701182	35615.30224121325
27884	-886.8138506405298	-349.35810167891964	-311.6820638002122	206.99007345343296	481.39912176843677	-599.4326830964026	6651.155559390534	-23.88976458155804	-470.611672885042	287.3341257411353	473.7281567508595	4145.125077403032	4997.96977168524	2933.1610543963416	3915.477616420826	1913.6339495527116	3342.168196975011	7403.141719467472	9762.44728290399	1576.8909518532182	6516.027817226571	757.466817130525	973.7305542154688	846.0719244199796	-1074.4497429000571	-1514.045860118284	-4378.379074156082	5525.709029943078	4493.407306030755	7540.0851271825295	4129.173503074911	2634.265979573239	-380.2542956217651	-2831.767696471583	4393.974665861435	5479.576435712404	6851.653554268331	9289.125743690141	-1630.660403431879	-2824.065016233343	-2568.1995219028245	-2553.4847822200054	456.54518845833013	-247.70209702861098	-1154.5276023869737	-9546.8008217913	14974.19997639998	5209.768192711702	8588.320448799172
192547	1498.827585383661	1653.4149083934851	903.8260454586828	1453.7309523805748	1536.7005064272985	1419.862477271261	4243.825007706744	1705.2300392218854	1557.0230645228212	1928.185066570989	2301.518894445734	3659.637515718854	4128.726034389501	2301.767863524175	2982.1703262306055	2428.5923121426813	2827.7535753297025	4522.052448412793	5109.722871443109	2148.3356978356446	2284.9270122009993	2445.56620807151	2079.1640856337044	2264.206621583369	295.8675789980646	1042.8814283034542	-2171.687498366207	3442.6833234500327	2366.990864620101	6396.81278200168	1694.6108780448592	998.6781692419497	-466.52188489597654	-969.7016159755005	1780.5455014329311	1944.826488870278	5500.668463998763	7119.757829209994	817.1617863633471	240.16118521379144	426.6908138394084	243.7640843609073	1487.210864384494	551.7258870868382	-1076.6271554611196	-5245.4750473765425	10654.421569098195	4387.081635711182	7166.207752636105
4041464	208.4440650289199	324.50049293998285	432.8388221450464	394.4738129792263	464.13789620606883	430.5536618958088	230.5977248520274	365.6145919177597	347.63725585403506	461.7901744408872	383.11981931278723	510.9393729364046	230.8581858244861	309.89188230320826	647.6203658753124	202.11982954322536	188.7493312183848	360.0492156338904	373.95492294318717	591.641813457718	345.9181052137927	266.90247201041734	235.16045786538814	538.1027643053524	184.67314603191687	262.423976190851	179.32800122539976	515.6567699508907	306.19287823194367	494.07262880251903	551.3028970786941	558.9007382397789	575.9509785922123	578.2024134693323	607.8578544175797	479.1656428096502	581.3808036612364	594.7973284057528	356.9094817107461	324.5774564098889	319.4553803444925	331.8433336005901	409.3988298082476	201.60269035952092	262.8882018239177	-58.855679220108854	390.89752943231986	287.88421578367183	678.2847269884173
36390	13582.982145420643	13538.537727148265	13855.354747095123	15061.697825707895	11744.404922182128	12957.883186589617	9971.447777182108	11277.431603732304	12092.015574347937	14790.802907431837	13146.964329062026	5949.24021003809	8279.367199908596	5520.395929858367	5094.196408625015	7133.737248741883	11349.550265843827	6261.063219857326	3310.035354096484	8704.108262555183	15486.480751089757	11641.58147402832	15049.86794728469	14767.439398214272	14323.263448115329	16690.15208724678	4072.1656733594727	14421.166490034953	15209.314523963667	4212.3263186235945	3648.918307401167	3728.5193556713884	2836.8496190684446	865.8010465295483	6032.802669593924	2230.252968613756	2537.0677755393817	3427.9728947379444	9040.510024943327	1639.8497553667326	1908.0815039096633	1739.865463392922	11530.797973732842	13855.211205150927	9260.169049557331	-6341.7678724464895	2939.2221819899696	8336.098097580116	8048.345473585041
42421	8639.293902373225	9197.997519655444	11864.48135372928	10888.123117967003	10701.218825058559	12128.424198995952	6904.561854230293	10348.188279189379	11955.66454857681	11647.21894332649	11528.281128001609	3888.6794716693803	5122.6301060271	3434.7430668006473	3582.664004737037	6531.188496211166	6988.1619879349655	3817.3290092941525	1204.5467216631655	5853.703909110764	9894.920701266845	9461.01264443724	9269.71395181715	12605.417209934258	11414.144403678667	12179.09535372352	2912.168069219351	11742.677918539073	11727.401960796386	4010.368042707426	2171.4369375999013	2892.0377131820487	2890.378446675653	-488.427010147459	4245.537649425709	3447.5013071067942	3278.4310768187474	3629.0032177714934	7969.675743645195	-124.21630828521393	-7.357724998075355	428.17934596646955	11507.429201197181	11235.994153420885	9640.320690599743	-7626.283245937288	599.8748525861656	5594.055636405743	4065.531587377606
51080	8218.849079220035	7668.144121760279	10453.711314933978	6904.514748785089	7083.175096379033	6237.691397818471	3774.0700915613875	7446.927188430509	6362.54116249108	7575.659835672235	7163.319315861823	3383.203897397081	4355.266423239026	3504.041445533932	3444.960934190516	4328.631611538514	7050.513162875821	3254.7223002584055	752.2940826261764	5961.0732239942845	7992.114191403326	9544.469995596522	7195.06346013638	9273.85352398659	9241.510531555361	8141.096424184875	3727.854753775711	6752.346065066154	7353.907453366721	4081.8397251309557	4002.319281751492	4378.766760471341	4357.109525190246	3137.4788731547587	5212.021968006599	4009.3837828848136	3901.7061746233326	4060.234512045303	6162.497794460813	2406.7782066493437	2371.123116755989	2871.2362319126423	7925.4699108027	7008.0189830416075	7989.053126145269	-2335.4073089513495	475.13203438236064	3943.9318902948144	3367.1071507958413
52106	5409.31037654993	6074.574697912236	7483.795688402969	6429.067035183165	5056.962159465478	6498.944270397682	3924.915022171398	5045.579832415477	6967.981209764448	6636.390386627854	5988.339741829925	3076.729291026015	3928.508254605235	2642.747903739855	2670.4224280189223	3930.5582248481096	5321.782774061176	2415.833989800655	321.9555216690642	4584.314381958135	4538.780295533306	4726.211461645446	6281.806013385989	5593.880229301309	5823.280271125614	7303.527896044208	3080.7655900127247	6628.048906331678	5627.899328619085	3992.111445206542	3473.5463678668	3722.3834503718645	4075.0618191958533	3260.005453953968	4011.6319205653554	3363.4500736468767	3405.7778456501233	3931.888209852567	6320.841955903221	2657.2754784912704	2504.5411495738117	3033.6654456962488	4991.427696525605	6735.926607309284	5352.3190895944535	-1430.5015637984677	582.9506118011298	2450.805359938197	1941.854767915961
55125	8051.461955161856	8100.412391904267	9071.243249144794	7122.933546341841	5336.168162563976	8144.558590114977	4266.540154675851	6212.319939455095	8011.320879837016	7530.592706441466	6615.3465121748895	3199.996371880782	3321.7986182859	2481.5203289839974	2571.0399758484355	3789.269560908663	4986.648996465527	1760.3195044091758	324.79020117360994	5568.45305213371	7260.626305091412	6148.17723516855	7021.736498899918	8352.960077288944	8483.042997422712	10279.658471057755	2550.7481730004693	7785.527008917566	6754.201138118401	3779.9255629390796	3391.2855477293742	3529.0456046324975	3518.0105952400622	2774.755551763343	4189.744344442397	3417.508704923761	3405.332688458677	3532.971923424395	5656.823624551626	1874.6999528479014	1789.7119435962604	2263.840379835112	6180.207222163792	8136.522346735757	7332.095226090224	-2146.5828168852104	409.6108815247444	2680.760810402634	1694.5860621982677
57246	7350.014446256033	7345.036135472028	8257.851608332623	7484.767671045545	6302.730359881375	7890.880706435938	3946.5415739629734	6809.540453688845	8244.837527516222	7818.373745432428	6701.7659422351135	2620.393493906007	3391.3431803159815	2246.403896979406	2360.1726546465266	3914.0844617662237	5367.792321714012	2104.0449794122583	639.2463620617293	5504.64638737661	6593.252257467564	5315.18671329821	7117.356199002666	7889.800055902911	8487.249451463562	9511.62137403514	3005.819275858091	7870.991912572741	6665.7730260167955	3484.396048598802	3130.0191080298005	3245.975589079964	3359.286010202929	2346.1564505385027	3755.59426697662	2932.3254605758425	3003.872576056546	3164.4984394572075	5568.660019576289	1387.4199968905746	1474.2563917124426	1702.456218283908	6368.730108036032	7944.5850089599435	6631.1239387981295	-2819.0617756005167	321.6552430945962	2832.875877096086	2176.7479107063755
23432	5202.005361261606	6206.530109291161	7861.5546339184	10501.642817892061	5061.551507114558	5819.815160955102	9092.68287162011	4916.315620907423	6894.444159204655	11026.42110654488	8258.528811267293	2359.2274125330123	1786.352012686963	-364.6940737357436	123.38847226958069	3443.748542753829	13670.30085024571	5203.170526234759	3968.587392357431	4428.111490662055	22065.77632380542	8182.668193334051	9342.199105671882	11244.807949883048	8407.6914902341	7875.06501415365	-3612.973324729696	15432.719306485757	13045.041101950314	12252.804146993483	355.60654250410334	-1725.067644303872	-4602.611141221707	-9867.340063455573	5207.848724614218	6540.242676167768	6738.1145089504735	7827.657984050647	-254.69710225569497	-9244.029464644413	-8821.898466691357	-9502.822021685857	7292.64796828927	7229.953525772013	5538.58695750312	-18788.075240606835	19005.034625481094	22082.840849712775	20363.588317412363
57319	7889.906052188768	9561.827447934316	10034.890054316267	12099.040451351095	8784.718193033877	9070.650229475908	13160.186907694086	9543.420196554696	9464.208512790265	11597.328987412327	11920.19368703714	9035.3544074134	7438.495025538201	5806.529129322847	6127.874670432263	11333.976215749835	15320.680042588632	8878.16660993054	8747.114634973219	9647.782480981463	12438.985297173926	11695.4221120718	11290.339662392631	9536.960027429683	9699.557057500147	7467.053813157066	-590.0952747356421	11724.890773801097	11248.773892313526	6524.701758290797	4493.32743350477	5025.307742260286	2361.829279358394	-436.7330390044117	9701.341452024564	7083.523449251968	6379.478770758451	6913.917951199099	4382.3811954520925	674.3315854114812	627.0693473159299	1209.7936513453365	10685.812833855998	8102.860576186917	4096.8762801531575	-10022.428430625001	7968.611349681135	12297.63507457521	12033.368559475162
165303	10345.628389285235	11553.324746965798	12235.603412400242	13559.693619491369	11011.946757065885	9598.375528455554	14258.590792047637	9418.74951252087	9793.904922251753	13391.648878912409	11949.256016709649	8655.051590639934	8663.191720179157	5853.035539706632	6186.10862248658	10379.762523725734	15941.691712499989	9396.326733888836	6417.255619153595	11065.045728785277	14481.294260909375	13137.104392376768	14475.095331791705	11416.839616961235	13594.082660614968	10075.988769920135	3339.6529185429904	14347.481627707686	13232.462692758965	7756.598699925976	4437.021755792781	4822.648279829615	3962.3663417865737	327.10439323066	7873.084374224376	5783.854773086563	5637.79671045897	6634.254689622965	5390.405107138249	834.5197911042637	1191.144490381541	719.7880613719401	12112.473432244748	11903.38694150411	9131.462570469228	-9651.087390570485	10220.319417864754	14461.52291707863	14534.994266113137
23569	-3439.333459041481	-1884.579569866749	-2969.979867686966	463.14742363209325	-710.2981915852565	-2147.131346864361	7235.1458098237035	-692.6288347249165	-283.2335008203927	533.4519048361763	136.9213284393959	1643.7294561126764	1936.4266430735752	-475.88443475889426	1414.5883364831207	2921.4104216076275	4453.797752306318	8485.005668290287	10923.580196963048	261.15735251898514	6835.863375853406	-816.5215920037085	1138.639370881022	-2474.870655597613	-2330.4919922024037	-3875.930947504506	-13861.590859996584	4572.175208527189	1911.3164735130367	12648.578124988886	-1094.217262669013	-4633.525572644871	-9601.270932021256	-12492.694573178596	-809.3972741808348	3136.4562734451692	14553.516731008513	13364.297075450042	-7157.766900744527	-9485.413028227284	-9243.344202882588	-10235.909783279007	-757.3775609702843	-2942.632268502995	-7677.715245233011	-23103.082137791018	39038.8618202279	12691.0414712826	17280.866858410416
22906	5045.300215960256	5379.728722286491	5901.973518851784	6922.08937634564	6356.6285117541975	4587.379753391509	8151.476562497344	6305.412516760958	4861.985751249716	6502.259195286579	6517.68093319149	7357.75286745686	7121.870764933332	6513.773073528142	5849.375506526416	7641.989704921389	6655.782704151581	8699.178775269695	6255.846125897	5287.513608285991	6858.483440201632	8653.600215327227	7230.580681055876	5168.8167708190995	4732.696253545549	2946.824427024123	1291.810897441619	8824.498259798827	9233.750485007306	3042.2521631428963	3067.9782895531735	3217.9678343831006	2291.692943190994	1363.344395950609	4375.314256902238	2557.5506238626253	2280.029092751208	2663.0685311374145	4359.342343999215	2714.1655459372514	2577.3346105560295	2249.928895847829	7395.309889394618	4331.698403522997	4093.586867203598	-2471.0817880095146	4851.621055698488	9154.69534142926	8181.504110338286
57361	5815.782393621267	6236.066174327559	6584.65935146839	8015.763135625121	7889.454707680611	5013.501562017208	9077.483378665787	7621.2562241111245	5188.532236496119	7690.785016822641	8031.165343972756	7777.176313610744	7960.871231008046	7896.33837863855	7757.114322707244	7697.6532758544945	8670.236712033093	9063.997525729232	7331.362591202059	6768.402142693549	6163.826553112087	8877.1277329252	8223.634460455913	6016.008950905381	5737.609288914925	2996.2007003064673	682.3728244832789	11672.853789979363	10650.878226242254	3881.0761538850047	4412.577680363074	4378.876535374674	2597.068181080328	1439.0626352074169	6728.06888723671	3763.8180124447235	3164.661267413449	3445.5518260952977	4113.682009592171	2829.5167856956346	2837.8978076284743	2366.639779283598	8284.470218534736	4435.50873295739	3037.01803427103	-3014.471466311	6793.493505556177	10562.757172409149	10532.070924227464
57365	5816.463309187171	6754.866062118772	5745.309877315154	7261.7585479475165	6841.6918218141045	6087.865405724415	9067.788273160986	7356.54871288345	6315.731912982954	7502.592511086454	7149.693162570006	9125.2502434339	8193.603040139247	7514.076166416254	6333.821802881188	8178.412408698119	6371.541352049368	8392.58674030757	5967.436920683396	5951.736555502768	6562.340363792126	7359.128937865219	7162.28010827228	5843.950432694524	5085.584406231941	3829.5448740446345	690.1528486478169	9021.30926558745	9036.967395622658	4217.667250179248	3851.7322167939024	4156.9192325592085	2823.4456817357427	1930.2941705349688	5241.95437997837	2959.3063973840613	3125.066828575358	3683.4580251432544	4524.66522147688	3202.195027917633	3184.4437516494318	2697.5430448953703	7772.733441848136	5625.574441689343	2957.1277550517916	-2340.298476430835	5887.077714372815	9899.93788119092	8500.404016232327
16	14887.235701988757	15508.137797191597	16432.489898737673	19952.91154898613	14666.99749380307	15889.571818825425	12530.828492764875	16131.161365834145	18279.81208830198	20770.997168736496	17135.621148814753	8259.99565190069	7302.042372912272	5857.589184822949	5976.843777394939	12967.644990986166	11145.372569847488	8559.961363391236	13887.22819028155	11270.958766205771	29500.800422535587	15239.159038566511	17216.631513965694	21267.475887076354	18701.90388831428	18465.36257871915	-2146.4446377847826	22186.55256675568	21195.83565386941	3276.3566277566824	90.09399397062299	129.5530665599149	-1395.243630697653	-8745.97524921695	3239.298996212178	955.0166636533401	907.6727680974656	3032.058598724133	5122.509284058111	-6662.6553756546455	-5560.018947897597	-6937.957923685793	16381.460100485168	18489.243485440107	8945.632616659514	-19920.327666734105	6701.526595680424	18396.915248650585	13488.679993558104
57410	3432.1337527237038	4535.1656191793245	3453.5647443020466	4730.8402437124	3898.5190336640976	2724.4859847367084	11911.522330165812	4013.9197603219286	3081.64193016953	4565.433471580325	4382.675191574028	8538.475819349529	7271.3185109762835	6634.96718979516	7901.3119730530825	7225.376618194929	7765.745149271518	8745.280631072728	13814.993238351373	5150.633370390969	7104.554203645242	5212.971623508371	5498.50225627341	4306.424665737136	3869.697902372197	2261.169680060123	-2300.257163702753	9518.752512759165	7567.459535831131	5677.706144975651	4688.218342688843	3700.577856547981	745.4169710257595	-1286.7007441783694	6466.517205550279	5752.52408903466	5421.278308004526	5813.314524395888	885.3244757345759	-399.87190388915224	398.2212304638912	-448.44122913189835	4238.686932943261	4556.347848888855	702.946862328484	-7421.699502666528	13124.770825561945	8501.931225974387	9676.24687692923
32214	8098.394282021904	9033.610144197832	9297.211341654072	10284.552459097087	9986.888095397426	8323.92338264241	11666.118518242696	9703.169719549565	8513.77856459627	9748.521097477673	9771.411630046008	9948.908705312972	9797.157351779835	8476.392359333859	7583.436994217229	8676.101815064885	10612.747571964705	11076.605996470564	6963.408958706414	8968.850353801012	11425.18502583294	11668.134339800385	12551.604094156242	8164.308765741702	7819.7904623775585	6007.52209202626	1666.348822723488	11490.838194797325	12252.73221896304	7106.907441084117	6182.460814308608	6832.30822890344	5609.107549731504	2718.4535375578134	8040.898295098041	5687.45764484284	5619.380804507603	7074.248811373207	5805.024514687458	4314.885399316381	4244.2305064974835	3593.7047793343154	11741.433330335829	7232.305875597778	6094.01152755034	-3767.975761799875	6709.061242026641	12393.703711612688	10250.296208542482
36108	7520.796915919229	8788.49830247182	8078.527371432697	10313.429181767775	9711.341999191909	7882.500711099992	12706.53367943089	9325.103416566317	8249.266734850216	9830.665029238158	10693.806841842586	10037.215495177134	9607.648238316746	8339.046706876165	8508.067044321957	10403.08534820395	10573.292568167863	10693.6478868766	8792.074667706975	10021.942347493918	8939.852035118533	9184.176245174756	10510.042236122186	8364.722239699571	8388.851796899964	5883.221844350988	762.6295474488547	11474.98793323934	9334.730505096275	6582.0372786600465	5445.386505613589	4968.873609708742	3425.811942860083	2122.68911809885	6518.699712804336	4560.91429338925	4765.5370155021055	6043.542110185716	5634.212041064765	3740.1555299112724	3415.376660658999	3456.493051978241	9563.71962222963	7780.750077948693	3737.389470585636	-3994.429365035257	8872.247541842073	11100.083162878167	10733.670805071692
186573	6694.35964488655	7671.746415607151	6834.041904103953	8944.086904820408	7504.898479560715	7010.768613136368	12045.45052365397	8113.636013119055	6981.687181748712	9153.49842252095	8667.653755170018	10627.783382466347	8268.872711505503	8609.867001009077	8239.587838838812	9964.04564856588	8345.0113764313	11266.249891791465	10713.314004947997	7661.4548277849435	11654.583793243852	7771.731562075192	9032.670432573335	7508.988658296083	7243.845514197429	5198.896745123776	-165.32313781597293	11369.150599714147	10576.10692133884	6285.55454325754	5362.24865513878	5017.274919884575	2949.9892609670114	1290.8998854225028	5582.6718956618915	4905.431550608124	5738.237113493439	6451.570593123215	4484.747532193905	2544.89470430931	2757.2201471667067	2082.1725578617043	8887.57262374095	7927.530759102308	3835.05529617302	-5113.170114520913	10549.136806601506	12719.168361271008	13145.44118047729
22132	5102.752939810161	6547.963379009079	3473.8180133531555	8185.666468149073	5107.136024506349	5754.262875338039	13676.450019879798	5452.764080172599	6267.11406584544	6898.728190661102	5621.842896618965	8664.321502350866	6822.915574307567	8685.787557728112	8736.222853609755	10255.335900477967	9478.782170697883	12767.477464868542	15718.370531670087	6365.88771732409	11273.580232780492	7340.396773125481	10246.286177974223	5023.882277061841	4514.563731902894	4317.52045562573	-2251.0978907456824	11936.526195660834	8182.172336976852	7049.762423429088	3508.9954155311843	1923.807443656228	183.72061249968817	-1523.6451895717166	2710.2844697593255	1613.1902009836358	4935.807320664121	5032.733942118142	1128.3292675972937	-202.04336667767745	635.8130984230731	-805.3127265192974	5207.388129169512	7476.935606558481	979.2239780185815	-7948.586246265167	15509.018439014068	13585.985795227356	13698.402245420824
45242	2518.070177386757	4245.3647359330325	2721.506237833007	6810.944878661168	5475.267088309227	4491.549510056993	13248.850119582887	5536.92973576188	6113.110706417218	6315.229093191721	6531.252939531946	8843.033664888668	7845.271418207799	6546.027158364524	7387.212645592497	10147.601875941313	9119.623730460107	14550.758023252958	16380.192262040786	6128.1224419385535	7814.110932983822	6480.852012003177	8585.452106182322	3243.5464919885053	2759.106819373204	2122.950280451573	-5366.584709878896	10977.894138694735	8537.172782526912	8722.566544831632	3835.619839827199	2683.757259650545	-1940.154249318183	-4048.52899829772	5678.060697536031	4767.636704342822	8163.55381955381	9262.666010121222	1660.682003406603	-685.5497922739462	-981.8670590170613	-1855.186216559513	5732.850403212854	3405.0343991077	-1702.0720477286873	-12216.055757225105	24142.69833414397	12612.955946491422	15947.484641659557
23134	3748.1552114630576	2941.5392961618018	7976.4874071257	3334.152401470065	6172.783454398215	2269.66170361146	926.6728277571918	1885.3753635247053	2846.2561054124135	3158.286923399251	2457.7355448550743	853.3567805971652	1783.4422941941684	523.1853607517587	11.449893974333008	2211.467111120277	5669.707703002549	1071.6951805767164	-1308.2291975865587	8370.420803715377	12297.521109230063	8160.919454724275	11719.227451007446	5799.262815948508	9680.49925309787	5195.634849059283	10369.594415217203	10499.2560042988	7819.055086387916	3817.5550802711577	3710.486068271362	4749.024269574949	5502.460472128833	2153.1899636075923	4108.737481862617	4540.244966983411	3735.543396896775	3603.3091106253823	5366.288451466698	-776.9876158756691	-646.960940476853	-554.7065347697709	10012.893281508166	8614.992526545459	15999.261496936268	-2772.025609838449	-1492.086898116445	7856.756154683827	6904.984407787426
41578	4105.127682716797	3563.418772331431	9657.961159044835	4551.969623700811	5603.860654212935	3048.156738749336	1503.9555314968748	2121.6813966126774	4087.2030988270703	4400.713759497496	3963.7889083614423	765.1131807103316	1866.9744387302326	316.4929868261074	-284.5252617555908	2284.0705938390247	7011.7021985285755	1125.0499826420764	-1275.9699494437764	7041.980123031458	14957.326474120484	9304.818395325403	10640.40052170397	7966.200393488244	8569.51812700535	5274.167375041152	9625.140454559358	15237.113119954125	13099.364666091029	3746.210566227177	2838.0973905802252	3797.421801286057	4435.630946993518	746.4769141272518	4172.897578740534	4426.811246949115	3365.1045251219043	3473.141381417949	5778.133537387465	-2055.982453439358	-2012.928688442017	-1934.5288444061835	11527.923253394034	9485.969127317356	16462.618607504584	-4852.177222152496	-801.903854287375	8673.19745810981	7023.359184102949
46800	6519.823335651681	7042.4233503281475	9183.556430983746	6550.638724488999	6965.698296377763	5894.09997955816	6631.49886318691	5869.85504174372	5530.780299467069	6139.734581030209	5867.715303434787	6111.577461496705	6212.580549072432	3995.5373496232814	3645.3188237337536	6176.0026111572115	6530.802628638606	5079.098445685231	1536.0177877596182	9976.599846050685	9212.81249922554	6969.867946285991	10071.798028023048	6362.602804506915	6799.1752533375075	6631.254604001482	8226.330406609797	7498.508286563309	8027.424145439336	4719.78075082702	4560.573245293319	5074.379530045149	6379.450424142833	3887.368591397128	5546.45505331559	4437.712922538146	4342.374022928748	4927.263660857852	8309.172093111307	3323.2468051240758	3260.4025878893717	3711.43545006718	10717.307634686182	7327.144558226406	10065.392605528757	-1620.03117650492	1287.382731064357	7892.547710447996	7663.439148257101
59129	3107.136173298201	2895.8886899384806	6474.415674933267	2820.198275740184	5166.796532698934	2224.028821442488	1468.2899348214337	1741.1172347379252	2394.165849302596	2363.2259635124065	1904.1277648182972	1604.7177902642507	2602.3512559136584	1107.4166395175769	617.8836322038001	2645.1809792937793	3577.6909663176884	1487.7471615437817	-984.7464831979496	10649.57492996673	9460.875837953074	3697.2734935085145	5911.633556548099	4091.303259460208	6214.940962373782	4427.944049659872	12444.23577800798	4728.13314622461	3909.799884041599	3894.956209018991	4306.271834447875	5005.612727850446	6923.035210272384	4040.0923097944546	3783.165359941875	3499.6596017650872	4038.8787520638953	3618.1369343142846	6654.909912654773	1240.8752434020194	1244.7348518690847	1558.7804046649264	6205.569514745345	7037.279225731403	13005.736560601084	-360.2636083303811	-1807.8354099652574	3419.406720685907	3475.8194659647056
22277	3510.1487008183544	3340.4793582047955	2702.7771761112162	2759.9735763886224	3721.219061606862	2476.711666867488	5725.501524158569	3689.065345810938	3308.66525188508	3432.0328324671295	3821.1991824053466	5482.74660321824	2650.5165930645026	2862.2247154073993	4105.574078200272	6262.701792478228	5257.5080871002365	7217.723821682776	9586.519279067476	7681.370611677279	8808.020838942237	5196.44012691358	5056.111766804466	3610.0632049463375	4349.602604285359	3554.5755123628314	-600.9427535462896	5373.663718014777	3294.4341537182045	6107.068154928678	4269.470498926619	2436.32170317283	578.1596754739837	-6.426092837038368	4445.09182319811	4971.721343244855	5409.069984376227	5859.719940990781	995.5805921695744	-84.57496945139883	-177.70544840896446	350.74341583919545	3273.1472127849333	4183.364169499822	2656.1498183657227	-3967.7960590160683	7828.164861026559	6174.1771805323215	7525.4612784314095
22744	2717.7113394057346	2722.034043909977	4285.262153405871	3868.922824986161	3823.9176205190392	1950.379457092105	5063.786720130129	2037.695187781813	2020.1306093878331	3004.6881639559338	2774.9940051896856	3971.4321735177946	5565.962844075895	3096.58666704339	2687.2927208952847	4833.0486953114705	4882.541471937168	4663.995304202893	3751.254317495569	6537.846348299476	6829.23659142526	5193.518602225528	7142.124868415264	4330.996702721842	6535.191880519694	3028.3956732955007	7290.160150979515	7735.9490726177955	5663.206877503612	3873.76025329414	4313.691748949716	4737.986617441182	5333.948611218192	2410.2161079127486	4404.9749606835285	3719.8667122454544	3631.6922314140393	3597.8368036396896	1629.2487725745505	317.78279186251024	352.4472916273562	261.75681975424726	5726.71505097939	6251.312356454943	8146.491114820987	-1523.8754440400585	2393.6211376145056	6948.981350421855	6998.205469838056
400943	111.45404761945798	167.4773874822883	2184.558457523239	1768.2548890578857	2471.316841707258	449.88227117778683	1551.5734136756223	-717.6143317454912	920.2535272829132	474.2202968718795	83.624537288162	5.396490358678989	1215.9746488668493	-429.79701589080884	-1064.805799175744	459.7362944569278	14.791203548361693	665.8645652800245	957.4504146720544	4452.455230262491	5860.5383436809425	2359.5050835265456	2949.0602726463685	1312.832543541777	3519.4505828438573	1483.6774291501144	8292.751371935612	5506.014026416521	3471.723879177659	550.8682172518689	968.3305563443676	887.23564980951	2992.0546933456717	265.3894660029904	-28.214278425108375	181.3351069921984	178.34205179305167	25.671258760807007	3466.071926969963	-1608.3293235884644	-1571.0883934144917	-1629.584452020346	1153.9840492092683	5888.362425479494	8078.133445569893	1493.2076729766634	-1868.1721361216892	1206.4438770314189	1132.6528813756054
37935	8918.561856420143	8446.497402679353	10594.387755690637	9216.699137656826	7286.289450363387	7408.278809676246	5424.6524171574965	7140.588995688142	7693.098943804576	10149.50361455556	9315.813812031805	4059.3191977067754	4246.561953437815	3133.3590186933	3289.620399305824	5408.964752579507	8257.995350966296	2921.1705605508937	1389.8613089552061	7242.497695011605	10884.047714614362	8827.39262939403	9435.184337118819	11357.164430435565	11065.806319056524	9549.503815429773	4046.1255114298547	9751.526042660316	8149.454029662889	6596.063965743604	3611.6007500480987	4087.779785067767	4127.363609425539	2425.7827018424223	4990.680702361951	3649.8362616573027	4815.094875165489	5604.454442663798	5596.7583968838	1241.3630727146913	1524.7153147053182	1492.954551301699	8188.051957288457	10132.695900899322	8253.253703401399	-3138.6048453909625	2773.9750853452415	7106.207528964298	6160.670647190613
42927	9692.548478327753	9294.672319862999	10665.451919946274	9055.295300222444	7673.686239062832	7325.264369585703	4796.321853067922	7851.942360028206	7497.278393859525	8831.339526309395	8073.073156517157	4184.035805339509	4963.017456225953	3795.156337941415	3868.39714279642	5752.547338857796	9727.641989304395	3133.1733181410737	1332.284521248087	6919.250945727878	12182.02248897565	11671.167899322862	11217.781296580466	10036.946716747108	10506.308523938173	9414.299350446057	3356.313050798257	10745.547511996776	10687.2947016096	5014.198466362795	3771.044281216438	4111.660049659437	3886.6725723462546	2264.622669180356	5685.638670256758	4167.78096632003	3806.264611359943	4912.881122301245	5679.058491361646	1510.4534549817874	1589.1447730473544	1947.632482583112	9989.890781704997	9053.531220736466	8612.097374492452	-3196.7402687014014	1571.5885371335569	6399.760572389388	5155.903961470009
55085	7377.761789643526	7058.697753135351	8270.54383653379	8472.884507427698	5971.202735147108	7118.977588476961	7535.451565785659	5287.142301229332	7011.580396604231	8254.675300155472	6630.166238483598	4987.97732262362	5246.942042817421	4452.82191082578	3666.3680485006425	5597.183749358124	8674.153388494447	4565.779211005032	2288.68423130668	5304.34941616907	9488.321596165146	8332.620048649136	10104.829576434575	9111.415363715316	9035.845428751227	9258.579226224258	3538.8096343380853	11508.41101725925	9201.816788177082	7810.718224850734	5630.2063778109305	6352.16290155288	4973.13760440062	2832.759848991232	7916.551952941562	5802.35719499895	5581.652297183135	6659.318223482946	5189.833063278488	1918.7725401596588	2124.615475691799	2025.3963135706383	6314.184152885029	9363.219788859911	8059.1565303627885	-3207.5181043556895	3327.7344284450005	6448.358149263226	6562.860747864444
39254	3732.4946636326235	1898.513439808787	2215.625052007825	1854.0938206327567	885.4526890909973	406.10386399245033	6573.834670087923	232.45244983230873	205.80753397618048	1109.2168185717742	1116.8734884080668	3406.9854301001646	5685.87829287574	4044.108147371882	3909.377077910394	4616.4915209928995	3656.7673573485936	3390.1248892534873	8110.198541631931	4924.108597939618	13191.158137276001	4811.848612689949	6135.55466712379	5960.606659927333	5074.37948170022	3782.2015532801647	5608.212005596111	8134.923778924303	6503.444143193105	5866.32073170643	5268.68775351777	4916.309828614454	6225.5662277972015	2619.367715805692	4109.177904711882	5293.507117459776	6083.846595474852	6522.487475300011	-749.5319727288256	-952.7217814392969	-669.746717354202	-679.9751583290074	1691.3188292085147	7358.460846126044	9406.191210535411	1294.3888460346343	5390.314760627545	5826.844394445029	6231.107413647389
57130	600.3915602815658	534.5781427755801	635.4246896219049	254.32181637986992	558.826525964948	151.66563444954733	439.5696775852244	74.12672567136508	53.280682382412266	54.421206354230264	141.43300420047325	232.7941901907595	558.5891513746368	330.65246346350136	137.974324523184	788.6482327976989	848.7939218592358	61.84361306115673	-61.964149233488286	2604.543534410245	1401.9357061472188	1166.9116546873993	543.969665252002	845.5976757430515	1864.8795424223522	828.7862162432866	3059.0781410859727	442.6856876811869	-61.140465083617556	1468.8112496947717	1735.566523021385	1655.8377558324678	1825.2492512488486	1640.753510947362	1477.2707483204858	1628.5664546363116	1636.2267559906225	1371.1747111419	32.480018259239756	137.37845398741132	26.259486563456505	448.9904418676051	117.7567628410865	1265.2952223298266	1953.4075048942357	3651.153812127727	-533.9686034103481	94.24002211741217	-409.32615824303747
57236	530.8353688466265	137.93787823157584	258.8966706086399	28.353842677814413	266.85543029743644	-44.47652935313415	189.83931153450678	-176.17299863398077	-102.3132059379881	-146.92932140465953	-74.32233329341705	-36.032220915272845	337.56849998971956	189.60599787472137	21.797737632209916	381.758208620555	347.6574511801699	-169.37477285739857	87.40044484691785	1800.0718853930857	1137.4004226511001	824.8878558781687	357.8775719389845	640.8102253629479	1406.490011369398	827.0685003689234	3417.9982829919245	442.4763019580022	-104.05567522941189	950.0385687332092	1169.1293626856127	1155.3810518164205	1283.3426144422579	1122.415114290092	834.5628474310223	979.9502865450913	982.7064106796875	782.0794913070043	-216.71590143479813	-116.42166360247568	-152.30519809660348	-8.551246805343482	-90.74212524967254	1152.683059961738	2029.2998950658798	3608.6776974242625	-590.2817435232696	-59.25813784665729	-446.61855484705325
57499	1715.4356098046328	2013.7668598203309	2398.761449896036	3016.4333720652753	4599.894691091785	3068.393710147587	4025.600853652896	3822.1018229037213	3712.415377087409	3398.721869757611	4013.851711891113	4159.596753847413	5166.164774087463	3693.534547164505	4427.038307772154	3666.682055415777	2422.641592388687	4910.618586736813	3055.3299640520318	3906.7444883610974	780.5617480359153	2520.073729747917	3006.890364966107	1255.9831797863817	568.681210033018	1089.4932160178616	-1014.3235230890496	3138.9072123100773	2726.3158885628436	2069.0968641496715	1330.4954368883828	1265.4682686257383	1056.6941085657843	1075.8913686282958	2207.6060487105397	1471.0856339929578	2064.120983537272	2089.744871030251	3673.452927926135	3009.295105883281	2575.190631570915	2947.897224138508	3316.3832101562166	93.23863180877635	-229.98897115273496	-1992.7806526996333	4480.051869215096	3103.2863900485527	4474.505484288982
73937	1670.9898601788134	2103.12156924142	2297.8086831631717	3018.7292496534997	4164.686893050706	2929.107083726542	3409.5007704121367	3296.8942074899287	3492.2027219907313	3259.179881036207	3818.6240246230527	3235.1995047851005	3109.567845025712	2651.538945401122	3070.6695870528456	3188.8712444218463	2302.8127573898673	3902.789479550449	1596.4184458838345	3081.5139774675463	1046.7259431410905	2186.9403802172706	2459.0833544521	1283.9368314184103	721.2689297878129	1181.0622722705496	-395.3863452014169	2147.205944681039	2308.8697296099363	1770.7200484448217	1226.146577211262	1252.2075496379077	1231.853730900607	1221.5294739771778	1790.020732436625	1602.8479520490162	1556.658080539607	1905.350604135394	3380.729718032885	2759.5725286894935	2422.606018826952	2782.156314523618	2936.5292382351654	407.2972434627011	398.25625075510595	-714.8830685548022	2414.3922159943577	2320.3218461753663	3000.5128446455874
2846667	62.008984008256036	74.67430816071987	153.0165928769457	100.00433682998721	162.9176848723434	118.67945421142907	-9.271664933322626	130.1870267381707	101.32726004858996	150.86735841157613	101.02208530573382	184.15051630242158	-11.156901380066362	43.49772851455003	275.7595323320952	-21.152198724619268	1.5092694255038737	95.59659360357897	336.91200959496973	1065.5874634174456	88.48109317775223	101.09864767193665	19.04912328034402	154.9119996431605	-31.70440272209842	59.8575045510282	-32.09278647085955	125.15897686967027	38.9464285681337	137.7601034228841	162.43222800850634	171.66293499724088	181.39285389397568	176.78409796710167	186.6594776427205	135.8652861984784	178.0668824496329	176.470928173701	119.94959817111257	101.85162026649438	110.05436880365038	117.78709073640599	133.16483307669978	-11.421232009721702	16.46650108206945	-159.50154138952345	330.9594024835043	7.803526945617129	226.84071089327443
21999	11637.231560845845	11270.609421929326	18577.470877448435	14333.511637365653	15010.27206521735	11851.091817236393	5861.644182955346	12313.711870048048	12731.557580121902	16487.964270502154	15142.341084340642	2108.00437948117	4275.489712761834	1468.7407325099834	1573.167776473665	6173.976318925296	9375.769263749688	2896.2864313928712	3677.4212881226886	11711.234764141074	19485.365291682872	13241.730514567405	12364.473448710454	19301.97996830627	19566.77719150239	14680.074757072416	7537.774278193123	17171.528816242233	15894.86157809701	1968.198029605603	1176.1115553982713	1802.9991856527665	1939.7643087924987	-3590.778252033426	4398.584718066789	2350.1625154192	1641.5370006941648	1688.7391861115775	7432.528763899593	-4621.993324286892	-4133.6440357908305	-4532.497128188349	15250.786907086951	16861.673125382047	15892.368862407107	-11073.489872317266	-553.1900747629566	10041.823606712085	8684.803249907658
22976	-1819.0061632673091	-370.83706643006553	-630.7317622771486	2274.556407402343	681.966765576344	170.48727251726325	10687.959921016109	871.7473416450573	1618.901162412703	3067.8714064285905	2214.5713868109997	3062.9162078300433	4354.616812405495	1814.275183992517	2404.7603733568358	4458.578059002128	4815.476312196761	9034.841154226055	17388.1529364824	1854.257732832888	10701.663205664809	453.3684958499126	2537.5267729648917	567.1884889760497	213.64523838409917	-795.0213908416125	-7898.98097812731	10628.261581932198	7055.589221716396	5517.38828235476	3086.6494960872765	1531.9503843528707	-2974.4839655782903	-8971.679157092201	1520.81915527339	5264.876303873709	7795.430392007353	7807.093727307876	-4585.247459186203	-7940.466440708801	-7357.0803993068075	-8022.961547310422	798.6100553180795	490.6736509880002	-3435.5613693734176	-17930.119305960725	20719.923049609944	9948.15467326832	14751.896755084554
24726	4542.683364871651	5681.796719993666	5429.043503907951	6803.054581957386	7056.326687453152	6210.818991433169	11023.939032560844	7099.834259013468	6648.465126014519	7034.031235348076	7057.050098013282	9525.624589604024	8372.630964797123	8096.80840825119	7808.630762374256	8531.882232264426	5576.811112237854	9976.671880720087	7685.033421863203	5629.836990925892	4963.267657286965	5646.607571076566	5864.8509219266925	4650.545490019676	3453.6538608328856	3437.13423991909	-297.0429890782209	7879.180600375769	7484.1017860156735	6460.727293843103	4905.928609079939	4776.534155661782	3805.9084438671766	2753.675216366035	5381.418303527571	5091.405817395604	5817.326612400677	6680.934307856948	6045.719750278229	4739.2169693281285	4407.587831571458	4673.403038126667	6760.503939304695	3640.120642529461	1886.3909557356494	-2190.1807795055147	8411.011358242496	7842.947965042222	9083.14431508262
775731	5559.208802510897	5908.751757397862	6425.942447796613	6580.003389362754	7117.4452700681095	5579.24007678622	10000.64804557629	7215.573744299634	5329.869736593014	7187.792191906543	6209.093446762424	9831.566374011429	10777.017441525777	11757.598046469577	9606.728890483375	9570.75273381306	6641.546334142028	10617.367668367884	8683.183663940665	5334.846548681462	5257.1423446521885	7760.899809387659	7985.448570383174	6062.203052660845	4651.535692863764	3791.7797221572937	1225.2400114424552	11199.560361431864	10421.887982792588	7546.595850216845	6564.403315080276	7130.710338174522	5180.012999903331	3725.155747471296	7301.432635783169	5486.332365126051	8062.729037002882	7242.461697014782	5432.207171042254	5210.84832075346	6406.962396538241	4787.392313070632	7295.917190370123	4664.998152513173	3533.9990203977663	-2326.996561380397	8199.412296988976	10206.6127366129	9909.920847956326
51886	5829.508736210664	6547.0424637583965	6747.058782120794	6669.610239185249	5830.100874728514	5301.2290443075035	9068.816838845247	6156.560320715036	5375.210570506708	6380.555074366068	5587.606338082644	7420.200752824138	7806.094793627838	6579.053826472356	5723.470524906339	8939.726548543653	8862.736533260395	7602.067279051336	4683.421831671405	4883.662287813023	7501.476870662289	7633.10247789248	7455.864145819966	6417.299993552925	6292.076052108569	5078.306232195015	267.82895780421904	7947.712581954051	8913.626197533493	12182.320974847098	6699.946926633702	7481.614268699647	5084.452783792788	2816.8581249952435	8250.117007281067	7258.430482452977	12613.918197837596	12161.111283184655	3524.2447410008363	2912.6762340061096	3657.7747469179867	2832.969011039409	6553.361241296631	5600.34414047931	2982.321028987748	-5210.4709567868285	10637.311042633417	10715.617449304355	9280.976941060391
54072	6870.361291772587	8230.98620304493	9120.243152846684	9131.093252495368	7415.492722505271	7101.130727467708	9387.541825367074	7360.760451269951	7261.237003977136	8612.803228811044	7316.738025251784	8025.535362805631	7659.726593724567	6900.612376294393	6113.3894118180415	9431.24147307546	12322.255710240774	8268.412373308882	5351.314508767824	6466.754993729298	9091.212134210116	10537.79986193453	9738.436871165175	8372.446806755652	8639.549563465554	7115.8708826256225	679.2938267360448	10110.12998733063	9234.742683789284	12485.276349153286	5797.811340535906	6757.343646415371	5125.410578459811	3043.247012195321	8658.16260782582	7995.329353706349	12461.45501213636	11951.60570001067	5000.776541104841	3460.2731244431448	3731.2046247111284	3391.256860054098	8384.170252080785	6998.737590751784	4891.894198338129	-5818.356051541783	9291.09009503878	10790.336428269604	10804.296055517418
27246	561.893420043031	1660.9651329168455	213.54371974500407	1917.6982464862322	360.4118598476033	987.9592888128286	5386.630178606378	826.8785318391567	1566.914199211702	1918.6118698392297	1205.947777813216	3733.238025171927	1922.1019417402165	2115.1228039621215	1719.3012926821489	2388.242313077285	2829.8815859523493	5777.581020503892	5803.499237429784	-109.06563716728857	4876.824941448777	2069.027291226238	2260.7442121933123	1155.0884881110264	-271.47487826795793	518.4893719531165	-3826.8828205397945	4070.9052819296503	4091.080465043761	11340.797554892004	2365.1170970770672	1618.4862209440894	-945.245755091272	-2341.764989961839	1998.713771945631	2944.455144684866	11308.245332004703	10764.398587159945	-650.3342775113897	-983.8120038345273	-214.34036986431875	-1653.1039656643145	997.1249736887692	906.8358823897009	-1609.153808265824	-6034.090288281639	16820.136930336008	8882.729802142168	9005.98045563036
41308	1655.433186414958	1062.5886359677702	1398.6973805582486	1109.4691037525292	92.66929170200024	55.14718222275678	3892.554993509781	51.544362164658196	199.64165798158888	872.2121824878449	225.84418828380058	1909.3956703852011	1738.070731014761	2238.1834009070976	1395.022567853289	2944.642440035578	2591.6442000648553	5500.570186920941	4691.384039867116	1016.0416314872045	9074.546882108498	2040.0555567611427	2001.0675936237317	3392.0159688967215	2721.907549341288	2009.7558410032022	-2166.963248424132	4114.631423670499	3094.3251208033253	10699.598852742187	4105.253287927228	2669.615154953507	1045.251547459366	-1487.056447189492	2175.155973193922	5686.159076887552	11077.242963001285	11901.78953623072	-1509.6441944613175	-2005.0927573205715	-1654.842771995387	-2207.989753553325	722.4114634096293	4346.232753738048	2505.3771971327546	-5809.131734568957	15211.479156941743	7305.790824152287	7505.702378167743
23597	2231.248412590331	805.1033856480624	1016.6762932897235	947.6522142077589	497.9852715745279	247.32767837774725	899.1833319961066	-214.78319330412705	197.21827907533725	134.17337738499543	103.3376413575478	228.50351971797733	2117.2963208096144	1410.1658528633066	1119.9803922826666	2305.4042034247186	1177.5928911854626	-193.63085477196702	3813.2015456255403	2654.498645974705	5497.239538119367	1675.5931726231004	1916.9573419441438	2600.6573633838107	3637.5045385597446	3708.1383304296824	6816.746350812398	1656.5759826069584	1348.7144684881516	1702.7976705156395	2056.056871427153	2162.433057620161	4224.344662220139	2092.0464952070997	1424.075724035938	1664.2265613600146	1789.0998714680225	1352.8878410002478	-184.72269017219503	-20.986422650551617	-84.31593716536656	26.78108394357656	322.30406364107375	4520.864147884904	6275.080642763442	4378.122018006601	-1627.3297302737942	731.0959854772871	-16.19622457789885
57003	2096.7735466733193	1923.6183718315838	2251.30710219361	1732.4407351403595	1853.245601838424	1226.7999156415738	1470.0415951721848	1373.589485524061	970.6157150875821	1536.0625508902424	1624.6029751250396	1200.7695711861584	1585.0671318044285	1435.7367095669952	1384.4134941864083	1753.2501428764865	2162.1394498571253	813.8628356868337	635.4960529397995	3979.09323072489	2834.6527762804185	2355.33984437605	1932.8240143915975	2667.0121546424934	3499.41578492235	2153.8941928579657	4378.475879867456	2367.7670715702843	1304.55609263499	2620.1866836088466	2962.0827932399525	2945.6695189450556	2847.749577209177	2751.4728093823724	2656.364849330741	2631.2533852560873	2656.4649769017287	2337.6059036874376	667.4026130728364	621.49215404426	604.747291268021	824.2272337101589	1617.3663064502337	2755.732941224663	3727.6169598567185	3210.059148162598	-41.2547852722854	1397.4784199702972	835.963102497105
57192	1998.5611849148634	1792.1892634498922	2044.672777697064	1260.0946610093843	2156.112041003789	1685.7439934877934	1844.513104703258	2275.8726128088924	1621.301939733948	1663.6958799709132	1626.9515738527684	3217.896836957614	1696.9960402267802	2282.637607466323	2748.155195133258	1451.6428327378544	1754.5668919136363	1918.0780006611608	1361.0936081112845	3545.8699704964533	1132.5856765123508	2063.5867309482155	1441.2693035118787	1955.1857963491434	1119.8494294310997	1902.5528567407778	965.8166182788262	1194.7479785562912	934.179315519328	2913.984492934375	3255.4719170460753	2598.322909489727	2534.0389560007893	2738.1409880299925	3395.323520188221	3444.257593653716	3226.253782979008	3153.697580703412	2115.21818670632	2162.926692625426	2115.0461874027424	2654.0884551650083	1882.3793238526596	786.5112840431227	1435.9825379190306	619.1460824775675	1750.8383196425002	707.1277427272657	1416.2292833920712
35447	4213.6814058937625	3620.587800247575	6668.514729345674	4166.921188589835	3199.844105675082	2986.338599699113	1548.732933988423	2318.9612228302003	3217.1392454493	3258.2194014844818	2719.2922229573983	1262.1894544790025	1943.9894499908646	1468.9755451997894	1424.5148104715174	2254.590352649767	3489.8799999020353	889.6951639297839	-577.151560180049	5420.864461224778	7085.318856229376	4563.478209837207	4858.40253354278	5124.41256130746	5673.700759153667	5942.4629178312525	7753.586886910799	7680.136739920134	5561.9318001301335	3552.946463776131	3208.173784198755	3559.2022933688645	4203.710139367593	2673.0978768171976	3400.2180837335222	2521.338553315186	2928.3134835429	3280.901490361474	8098.374476984798	1009.4339558287251	1048.2071216279153	1444.9841150899604	4253.912345981167	7562.90634767825	11891.165871289735	-1461.661027788821	-965.0042426290461	1940.378753803466	2071.3799475376663
39139	4210.475208903474	4175.291161620346	7612.370432809333	6013.974597872103	4561.4915059428595	4057.3346933982616	3044.0885174377468	3550.6294576743503	4177.056231281121	4698.150214892281	3642.412540100307	1901.8575013787463	2433.804338152876	1713.3041962707293	1363.9731947654386	2703.4703918287987	4342.098267354371	1928.7267819035762	-884.2490923833584	6268.377379365116	6858.5122760304075	6748.224635769113	6026.022731818544	4515.255551547596	6155.294135542287	5643.724249112676	8081.273308427245	8028.1134752984435	7217.575672402495	3633.576805859555	2765.7880343804886	3282.6061342103226	3965.3445178966726	2122.927210379978	3491.4379643419265	2892.9076665986645	2899.573100685296	3267.804691356031	10505.948640984538	555.4219074705854	595.8246619297304	1085.1176517037688	6914.745829200736	8919.458410839052	10724.450093647909	-3282.3401292114895	-907.3865869592618	2781.946595501179	3006.6193376925316
62434	3049.4012636473185	2913.6620885817756	7367.059615015415	3904.4231962192334	4923.426743443316	2536.9982716073314	1976.634535940843	1551.210693109194	2657.179809960735	2772.760164958355	2139.4307699598867	1537.56966996845	2375.2804699182457	1037.4421548458977	352.7444543164804	2071.5965424251676	3149.717022025937	1377.4707109876217	-1575.091804860413	8729.443137833592	8855.514074841676	5841.300463802347	7795.163245411937	4540.453988960711	7487.769862141939	4925.503946775796	13275.069596455469	8778.682145196632	6955.801313650316	3422.584006660779	3109.6086141092364	4168.981733322144	5550.1105399480675	2805.144102445323	2838.461593362099	2251.2435260429825	2790.6993038526493	2950.3802955080696	8444.638194155867	367.49662043621197	426.4541265886148	585.3486502171547	6906.077061197209	8235.497962552356	13725.898929878833	-2211.4509480180623	-1964.433385836989	4300.579601578139	4301.560404150838
49865	8163.713973149056	6854.792777798819	10074.93840331945	7443.433852927643	6646.499617207003	5650.083202592496	3668.3638214913644	6529.12154121618	6239.068721951559	7851.71751125945	6682.749606410417	2761.0990005297363	3514.1514079450753	2799.8792394995617	2729.363252305133	4792.292916392351	8003.454259792752	3245.4479319093	1893.803948272724	6151.448732857533	14339.435077626065	12045.032426058166	10003.838484928914	10930.71280046969	10651.060176974803	8699.322305811242	5023.427549315621	11268.13190160788	10651.095532828007	3919.721073650351	3153.4538148436964	3819.834801471481	3518.0585801880175	961.2267896868041	4791.226449621053	3345.130180570685	3243.2833083232217	3765.8415512085826	4589.663764220326	-662.1757662365117	-313.98330480362324	-299.3114539505184	9877.069295291196	9464.989639146923	12310.955359987114	-4703.787853516122	811.7749795396758	7565.362473030782	6062.5782920156025
23512	4004.547877677651	3769.7789514005203	5921.253141200677	3706.7326937038315	5370.013107353745	2780.697794423493	3662.0928128724818	2855.897750559332	2435.6390427350966	3437.502555748901	2618.9369593131687	2968.2808034514455	3575.7532802501273	2810.5369434425497	2289.019441425426	2922.597694323175	4190.073644831648	2432.579502223711	481.2445953870518	6797.328348298535	7504.553525205797	5596.134006338724	7413.919876011045	4387.561873361514	5587.360737253547	3741.1587078478237	9565.942425170273	4379.0762888511745	5647.818464796237	4658.863446054865	4782.920329320624	5685.822201159061	6826.81046269027	4069.4656376988746	4401.268591840019	3912.585541364821	4240.76830218801	4513.149670252976	4753.266679199144	1839.4910918752994	2206.696735771977	2006.1311712889842	8800.400205931883	4624.057240571716	10044.358509737618	-1986.32244331411	-358.7630675600688	5886.094203882885	5279.691304633776
30434	6127.40637474912	5394.705418981483	7706.835075582331	5641.286976504478	6293.628505514418	3665.1255487648286	3321.545674622134	4765.071312951736	3178.9972204956107	4922.208848104723	4797.236102124544	3656.8910461626506	4202.067010169152	3568.840937659244	2649.5899753580356	3766.362184832454	6571.770394615336	4089.479424831626	1007.5340007879098	7335.2123275172	7656.464896226671	11174.642851581582	9017.072843652979	6672.48253275209	7901.689739558238	5521.847166134985	8268.618243905026	6411.074287118454	7823.539330219569	5100.102657737823	5744.21865079803	6440.525348337236	6120.33664005046	4448.77273199302	6152.048418075408	4627.799928065324	4852.832870313266	4569.616309391267	4078.3606616772863	1987.3702717459798	2003.525990809257	2251.0407503330566	7358.968423038197	5244.6157415553125	10037.56375200365	186.12052936507058	-78.15715918170349	5133.032509681003	4942.41190792875
53671	2233.7745535523254	1909.092779927915	5047.515315625415	2425.5487105013462	5344.1178308172875	1478.841556006998	1848.1489060721044	1256.3069715130605	1393.3012664937642	1830.431961995329	1599.4681516204123	1333.7775568068162	1790.730614690867	761.4535680147142	301.56595866935686	1571.3331895640142	3592.3012395238266	1360.082955442448	-1024.8271866286818	7707.098201734189	9591.220361532705	4324.304543520135	6089.835438268503	3326.999376965059	6807.943585335502	2703.1784916778897	9140.273438599055	4535.670822920361	4945.153903493985	3504.551952143978	3686.680507671464	4240.800588853397	5443.366284953518	2754.638479457977	3727.553687791706	3509.6430637693857	3228.72162291151	3462.5151066293756	3724.6359638964086	75.91489008877431	143.80049731943916	269.92764531093303	8065.641429536436	5035.556608223679	12345.767307744803	-1280.9699692615604	-1256.383976174588	5407.412353092198	5106.987596437726
40306	5512.946967320754	4688.471105955747	7919.843960075616	5080.445381996188	6848.351734670726	3728.384841806499	2653.706051730095	4100.9855223212535	3820.8438710004025	4636.30979317602	3752.133057247642	3161.8835737644213	3204.933745393607	2753.42271001377	2124.4875331068047	2896.1120238631006	4707.315731890608	3642.0720080260985	6.3573670507046245	5420.567157261747	7602.265163046113	8579.194444115798	8292.037047572858	6469.64425467962	9111.580185279354	6035.80101036975	9372.850116307203	8578.288268406028	8472.1375573817	3246.74759637262	3110.4662295333087	3977.6151506912897	4236.671598671252	2227.6420121426445	3648.3942200873257	2306.3277674347764	2518.620828837257	2703.0042103323403	8195.170111612486	977.3976681048725	1207.6691103407177	1301.203689823034	8357.733509971476	8535.39942024808	12419.707281382096	-2152.3428450019364	-430.9624991828912	5690.933457699479	5333.23716860071
11544121	6534.307250866527	6070.282849735011	8884.022530419972	5959.286707377531	6499.5760764917095	4473.248852977231	2560.9878073362215	4985.620830704649	4498.295360213924	5397.756847121003	4821.6018998036225	2290.2711107928317	3835.4223069702266	2596.692867856886	2301.5057282912185	3467.011991782121	5708.764039066708	2444.1409914298188	-54.61981880570602	5721.388920348171	8241.944086874868	10788.916537438601	7382.404550118035	7290.312468870978	9775.419581230844	6939.5137212442205	8162.2013667812735	7734.147892177718	7113.30300754022	3547.327726532667	3390.9335004178815	4276.274727451229	4276.0224128039235	2383.6588814768497	4278.191026414117	2998.823264028444	3050.712251006109	3302.330078367821	7420.48493659934	1013.3702748816174	1034.855610932104	1351.8947489754376	7557.648587445841	8237.992962781325	11085.485458564328	-2406.5641567716334	-480.55389720510095	3560.039349767235	3159.9521657977584
24251	8106.731554090473	7562.122916245435	11409.823639671908	7019.674529760803	9029.991851864288	4945.209960745999	4572.741391241136	6672.978511830588	5000.785312830218	8373.524980213879	7867.237607582814	3615.663156710032	3336.0149768562037	4010.345082192624	4072.021012876885	3861.1684712228007	7132.84738142314	3334.349966032848	2144.4965903629572	7016.52461324619	13065.075938339647	9974.410603492566	8822.970211878315	11161.20624329692	13722.023719916011	7466.71640845595	2840.1870923248543	12372.682033951933	8660.45952769007	3073.2055546156903	3433.1340861080516	3490.4395007450225	2737.8333944495967	1091.4820197530387	5116.491279263309	3346.9743722649	2825.340697581633	2909.194647003078	4097.756757695915	99.30293743430161	243.00475936510588	367.7759687696239	8842.929939730935	9388.838702311412	8656.967048742961	-3363.041908468824	1377.6921222586154	7517.992281601093	6547.586375726024
43539	10376.74276244926	9927.018116983192	13859.69025846211	11931.847249201059	9865.116824390308	8437.148266895365	7756.529687599239	8750.414727386831	8302.2997898805	13188.196079030835	11737.13087273903	4622.282150977936	5209.120920152785	3782.3045249543975	3653.8149002309915	6194.568237874238	10814.971769695196	5045.778649889411	2398.8887426994734	8040.888926372089	15881.099226486054	12544.873938657853	12398.726521080458	14307.32341050803	13912.645450145888	10703.044237087379	6294.826064252722	13823.290851208865	14734.317185722608	5062.354429352568	3075.445420238778	3442.741486669345	3207.463231684073	146.4949293049608	5341.198568398538	3178.1509053402533	3369.6807750531966	3697.117735493839	6526.220602389671	-561.9231331648243	-328.12011541958236	-378.73709318380224	13598.190700537047	13312.540191312264	12454.898246131852	-6215.929703160737	2709.821171703841	11676.376437030367	10638.589804570405
192423	761.4596492069559	729.7889860286864	590.7992828883329	730.883767491958	1636.9478125055457	821.6094561734503	1340.492924916453	1124.4347741441663	1006.1919981868025	1005.2573030350794	1112.5207084706904	1765.8101406454007	1414.976184347976	1374.1335146082497	1623.5807472184974	998.7847753789158	602.2869982996901	1707.5296176087184	1020.7134032147059	1881.955890440256	195.60092093232555	880.8695499076398	677.544711631864	631.132356668839	103.74795619307581	527.7209758552826	-441.94071256618065	1030.997962707465	892.6222791660692	633.0518348330301	329.84876753821106	282.33273149019743	226.8674954120707	235.9442834663396	593.4074806130293	466.45022297416995	602.5268594579668	720.0690840640683	1113.499629498894	891.9022264155867	985.1505496991227	1026.4971576026735	906.6932761031279	23.790648134473365	-98.17669981079385	-903.3872903651092	1603.0838989279355	798.0795575595068	1702.906359131527
203504	253.29742373153744	234.90160501908593	216.339108779635	286.4875110692728	1204.6844707167377	352.03300668342746	1260.2852194651086	686.0162458436491	471.4279922806768	622.0521470492636	657.4570258296619	1811.204362771088	1611.5498583248636	1212.0324678481466	1644.130579151446	752.9092686881806	184.4860926392198	1615.0592672880887	1650.4559002823828	1487.8380790216397	28.23931134737697	429.77695985278433	257.2854953213416	317.6411908617027	-221.3356297697477	9.399818357978546	-790.5856711779313	1108.071825028063	721.7220331641433	389.568006884525	164.64150052540612	53.687169968641285	-119.655050758948	-86.13901312952652	462.35373928724005	144.7402038317665	427.31332388238906	395.0349361860267	632.5856142790107	369.57503580104446	467.862287039921	515.6127269801225	472.5391469651187	-250.18133072578084	-376.0037798106331	-1510.5766308306129	2587.7305509924545	918.3730506677074	2068.1535092602553
57200	-2476.2964132928596	-2719.1587304195355	-2715.4240193114856	-2921.8327515365845	-2555.658237185446	-3002.9689458002786	-2996.4349325817057	-3142.8898858553116	-2997.252108232329	-3122.0564834898623	-2977.8293724406794	-3146.591804839257	-2636.519649040154	-2792.4857530522504	-3023.206874824144	-2572.131014643628	-2357.697378373545	-3552.203693856508	-2923.1476425738747	-1526.5426569198162	-1852.74856524607	-1693.7877041208496	-2211.8068178148133	-2434.8273849354523	-1634.4016952613063	-1969.4521285119968	588.3095839385658	-2416.325687910249	-3209.1873134758216	-2243.281149567576	-2074.555790877379	-2081.7020612962538	-2116.0942819860265	-2106.1273222728305	-2373.697035403046	-2241.2668798458435	-2206.72329873557	-2367.3865978970293	-3205.5128197128493	-2932.896695110215	-2970.407595675996	-2893.1710878826593	-3017.1148464508096	-2033.0075868483138	-1416.8810414824518	14229.060060811116	-5267.735929676994	-3542.487760034922	-3937.357148047097
57224	-2033.591019750417	-2333.3301784309747	-2267.2538619561183	-2644.211599377413	-2149.1958024059522	-2647.0082077128814	-2764.1312212435514	-2693.818822188391	-2704.2448889581115	-2717.058404510968	-2654.438372843069	-2714.8290822468252	-2466.784722705331	-2337.539967810996	-2413.669828942606	-2304.0480083457746	-2114.544866726374	-3044.146211342768	-2208.171695521185	-1346.6205358720536	-1622.970863978535	-1427.0019351792785	-1803.725779100281	-2038.9569326953538	-1595.8637764548835	-1707.894643059877	-251.33556000271113	-2017.196229124041	-2769.3932467782506	-1840.1014624120326	-1737.5203531380273	-1786.5786507764492	-1783.5704027856302	-1755.3993629991369	-1965.2549563691125	-1949.978278407845	-1857.304267147627	-2030.428712892583	-2804.3362574216562	-2603.286953579525	-2610.9877932131226	-2356.4928025296094	-2656.265394683959	-1781.4436062055008	-1330.8750554572193	9614.716620949806	-4156.3790934225535	-2918.86932312299	-3248.882635711398
3742499	-1468.5714454711456	-1933.0750280470052	-1846.1288511429989	-2267.08937490143	-1951.746105124813	-2360.006097730864	-2255.7275526518447	-2360.746275252531	-2361.243839914991	-2400.3399442255127	-2389.7977108027903	-2187.9212569260735	-2083.106002432232	-1933.3397477632395	-1890.8065354088899	-1855.751113296811	-1679.9353692780192	-2703.562297223144	-1785.4178907405271	-539.1882752011295	-1099.9971735519107	-753.8660718408848	-1364.8961860732381	-1501.223624341852	-1073.382416677954	-1052.581467863589	925.2027703619082	-1608.7176320813824	-2518.647550316272	-1325.1492234667317	-1166.6850942685255	-1240.918097967282	-1234.7691445291687	-1217.5309355413665	-1227.1554135850904	-1284.3786234585339	-1260.98861287399	-1397.3611191986565	-2440.6020119122395	-2268.799025982331	-2272.4338771493294	-1975.5149200046728	-2334.3477440560573	-1245.3741065265885	-470.22074438850353	9660.424257847762	-3376.2018295970593	-2602.855591731416	-2944.092795497615
11524119	11811.44230969714	11985.6373127271	12830.335697903523	13284.503963742529	15437.234128133805	10098.271996087175	12145.253403887025	12229.250729736883	9924.889810340423	13302.600560240395	14172.151153258084	12303.269118105454	14358.24978467823	11596.19546697135	11918.029579445814	11224.471293846302	12364.424701043048	12442.290688428846	10827.029783870727	16035.563463662962	12762.760739070312	13693.72695404876	14157.88362682468	13759.312743855651	13442.350472335094	9773.54987864682	6486.487359413188	14532.488000411817	13417.058973434105	7888.057711851488	9221.91205836307	8440.6328811786	7196.007347362024	4989.265880389958	10335.67207427507	6545.030965769388	6910.079627413306	7500.223030215329	8224.322429623906	4793.599251253431	5326.682838318204	4929.2746575756	13367.788100210735	11689.107208913305	8643.430260956042	-5253.59897587577	9006.557573581067	12386.894183116841	14519.609981325737
57516	489.6798530121259	1030.5712271795223	612.8802817501979	1917.0955193417399	2105.7095963616057	1305.1080254623055	5215.526139654852	1420.1946961454455	1577.2625561262212	1823.610348674252	1986.852071108727	4625.056401610398	5440.190851678677	4014.787485957311	4477.1173256090315	3920.666395316426	1391.4599560957993	5900.316365854218	8967.062230535152	2615.45713542827	5505.356432553199	1075.2640309292774	1730.5097395418218	1153.8027881744242	582.1681417502131	-84.26513446472836	-829.7540099464934	4081.4496857879362	2580.666945743677	2509.2064552822244	1875.8788998255538	1073.642023098215	533.7196770305272	214.91644043752925	1740.141763339558	1393.60549561485	2249.428018911984	1930.2504469011105	808.6822391108271	196.70321749917935	125.11539193811194	-19.02428868578488	1444.090049573989	2131.335269142417	1142.5861065494978	-987.3860121732678	9709.660853775058	4648.686990998317	6326.602087389291
5672990	-192.20103716557108	-183.96260873533524	-170.19666132624562	-175.83135855620105	-169.27786314232347	-174.99675956105665	-192.48213632559018	-174.5062450633676	-180.63527514954941	-173.97945715647364	-174.895886802805	-129.00630251222856	-196.8726368835732	-181.88367918225885	-124.47208132405781	-212.30686605853248	-226.08064993085205	-137.2646217697518	-91.13829651924462	611.039351177116	-99.97708565792854	-181.88344677287333	-199.66216073417726	-164.65433271624642	-223.11737903251094	-188.03165312324685	-214.33916826762427	-169.81211087260763	-186.38507533559394	-142.42126958269264	-142.13630092387774	-150.39751008457336	-147.70926137268006	-146.3101466459833	-142.9964066038948	-157.44390197069595	-136.6078746998144	-122.368091300606	-174.69403163148561	-180.53137808237415	-179.35060580904687	-174.2746051676507	-174.24293308332165	-197.21794309065083	-183.85952906401187	-275.0525174041952	-75.17667352007776	-191.33920874019213	-130.88722284375686
1712057	1150.2699800029413	2286.5819199485936	2734.6352406501755	4096.767175741128	5423.394356985663	3669.7922449713765	6451.582382564688	3314.729194648717	4449.585468791199	3602.0177139164234	4727.487624696414	6191.495534254311	5914.025519053541	4940.174942920374	5494.902228479089	5363.218316007191	3343.816361191194	7545.933348264878	7439.621919708165	8688.524087861428	5857.9365289876205	2489.246695473025	3371.4425726253785	2030.9590147297315	1681.168948966631	921.882502064512	2505.941089326824	4487.662066231656	3119.406365429455	5371.655162600722	5285.002326850174	4743.153732489264	4373.272686794653	4250.369846285274	4439.956148672953	4882.553476216416	5612.783630838183	4735.827420841948	3514.255431202378	2841.9817830088314	2110.1498632366397	2673.7144430877265	3333.8049281906497	2215.926432394737	2642.5851047555934	2656.849502737901	7341.18439530989	4062.3387931975294	5060.571433480655
57063	2060.237808277758	1761.8726518210747	1792.3357594880415	1096.4580701166753	1290.1749919887293	1207.7696416544645	158.53537119602242	952.11704606642	1035.554584835266	858.4769872122265	1171.3839318524624	435.4570018586039	1198.8792268205993	454.9362036288852	444.6594750860397	1288.734457364062	2446.0956082004964	53.41033828347497	-476.03797469434573	4862.147710717805	891.1423053137034	2602.069993842734	1974.5677096086306	1727.6173250791865	2956.9503375940158	2445.6837515052775	4720.603287282283	1011.2399231551569	318.16422812640315	2798.933613017792	3705.7199891987793	3531.0249562030676	3629.6091301786796	3482.9376426640083	2966.938127715352	3141.2210264473683	3225.333955633742	2719.6351829645223	884.1952873558328	1316.163711272235	1117.9169363881222	1435.2384216490677	1086.4439116190142	1189.0300501220186	2180.5031151491557	4071.954572271002	-1146.1862200391568	-284.4889267925339	-535.8777727480847
57146	1818.3089436155847	1448.5459515786886	1708.4276676051736	740.5839694741261	1057.353233665435	871.2641153892251	164.52242394030225	760.9485436502996	566.256399639514	687.578126453453	893.9261326937958	542.9215068768303	700.3202000442484	582.5516678183876	1081.6407907241696	843.3088751769745	1719.4657529740375	-190.5701984416421	-545.4257136554074	4792.832113486046	896.372629905559	2801.2520209631184	1592.6993416148607	1822.8562208765354	2197.865224671916	2284.6026545014306	4418.366324592651	1340.7493300755114	60.35263966901948	2348.182693962272	3026.8083991347225	3045.994003166841	3048.7016613689907	3055.5097917014364	2659.9158756095285	2562.543175896066	2641.5175566643625	2303.8857861726315	610.0746193829174	956.796470891351	881.7578616886641	1412.031772891076	856.3441578690118	1315.501077720196	2530.9606007252933	4019.7237193113674	-1295.5392893171083	-344.9036669248874	-341.8639291258885
57166	1336.0277962460923	680.6448542158128	758.5231665528881	-122.44403669647511	-189.25170204713254	-124.93316805108668	-944.9929183112208	-347.11928084973306	-313.8192259364919	-480.32257642720185	-146.23584451652948	-937.311966058065	250.32394245018054	-551.89017336033	-542.2103083296039	264.429853380013	1568.4769978845347	-1741.3817992472527	-1470.6451958869347	3445.076862694351	186.48227072576486	2126.565864107659	1268.8172332475547	885.8156467434345	2351.8770092758605	1753.2699567689301	4722.915326784448	353.81836380656034	-723.7171597421831	1829.4562621811253	2473.648799053581	2517.8168786738356	2543.8955232068483	2527.145191791691	1889.4770645102017	1946.47698597642	2096.0984232524465	1596.9411124893677	-501.2138726446849	131.48312353161236	-17.67258103700351	382.64021569113027	-197.29776317631558	512.1987614130114	1926.813259968523	6904.896293386174	-2823.5944735695466	-1410.9195185493948	-2063.440963249339
2484510	153.3029186530119	325.96727507798556	65.05358896007183	317.08909624845603	29.44823997321049	192.9428979451831	351.47361744989036	-79.8887489020533	147.2563192343762	31.896092908024457	196.27155636719766	-284.73956462418005	807.4007912235726	202.55380934022557	-223.1168754476913	844.5432357714508	605.442668880602	-34.185909798343786	-370.1971058413786	118.77196435215171	112.26827475250994	136.97294193671615	568.5751420549065	186.83684810553763	1062.325271796555	315.58105143421926	1473.6119392607843	224.16416142056556	373.43162976437077	251.51047869257476	357.60693961013123	374.9918286424952	345.8204171081123	304.41343170446817	146.00667260702093	329.37682516164483	241.31575816565686	162.44778384464686	-52.47705315312163	75.69631089360655	-6.580489126245425	-67.27439122089714	68.32928683416407	762.8689245586002	537.371606530344	1402.3043483398392	-829.7172603690829	328.8962957112192	-233.90730847616462
1149173	-225.51296622346064	-209.83343502747402	-287.3068027664285	-40.60221101787505	76.05828789329735	-297.7132731374196	1138.3010146160245	-142.56426688498354	-264.76683712808625	-89.00629351773142	-26.59162553576232	895.9701874337964	2845.529997276172	888.556651345992	1607.9129369548928	470.55716639811817	488.4437086248447	1423.1509289320816	3342.6124626301616	330.7350678995847	349.4239728897304	-70.38149713389947	589.5528814059675	-96.88810724793433	13.318792936627915	-426.44306082115276	-384.48682615071596	866.1905869188904	311.27571657310824	764.9313727145118	1012.6574679429498	532.0251560115033	-197.3909683444	-219.33672014283968	461.5240823764045	588.8949067473168	763.1933360363273	584.0046662327259	-306.0741324678386	-402.2755480797539	-407.33856527742523	-383.30276075762544	-160.58476240778043	71.09716983914393	-258.79238874150394	-2161.4602489160734	2637.403337225169	544.0777038487311	907.8287010039627
14003783	3683.9331627166757	3699.9252479611955	5419.597732880375	4444.787548383765	6104.814509411415	3606.569530659736	2558.827989180014	3239.0083063115526	3727.011268650096	4134.603275698562	3753.3678295796562	2367.5358398342996	4298.555104921477	3122.6596700484342	2808.7391746082812	4252.575132955897	4617.740711899638	2858.089790176553	1603.8997822709398	7121.987522889547	3689.296209432742	5502.551875063877	5524.55714099959	5207.249545989265	6737.983721066773	4826.08002692945	9003.99256882584	5592.243445667877	4496.110320808576	4630.275079197016	4829.669837461584	5591.893640706782	5705.81486038826	4489.9038527106695	4490.172404635085	4205.39411546649	4525.6003050526615	4409.017691022716	4228.610428806532	2584.1058413472074	2658.5336409081447	2542.322332174195	4319.159858476405	5835.503591584935	7187.7525301791775	1012.1517834354638	437.2823187634524	3523.475051449154	3582.2409183708837
[truncated: 86 more columns]
