# Supplementary material for: Olfactory responses of Drosophila are encoded in the organization of projection neurons
Source: eLife. 2022 Sep 29;11:e77748. doi: 10.7554/eLife.77748 (PMC9616568; doi:10.7554/eLife.77748)
Supplement: Source data 1. [file elife-77748-data1.zip › hemibrain/morph_dist_AL_r_neuprint.csv]

	1536947502	5813038889	5813055184	722817260	754534424	754538881	1734350788	1734350908	1765040289	5813039315	818983130	1796817841	1796818119	1797505019	1827516355	666135689	1703683361	544021095	574037266	1640594274	1828206773	5813055048	1857825571	1858171399	5813039471	5813056596	1700937093	1700946301	788648194	1756579280	1793014716	1793351401	5813024710	1734420152	5813038793	5813039465	1609542060	1670934213	693483018	542634818	630714299	5901222910	755518957	573333835	635416407	697485362	788306624	1764091241	5813039235
1536947502	0.0	0.15870151681808234	0.1558576720552588	2.2382092192659453	2.6690979686275162	2.545740821550306	2.4459320192005958	2.5800587567872597	2.638376632335405	2.3803557367603227	1.3467368774607573	2.0344842789421467	1.7515795793413995	1.4762779864275677	1.8226585105697979	0.7454806678849409	0.7409371113255485	0.9709863019843338	1.8086482063573428	0.8471085545449861	2.3866465641089367	1.444821082011456	1.6614618699272614	1.5945916096124915	1.5152582546533326	2.0906382341216987	1.5837533775363237	1.9212596149816756	3.0497559816575754	3.359451766115394	3.2364178140760598	3.351856499893839	3.123839585009181	2.6479780916596547	1.84683386907431	2.393599693880774	1.8733266846675847	0.8159449903010195	1.244980887098195	2.706093823993555	3.7267937479735833	3.499272174289598	1.6150262491454608	3.444020596724511	2.446593535391217	2.709901253837715	1.3106424161487595	1.454847680620168	1.060012172343597
5813038889	0.15870151681808234	0.0	0.19903661479040394	2.2351837373336982	2.710802317162086	2.5045700165580738	2.4132508725522417	2.5399453502540994	2.6533756594987015	2.3313068530910828	1.3418308214970671	1.99672992604035	1.77203306101922	1.4847914835186964	1.793457152525891	0.7976759001863072	0.8266987499250087	1.007671884683381	1.808614258184569	0.8145906902914593	2.451041657086639	1.3098865468185759	1.7677111674756962	1.7048235608454367	1.6399215953408062	2.0198900347117807	1.4452715330846186	1.7806810129216555	3.1223258483518483	3.4112982533046887	3.272738139176967	3.415666373623463	3.15828930121504	2.8769827554870435	2.8330509552289915	2.344034236142669	1.8652846759345403	0.8155207529198516	1.1199945759537386	2.5810402200551974	3.642019630596185	3.4296839127053285	1.5367552425922595	3.505732205290694	2.252892300776972	2.500463546049403	1.277359536127638	1.4333832359101444	1.056211935230296
5813055184	0.1558576720552588	0.19903661479040394	0.0	2.107269337239032	2.56392133699238	2.364712165861208	2.276613067248521	2.3889366360196176	2.582390784261336	2.1856289636338095	1.2730966606032703	1.8928046201172626	1.6818530167759964	1.4044607012114805	1.6978926366496954	0.7360020459250048	0.6714763220646532	1.0078425899459342	1.8685852795718452	0.8399937294219522	2.4728811469801544	1.4234691574530636	1.6191000607806583	1.5410622882541543	1.4604825680419804	2.118263957560093	1.5179769371147562	1.8365862725009365	3.002014771505727	3.333232460790357	3.231774593711004	3.33351296347868	3.123453607740051	2.4868807958758765	2.4576674055874754	2.4488155810997756	1.823769358931429	0.804904118785904	1.2076997707777126	2.7078696612357946	3.762687360340204	3.543674784388042	1.6456594369127318	3.5529994157489804	2.600499385655992	2.808004766956207	1.367503250217397	1.5162587433781174	1.0827711756958611
722817260	2.2382092192659453	2.2351837373336982	2.107269337239032	0.0	0.28012565531299094	0.15987333914712268	0.2144434308346319	0.273725966842121	0.2208865992648665	0.31202467440715154	3.17029229910924	2.9128424653767246	2.867133654489123	3.0629525442642964	2.9675368428284403	1.2281218593335093	1.9176823011664201	2.998605219112685	2.600519530127621	2.432618940757518	4.589840177741343	2.1270054335919957	1.6294923212744579	1.6954529547863955	1.656347690028432	4.073473720116668	1.7846311126677228	1.817737683925345	2.253123444032235	2.03060405967065	2.259774096683523	2.0462139615145953	1.9838396833831031	2.199259795702214	2.611004678420037	2.618975902443237	1.0482960795897553	1.6082777389282774	2.9065557903553874	3.1187409930680396	2.7938735797936056	2.734324317898551	4.440661829422757	6.20149484976773	4.3994186897013225	4.180973611391398	4.550728541018882	4.858377270808215	4.532082647893139
754534424	2.6690979686275162	2.710802317162086	2.56392133699238	0.28012565531299094	0.0	0.20033977807276226	0.34079842536941	0.2405363897992633	0.21741724626385917	0.2573776594056119	3.382647738206021	3.1051553035241133	3.077986478475744	3.2770871116295632	3.153305550011465	1.2733622865898457	1.9466312356497546	3.1370509627761014	2.771487911477306	2.845558336142222	4.88725633512831	2.5419892798536936	1.7898419615294183	1.6878233752548841	1.884325978972415	4.395779341014753	2.1922713420394073	2.2269925534681687	1.9427019071223999	1.9298546757637431	2.181940913173725	1.9566005751130318	1.8820903966014406	2.1979957725074097	2.7969569157853713	2.7545056998157675	1.001481806893523	1.8890238716813548	3.3076974487021684	2.9411400908654035	2.4092311374789395	2.417172549947931	4.946095451721646	6.650537476018615	4.563736128278775	4.339788083625799	4.777612259428239	5.073175669176991	4.737603548285541
754538881	2.545740821550306	2.5045700165580738	2.364712165861208	0.15987333914712268	0.20033977807276226	0.0	0.2556578785980114	0.2718081924838173	0.22914872842100986	0.21266736493485158	3.356714450113323	3.093882497005734	3.0372763693731004	3.2468971112908402	3.1330812028604544	1.2323803440774748	1.87931568319161	3.0883393602193143	2.7537997280134343	2.663710306428518	4.747188254045206	2.364628012066786	1.7849573146649635	1.696049499577596	1.87003829431549	4.250913951930154	2.036337717207151	2.0711952605438233	2.0231338318256875	2.0842140206939415	2.314335702334021	2.0921776043511753	2.0219317084534585	2.1448438523483198	1.9278681517849783	2.702088032935583	1.0373350461975832	1.6756147182947139	3.1399596661799976	3.036595237442617	2.598489544130109	2.5821963349403596	4.712431189543388	6.434637893277457	4.540297491029799	4.302318413545389	4.759831205648734	5.036154591513602	4.709540008636189
1734350788	2.4459320192005958	2.4132508725522417	2.276613067248521	0.2144434308346319	0.34079842536941	0.2556578785980114	0.0	0.30111358825918383	0.28378751069180086	0.21135371231263797	3.551408686444853	3.2412881807604292	3.254375219076748	3.4461673052534096	3.326029759976014	1.335681997068236	1.9633160416560211	3.1924560083385436	2.8508447853535	2.562865821774253	4.580582871864022	2.29095123763107	1.5719582467438444	1.770386732508269	1.9143444597795962	4.099611619066067	2.0544404543957526	2.0945394954935854	2.1161058251437583	2.1521936842408635	2.378333200920635	2.1523407669788983	2.094234933622933	2.175121884095049	2.650039841198166	2.6167910993687133	0.8684901878185943	1.6697435463102908	3.047638061589463	2.9651562172670953	2.595631732949943	2.5831897511134194	4.644048410794107	6.357313445255161	4.647693566393795	4.417900546720375	4.896377350123888	5.171662423378796	4.848629667138288
1734350908	2.5800587567872597	2.5399453502540994	2.3889366360196176	0.273725966842121	0.2405363897992633	0.2718081924838173	0.30111358825918383	0.0	0.3015707407794472	0.19374459752324563	3.2718221359099826	3.0097365927126787	2.9548723136202844	3.1577985718063544	3.0450482463344213	1.194323627064703	1.8962700068433338	3.029492611021823	2.607141215353574	2.634024087772851	4.589532252915276	2.4010536829237576	1.65618374488226	1.5621933613257906	1.8030080025049415	4.177804863330351	2.2452968256106343	2.2774901706133037	2.122369594633107	2.2686344714631823	2.5008894702638327	2.2602319984889014	2.220136541018787	2.174127181175667	1.967134598585937	2.7525743887964125	0.9441948391967272	1.7534198702258479	3.21422671294329	2.976501811825072	2.5588108783953314	2.5762362950459665	4.7835940561252155	6.455133050997749	4.489955682707293	4.261786375549519	4.783750035827161	5.090904532593051	4.730775950087718
1765040289	2.638376632335405	2.6533756594987015	2.582390784261336	0.2208865992648665	0.21741724626385917	0.22914872842100986	0.28378751069180086	0.3015707407794472	0.0	0.254897001649686	3.1955868953285176	2.928827312534997	2.8861044473118986	3.0854138639509827	2.975350188388618	1.2838593158458333	1.975318572941857	3.0426823260495577	2.4247470390535755	2.8791092483459906	4.755482077418333	3.1404493220544167	1.6603373936585561	1.6079832260501052	1.8860503812777287	4.21360667826647	2.120589792943486	2.150083078144188	1.9745459698025571	2.031988557122742	2.276899695586468	2.050669676327453	1.9914163607191924	2.1376029129282927	1.9061484447508141	2.0283694046752574	1.094013594619108	1.6928947361919766	3.140792529491534	2.6840938548734656	2.2186864933787467	2.173371604625297	4.04162730608856	6.3553730054359425	4.479060001172452	4.251895452599246	4.674928998153826	4.998501914642261	4.673614476633996
5813039315	2.3803557367603227	2.3313068530910828	2.1856289636338095	0.31202467440715154	0.2573776594056119	0.21266736493485158	0.21135371231263797	0.19374459752324563	0.254897001649686	0.0	3.224915409266277	2.9650003956789743	2.920851703762072	3.1239044813189967	3.0099092886844923	1.1833815961007357	1.8612709226134319	3.012810263379932	2.62566460948859	2.4236133353218694	4.365892753333313	2.175627857077508	1.318119263760766	1.3369253941538144	1.2976610118240945	3.9072712354649353	2.0581200991560236	2.082487749499114	2.2148206673929858	2.1307438948733566	2.3531739974323136	2.137230173813552	2.079772943041458	2.606532839007595	2.5531715781504	2.493597428046144	1.0783107892130792	1.6438472765306866	2.98036215883937	2.81121165345123	2.541158586493789	2.5362535082835382	4.565467656698003	6.245083799397063	4.5314751945698175	4.318555020592297	4.614682764400113	4.929552786288022	4.559375299573037
818983130	1.3467368774607573	1.3418308214970671	1.2730966606032703	3.17029229910924	3.382647738206021	3.356714450113323	3.551408686444853	3.2718221359099826	3.1955868953285176	3.224915409266277	0.0	0.38673586589349024	0.3726165200889559	0.27693704767914185	0.28063746354166264	1.483532888792344	1.3053423448224273	1.2516611364946864	1.225687663080963	1.179020112223003	1.6052005742892788	1.120566302459895	1.0236972418295356	1.0572886390277114	1.060921725341895	1.6239701540397236	1.3101440937450848	1.5280474050900112	1.2765538248687927	1.3774988146730691	1.3373576096428161	1.3251427534726736	1.3039451039155323	1.4118764355354296	1.3287809858022934	1.3191743531323161	3.673710670407104	1.2397618857809733	1.5055855678079444	2.6185949028429256	2.5085228631827623	2.428135363597244	1.9581365648269065	2.6096407156813837	2.2128734074685705	2.3130042443163608	1.978119181022942	1.943360920932981	1.936397409955781
1796817841	2.0344842789421467	1.99672992604035	1.8928046201172626	2.9128424653767246	3.1051553035241133	3.093882497005734	3.2412881807604292	3.0097365927126787	2.928827312534997	2.9650003956789743	0.38673586589349024	0.0	0.5282132859025047	0.5997885730846017	0.30563275625894576	1.86636544874224	1.8669001106332264	1.7026098052015997	1.7811149845278953	1.7937746254285594	2.3553078950769395	1.7580825285186001	1.2522501636967076	1.354442385500105	1.2533219613053126	2.3016259243753887	1.752560375717006	1.829429753970817	1.4335792941568644	1.5179642636419728	1.4805256802138045	1.4620199661279811	1.4371570982529438	1.5807662549560713	1.547711887096181	1.5038893191804688	3.3939519963964044	1.763725276882351	2.0266629675482237	2.4858482079130093	2.342922461048653	2.307092941808191	2.806563199871078	3.5686704856856597	2.049426567760636	2.42031653804853	3.022489510378009	2.9508504990043987	2.921591302743535
1796818119	1.7515795793413995	1.77203306101922	1.6818530167759964	2.867133654489123	3.077986478475744	3.0372763693731004	3.254375219076748	2.9548723136202844	2.8861044473118986	2.920851703762072	0.3726165200889559	0.5282132859025047	0.0	0.4960739272822581	0.3573120704191845	1.937459638871819	1.6250663251203201	1.6627217665057554	1.621020996944416	1.6885041962184013	2.561644447620445	1.672989926473918	1.4553688764081651	1.4814994266964814	1.461615529817291	2.400814670201525	1.4863957653466218	1.8356919064611137	1.4798504163596038	1.6158682292283562	1.5333062434597555	1.5537279158162631	1.52491451933759	1.7438270137915846	1.6626918644248707	1.6467058441661928	3.315635523004581	1.546567988021105	2.0245635713995016	2.6193441762861913	2.63437969224487	2.4218651074052135	2.753952091496386	3.537510483094661	2.451113113900964	2.444175687535873	2.728820361384612	2.78812687206351	2.809222360524451
1797505019	1.4762779864275677	1.4847914835186964	1.4044607012114805	3.0629525442642964	3.2770871116295632	3.2468971112908402	3.4461673052534096	3.1577985718063544	3.0854138639509827	3.1239044813189967	0.27693704767914185	0.5997885730846017	0.4960739272822581	0.0	0.37300557986089444	1.5655277509118952	1.3777654214205581	1.2912197078921466	1.3202637477294097	1.3874505476513077	2.01768428983978	1.303222405956291	1.1117782035576744	1.1178282918916365	1.1854535864140452	1.9416293374822553	1.4889253670620897	1.7002004691947052	1.4503340852699098	1.5733969882934693	1.5389360492299977	1.5302875434118495	1.5015611237181643	1.6628274736658377	1.561150820633556	1.554693704333583	3.5755238031370444	1.33519258006435	1.7370214542296214	2.7420115763162562	2.6066781983561524	2.5340537698330126	2.315549852381725	3.0090151637784532	2.3436215656643533	2.437528888824665	2.3252852247590226	2.3056784699452164	2.3163476206769897
1827516355	1.8226585105697979	1.793457152525891	1.6978926366496954	2.9675368428284403	3.153305550011465	3.1330812028604544	3.326029759976014	3.0450482463344213	2.975350188388618	3.0099092886844923	0.28063746354166264	0.30563275625894576	0.3573120704191845	0.37300557986089444	0.0	1.8439767005134302	1.6480766776664055	1.5858223303019259	1.6070410773308719	1.6631333847207248	2.3885889562980585	1.6350918097861695	1.279140043065925	1.3238428077877558	1.2701379042098424	2.253108285847716	1.5867778003617803	1.8094183733192752	1.4178675940491645	1.5189402480594956	1.464274053262888	1.4744797822245337	1.438888791154558	1.6288439294664756	1.5688086370434238	1.5380993839744774	3.4045726660244604	1.6145804208841998	1.9469201046389881	2.5628026758031908	2.4944731966636735	2.3994079474495833	2.7171987828959496	3.488650160208189	2.2219833678499343	2.4298810555291603	2.795363448859886	2.795568123918274	2.7831949778518994
666135689	0.7454806678849409	0.7976759001863072	0.7360020459250048	1.2281218593335093	1.2733622865898457	1.2323803440774748	1.335681997068236	1.194323627064703	1.2838593158458333	1.1833815961007357	1.483532888792344	1.86636544874224	1.937459638871819	1.5655277509118952	1.8439767005134302	0.0	0.3918854008980532	0.9100121928003714	0.8046868055023784	1.2318146245021113	3.2184057881451573	1.3303606474792706	1.3467893824430048	1.3284251525540642	1.3479491193406499	3.100334731315762	2.0557304402626984	1.6496085115044592	2.6930731266383976	3.1335623447726104	3.2493823898052248	3.2433506905011518	3.2134356380377502	3.374230207844296	2.930218896792035	3.3068417936033656	1.4123557310309867	0.9019702551407603	2.2180754500786954	3.7478283576980607	4.150378707697019	4.088777667853934	2.890958959915484	4.556350376986524	1.930662515327037	2.2075309939608	2.7760436278071476	3.084953501235616	3.2256409666968127
1703683361	0.7409371113255485	0.8266987499250087	0.6714763220646532	1.9176823011664201	1.9466312356497546	1.87931568319161	1.9633160416560211	1.8962700068433338	1.975318572941857	1.8612709226134319	1.3053423448224273	1.8669001106332264	1.6250663251203201	1.3777654214205581	1.6480766776664055	0.3918854008980532	0.0	0.8778032466836183	1.016434585558548	1.2305139711248503	3.1212415336358323	1.4854513425394735	1.371466271628715	1.4016546517802253	1.2422079920790035	3.038454149464979	1.9340099672467455	2.0501417641451765	2.6259729239590905	3.0022625005708474	3.1120990327987768	3.099620237532245	3.0637603599869547	3.211464614667886	2.8168485621688695	3.145219145484413	1.7327481426088118	1.1786304806801156	2.2025507080493076	3.649732472026717	4.100551001925058	4.024901516302207	2.8333703341219243	4.43132800175741	2.6882309922307095	2.766491513977102	2.748274273913739	2.9434525447414983	3.0808676063648477
544021095	0.9709863019843338	1.007671884683381	1.0078425899459342	2.998605219112685	3.1370509627761014	3.0883393602193143	3.1924560083385436	3.029492611021823	3.0426823260495577	3.012810263379932	1.2516611364946864	1.7026098052015997	1.6627217665057554	1.2912197078921466	1.5858223303019259	0.9100121928003714	0.8778032466836183	0.0	1.2165952288147632	1.2748903601063	1.9195647363170256	1.5788198926848305	0.8484933409325982	0.870187145776644	0.6249563425920128	2.2339067061231535	1.9844296815159592	2.5750179418475145	2.421296558940919	2.59141999413059	2.5838005673680584	2.5746299784600897	2.529880782469653	2.5499701573002453	2.52349676902934	2.4708676205123927	3.093648976743847	1.5487042833152174	2.315423414103902	3.296525723828157	3.498406141918411	3.391622237780447	2.6415368795280507	3.54986625560828	2.0750336978749755	2.3276173932135515	2.495445273788831	2.289472556191286	2.349187888893039
574037266	1.8086482063573428	1.808614258184569	1.8685852795718452	2.600519530127621	2.771487911477306	2.7537997280134343	2.8508447853535	2.607141215353574	2.4247470390535755	2.62566460948859	1.225687663080963	1.7811149845278953	1.621020996944416	1.3202637477294097	1.6070410773308719	0.8046868055023784	1.016434585558548	1.2165952288147632	0.0	1.6130327736443462	2.0320749591629115	1.667966944589943	1.8063095495011954	1.8433140872894282	1.9600435027851237	2.1656796881278337	2.3415406705557738	2.385437422613327	2.4381595451889284	2.9435567449795426	2.86148902909771	2.936319381239481	2.7513006974421406	2.671827030639912	2.548615093590498	2.5899533876191714	2.8305851253696614	1.271576716957477	2.1860169806515612	2.925257779478235	3.4347925758262075	3.2860272184839703	2.234617664125095	3.2388265170466144	2.9971379440615062	3.1651294740889107	1.8758614316739404	2.14056411129513	1.760498799776881
1640594274	0.8471085545449861	0.8145906902914593	0.8399937294219522	2.432618940757518	2.845558336142222	2.663710306428518	2.562865821774253	2.634024087772851	2.8791092483459906	2.4236133353218694	1.179020112223003	1.7937746254285594	1.6885041962184013	1.3874505476513077	1.6631333847207248	1.2318146245021113	1.2305139711248503	1.2748903601063	1.6130327736443462	0.0	1.1798241179264495	1.2417934704230777	1.276314573837372	1.2605820652863993	1.1904800694892572	1.170675170904836	1.4444140581195728	1.4123495292651995	2.8588999559376624	3.2587372351996686	3.177256601619408	3.259616822840376	3.0591889165242665	2.2269632980128535	2.192943695843201	2.130403450553303	2.008626253586769	1.0763656111245685	1.1079333833418912	2.197727966005635	3.185975129983202	3.124087493673464	1.3071730378897741	3.2678560386273423	2.888797848003606	3.0912941701289394	1.6433153222326577	1.8908118613387768	1.4419888598562307
1828206773	2.3866465641089367	2.451041657086639	2.4728811469801544	4.589840177741343	4.88725633512831	4.747188254045206	4.580582871864022	4.589532252915276	4.755482077418333	4.365892753333313	1.6052005742892788	2.3553078950769395	2.561644447620445	2.01768428983978	2.3885889562980585	3.2184057881451573	3.1212415336358323	1.9195647363170256	2.0320749591629115	1.1798241179264495	0.0	0.1967457443610392	2.0493751059495415	2.0955526306290677	2.1167669509332416	0.7978392056559286	1.6117327743441887	1.3567054897006305	4.30175985694874	4.787991342559874	4.719476307445708	4.687667072941016	4.63169191363583	3.539096718608149	3.5455834900178456	3.4777648724616332	4.821117120083855	3.5813002321524765	0.824854162471235	2.3728909937434843	2.228653506142999	2.774158612979203	2.2788354083632765	1.5284409770170506	2.251907360155108	2.8970620294494984	1.3363768386354085	1.4777497638908323	1.1085024846795446
5813055048	1.444821082011456	1.3098865468185759	1.4234691574530636	2.1270054335919957	2.5419892798536936	2.364628012066786	2.29095123763107	2.4010536829237576	3.1404493220544167	2.175627857077508	1.120566302459895	1.7580825285186001	1.672989926473918	1.303222405956291	1.6350918097861695	1.3303606474792706	1.4854513425394735	1.5788198926848305	1.667966944589943	1.2417934704230777	0.1967457443610392	0.0	1.569758404613383	1.5596541751137134	1.6388312703642416	0.7913346636964901	1.6118611426322063	1.124751309465244	2.7016214977903235	3.0165402202072427	2.946167905998648	3.0002146626500306	2.8221928882689116	2.478812232944125	2.3953363552044	1.5946166566713467	2.5093533784914848	1.3259171129869312	0.8389718374442038	2.338611324451242	2.1027960775288768	2.05357465900359	1.0201823433485178	1.5020541862228258	1.6965028604453394	2.0929966642067273	1.3366104148444011	1.623440123000429	1.271417270184964
1857825571	1.6614618699272614	1.7677111674756962	1.6191000607806583	1.6294923212744579	1.7898419615294183	1.7849573146649635	1.5719582467438444	1.65618374488226	1.6603373936585561	1.318119263760766	1.0236972418295356	1.2522501636967076	1.4553688764081651	1.1117782035576744	1.279140043065925	1.3467893824430048	1.371466271628715	0.8484933409325982	1.8063095495011954	1.276314573837372	2.0493751059495415	1.569758404613383	0.0	0.1805738855155701	0.36652806038899743	1.9769516718468068	1.997042922793365	2.200813977485024	2.5150021995085425	2.833520895622218	2.8315273753864534	2.74405570817783	2.6650756918816727	2.2795289776535124	2.2825634447820797	2.2912760276173922	2.562182233747078	1.4630471288651596	2.367741011784266	2.545383560337131	2.650618468804349	2.608337537493778	3.2106236732839495	4.183291023352874	1.943509985804547	2.143110869128241	1.5621952651208315	1.7154640157626355	1.3185291817941818
1858171399	1.5945916096124915	1.7048235608454367	1.5410622882541543	1.6954529547863955	1.6878233752548841	1.696049499577596	1.770386732508269	1.5621933613257906	1.6079832260501052	1.3369253941538144	1.0572886390277114	1.354442385500105	1.4814994266964814	1.1178282918916365	1.3238428077877558	1.3284251525540642	1.4016546517802253	0.870187145776644	1.8433140872894282	1.2605820652863993	2.0955526306290677	1.5596541751137134	0.1805738855155701	0.0	0.2671020740793639	1.9625895591386329	1.8872868761265096	2.0184567784556195	2.3353713591006424	2.896462614827433	2.9031598897870565	2.8210062324904577	2.7560572660837206	2.139587912404285	2.2820326253556904	2.282176916934249	2.709540299902498	1.6593302451565408	2.3356760022937397	2.496857643815478	2.5367955859761597	2.518708775994059	3.222461172233479	4.2517410570149705	1.8119305856783496	2.034150191586576	1.6303137536430408	1.7796358983808687	1.446838498235852
5813039471	1.5152582546533326	1.6399215953408062	1.4604825680419804	1.656347690028432	1.884325978972415	1.87003829431549	1.9143444597795962	1.8030080025049415	1.8860503812777287	1.2976610118240945	1.060921725341895	1.2533219613053126	1.461615529817291	1.1854535864140452	1.2701379042098424	1.3479491193406499	1.2422079920790035	0.6249563425920128	1.9600435027851237	1.1904800694892572	2.1167669509332416	1.6388312703642416	0.36652806038899743	0.2671020740793639	0.0	2.065102102248333	1.8642927063220538	2.2342291784628903	2.358490221436874	2.970279373380177	2.940023721469587	2.8696604363343305	2.827178782895734	2.244645431479436	2.2893771334637525	2.285469078894586	2.697822182815356	1.682370551885431	2.3599420154014394	2.5785996313680677	2.6955217520098396	2.657314938027249	3.2268364269275778	4.279594472152795	2.316285731017335	2.4216220823221453	1.4365268610901147	1.4932858443044317	1.090167055671858
5813056596	2.0906382341216987	2.0198900347117807	2.118263957560093	4.073473720116668	4.395779341014753	4.250913951930154	4.099611619066067	4.177804863330351	4.21360667826647	3.9072712354649353	1.6239701540397236	2.3016259243753887	2.400814670201525	1.9416293374822553	2.253108285847716	3.100334731315762	3.038454149464979	2.2339067061231535	2.1656796881278337	1.170675170904836	0.7978392056559286	0.7913346636964901	1.9769516718468068	1.9625895591386329	2.065102102248333	0.0	1.30892816950153	1.2291368274259427	3.446659584631285	3.910621911681978	3.793646152629553	3.8789723507045086	3.696066170284099	2.8574197305971243	2.8217112441142276	2.7516195070606706	4.3954034999911835	2.7832294187834776	1.180687010473608	1.2065868282691548	1.9064238539616039	2.061029192442935	1.1363998351843667	1.933305470812334	2.1924646781167056	2.748830363327504	1.283318603435051	1.5261383713217451	1.3060916893856276
1700937093	1.5837533775363237	1.4452715330846186	1.5179769371147562	1.7846311126677228	2.1922713420394073	2.036337717207151	2.0544404543957526	2.2452968256106343	2.120589792943486	2.0581200991560236	1.3101440937450848	1.752560375717006	1.4863957653466218	1.4889253670620897	1.5867778003617803	2.0557304402626984	1.9340099672467455	1.9844296815159592	2.3415406705557738	1.4444140581195728	1.6117327743441887	1.6118611426322063	1.997042922793365	1.8872868761265096	1.8642927063220538	1.30892816950153	0.0	0.26394577114762546	1.198639557434039	1.2332431469974234	1.063557064808025	1.2857717534556965	1.004984990464753	1.414284433064189	1.3343708490965245	1.3228516191549755	1.486052217049746	0.7471877232879447	1.078281381336316	2.936736049166993	2.976476088650002	2.8509491904290227	1.6279152398293792	4.353945132086239	2.5146252792073005	2.589817882871116	1.2658388585630314	1.1970909754533134	0.9733606630171578
1700946301	1.9212596149816756	1.7806810129216555	1.8365862725009365	1.817737683925345	2.2269925534681687	2.0711952605438233	2.0945394954935854	2.2774901706133037	2.150083078144188	2.082487749499114	1.5280474050900112	1.829429753970817	1.8356919064611137	1.7002004691947052	1.8094183733192752	1.6496085115044592	2.0501417641451765	2.5750179418475145	2.385437422613327	1.4123495292651995	1.3567054897006305	1.124751309465244	2.200813977485024	2.0184567784556195	2.2342291784628903	1.2291368274259427	0.26394577114762546	0.0	1.1612244206857048	1.1085959389583957	1.1835923299998334	1.2032720669636106	1.1097212694862197	1.5864086815631842	1.3707011205183597	1.4388796722676684	1.6024275946876236	0.6775293098110241	1.2693971921583	2.9122301186515607	2.4631190769805555	2.3467975847946327	2.324470761271646	4.387548556801124	1.7690407344293126	1.9617035621187175	1.6185855338418587	1.9460059315723335	1.9399263467314514
788648194	3.0497559816575754	3.1223258483518483	3.002014771505727	2.253123444032235	1.9427019071223999	2.0231338318256875	2.1161058251437583	2.122369594633107	1.9745459698025571	2.2148206673929858	1.2765538248687927	1.4335792941568644	1.4798504163596038	1.4503340852699098	1.4178675940491645	2.6930731266383976	2.6259729239590905	2.421296558940919	2.4381595451889284	2.8588999559376624	4.30175985694874	2.7016214977903235	2.5150021995085425	2.3353713591006424	2.358490221436874	3.446659584631285	1.198639557434039	1.1612244206857048	0.0	0.21475094840751469	0.48224327258105104	0.2398126649486209	0.24729822781438524	0.6180650907157108	0.41841367221266584	0.47007809862380767	2.886315296704072	2.0744662920597863	2.0199448687267525	2.2059718701070086	2.425389488419424	2.2005989664543857	3.4944610147498145	4.41296225130359	2.1626501423841393	2.242862753351336	1.3494229376162252	1.5272249995507998	1.1329055358052007
1756579280	3.359451766115394	3.4112982533046887	3.333232460790357	2.03060405967065	1.9298546757637431	2.0842140206939415	2.1521936842408635	2.2686344714631823	2.031988557122742	2.1307438948733566	1.3774988146730691	1.5179642636419728	1.6158682292283562	1.5733969882934693	1.5189402480594956	3.1335623447726104	3.0022625005708474	2.59141999413059	2.9435567449795426	3.2587372351996686	4.787991342559874	3.0165402202072427	2.833520895622218	2.896462614827433	2.970279373380177	3.910621911681978	1.2332431469974234	1.1085959389583957	0.21475094840751469	0.0	0.16370863596539426	0.16956923586464093	0.22185821309589393	0.645626336724997	0.668966041076572	0.7228780900660072	2.240212260248403	2.5903004147446422	2.4089311565951617	2.3021260820443574	2.624649732925468	2.270726248601055	3.8851095131891835	4.795831068084217	2.0764000162775713	2.157820693303495	5.360833964256138	5.110261796443473	1.03830814334992
1793014716	3.2364178140760598	3.272738139176967	3.231774593711004	2.259774096683523	2.181940913173725	2.314335702334021	2.378333200920635	2.5008894702638327	2.276899695586468	2.3531739974323136	1.3373576096428161	1.4805256802138045	1.5333062434597555	1.5389360492299977	1.464274053262888	3.2493823898052248	3.1120990327987768	2.5838005673680584	2.86148902909771	3.177256601619408	4.719476307445708	2.946167905998648	2.8315273753864534	2.9031598897870565	2.940023721469587	3.793646152629553	1.063557064808025	1.1835923299998334	0.48224327258105104	0.16370863596539426	0.0	0.17756124458872488	0.2331290170671737	0.5927367725199975	0.7116005341205516	0.6814834821463502	2.3792638796490673	2.093884258178469	2.3098091932891007	2.3940405377163434	2.707305175119282	2.3566917773536926	3.749754697937919	4.670917875322956	2.1745933249730083	2.2331046416188194	1.228615068500714	4.986618175864092	1.031306369068668
1793351401	3.351856499893839	3.415666373623463	3.33351296347868	2.0462139615145953	1.9566005751130318	2.0921776043511753	2.1523407669788983	2.2602319984889014	2.050669676327453	2.137230173813552	1.3251427534726736	1.4620199661279811	1.5537279158162631	1.5302875434118495	1.4744797822245337	3.2433506905011518	3.099620237532245	2.5746299784600897	2.936319381239481	3.259616822840376	4.687667072941016	3.0002146626500306	2.74405570817783	2.8210062324904577	2.8696604363343305	3.8789723507045086	1.2857717534556965	1.2032720669636106	0.2398126649486209	0.16956923586464093	0.17756124458872488	0.0	0.16221599783236268	0.6308937178458459	0.656146780326227	0.7194652535048925	2.205269617709191	2.5881401738825787	2.4073535502635446	2.13492369027838	2.4791790485402205	2.1345828821110184	3.8805320072432976	4.777562393995742	2.147026632850297	2.212893346189498	5.33773330027239	5.064981676391547	5.010411679987945
5813024710	3.123839585009181	3.15828930121504	3.123453607740051	1.9838396833831031	1.8820903966014406	2.0219317084534585	2.094234933622933	2.220136541018787	1.9914163607191924	2.079772943041458	1.3039451039155323	1.4371570982529438	1.52491451933759	1.5015611237181643	1.438888791154558	3.2134356380377502	3.0637603599869547	2.529880782469653	2.7513006974421406	3.0591889165242665	4.63169191363583	2.8221928882689116	2.6650756918816727	2.7560572660837206	2.827178782895734	3.696066170284099	1.004984990464753	1.1097212694862197	0.24729822781438524	0.22185821309589393	0.2331290170671737	0.16221599783236268	0.0	0.5936588178578048	0.6078397926479738	0.6458637111985613	2.1314124242126593	2.090526232050744	2.184797603264021	2.3960093528112223	2.686894920188983	2.355876432494551	3.723157268302249	4.707253125435281	2.1596370221158208	2.21719906604443	1.3533538992482887	4.957610878394325	1.0388350868204983
1734420152	2.6479780916596547	2.8769827554870435	2.4868807958758765	2.199259795702214	2.1979957725074097	2.1448438523483198	2.175121884095049	2.174127181175667	2.1376029129282927	2.606532839007595	1.4118764355354296	1.5807662549560713	1.7438270137915846	1.6628274736658377	1.6288439294664756	3.374230207844296	3.211464614667886	2.5499701573002453	2.671827030639912	2.2269632980128535	3.539096718608149	2.478812232944125	2.2795289776535124	2.139587912404285	2.244645431479436	2.8574197305971243	1.414284433064189	1.5864086815631842	0.6180650907157108	0.645626336724997	0.5927367725199975	0.6308937178458459	0.5936588178578048	0.0	0.31471689781148465	0.16971201219949297	3.3667949789548746	2.2622206453158844	1.734098059968045	1.7526772970267142	1.9286201486477974	1.8611133090978105	2.82829385941164	3.5886080018924154	2.1644183523491844	2.318940184533422	1.2401098984966727	1.2090759742245558	0.9891115472710583
5813038793	1.84683386907431	2.8330509552289915	2.4576674055874754	2.611004678420037	2.7969569157853713	1.9278681517849783	2.650039841198166	1.967134598585937	1.9061484447508141	2.5531715781504	1.3287809858022934	1.547711887096181	1.6626918644248707	1.561150820633556	1.5688086370434238	2.930218896792035	2.8168485621688695	2.52349676902934	2.548615093590498	2.192943695843201	3.5455834900178456	2.3953363552044	2.2825634447820797	2.2820326253556904	2.2893771334637525	2.8217112441142276	1.3343708490965245	1.3707011205183597	0.41841367221266584	0.668966041076572	0.7116005341205516	0.656146780326227	0.6078397926479738	0.31471689781148465	0.0	0.1618409097392656	3.2535974381178887	2.243628628677021	1.6271016428806158	1.7838532267152558	1.949120517395279	1.8838475415603453	2.794829311143556	3.6129149292702687	2.277815112301004	2.427126476341128	1.3282307926110881	1.429354213503016	1.0489909914050837
5813039465	2.393599693880774	2.344034236142669	2.4488155810997756	2.618975902443237	2.7545056998157675	2.702088032935583	2.6167910993687133	2.7525743887964125	2.0283694046752574	2.493597428046144	1.3191743531323161	1.5038893191804688	1.6467058441661928	1.554693704333583	1.5380993839744774	3.3068417936033656	3.145219145484413	2.4708676205123927	2.5899533876191714	2.130403450553303	3.4777648724616332	1.5946166566713467	2.2912760276173922	2.282176916934249	2.285469078894586	2.7516195070606706	1.3228516191549755	1.4388796722676684	0.47007809862380767	0.7228780900660072	0.6814834821463502	0.7194652535048925	0.6458637111985613	0.16971201219949297	0.1618409097392656	0.0	3.2629743977653693	2.2195158117535656	1.6015644831570959	1.801828028480049	1.9578452975875584	1.8982550410857895	1.7879224785839007	3.4984282036581678	2.288201903301588	2.415695737718074	1.2848333967304375	1.2614990657558727	0.9711812348592224
1609542060	1.8733266846675847	1.8652846759345403	1.823769358931429	1.0482960795897553	1.001481806893523	1.0373350461975832	0.8684901878185943	0.9441948391967272	1.094013594619108	1.0783107892130792	3.673710670407104	3.3939519963964044	3.315635523004581	3.5755238031370444	3.4045726660244604	1.4123557310309867	1.7327481426088118	3.093648976743847	2.8305851253696614	2.008626253586769	4.821117120083855	2.5093533784914848	2.562182233747078	2.709540299902498	2.697822182815356	4.3954034999911835	1.486052217049746	1.6024275946876236	2.886315296704072	2.240212260248403	2.3792638796490673	2.205269617709191	2.1314124242126593	3.3667949789548746	3.2535974381178887	3.2629743977653693	0.0	1.5470226542495622	2.248810808125341	4.2379954595394365	4.1189878198408465	3.8499367719677386	4.035330514821159	6.298194823774784	4.677682301948703	4.421345058266054	4.789437826764782	4.999152587149146	4.643091781222259
1670934213	0.8159449903010195	0.8155207529198516	0.804904118785904	1.6082777389282774	1.8890238716813548	1.6756147182947139	1.6697435463102908	1.7534198702258479	1.6928947361919766	1.6438472765306866	1.2397618857809733	1.763725276882351	1.546567988021105	1.33519258006435	1.6145804208841998	0.9019702551407603	1.1786304806801156	1.5487042833152174	1.271576716957477	1.0763656111245685	3.5813002321524765	1.3259171129869312	1.4630471288651596	1.6593302451565408	1.682370551885431	2.7832294187834776	0.7471877232879447	0.6775293098110241	2.0744662920597863	2.5903004147446422	2.093884258178469	2.5881401738825787	2.090526232050744	2.2622206453158844	2.243628628677021	2.2195158117535656	1.5470226542495622	0.0	1.126421393462422	3.2492864755815547	3.6908409569187803	3.563088692761507	2.714902136992738	4.9329306703279165	1.9418760697352981	2.180621170765396	2.8633495249087857	3.28641082366611	1.5683587951884448
693483018	1.244980887098195	1.1199945759537386	1.2076997707777126	2.9065557903553874	3.3076974487021684	3.1399596661799976	3.047638061589463	3.21422671294329	3.140792529491534	2.98036215883937	1.5055855678079444	2.0266629675482237	2.0245635713995016	1.7370214542296214	1.9469201046389881	2.2180754500786954	2.2025507080493076	2.315423414103902	2.1860169806515612	1.1079333833418912	0.824854162471235	0.8389718374442038	2.367741011784266	2.3356760022937397	2.3599420154014394	1.180687010473608	1.078281381336316	1.2693971921583	2.0199448687267525	2.4089311565951617	2.3098091932891007	2.4073535502635446	2.184797603264021	1.734098059968045	1.6271016428806158	1.6015644831570959	2.248810808125341	1.126421393462422	0.0	1.8818196281226445	2.971904539263328	2.9109291456146367	1.0262683414780156	3.6075512691637024	2.0234597922417503	2.400702361389367	1.530090081926148	1.7622105991047317	1.4646958812450448
542634818	2.706093823993555	2.5810402200551974	2.7078696612357946	3.1187409930680396	2.9411400908654035	3.036595237442617	2.9651562172670953	2.976501811825072	2.6840938548734656	2.81121165345123	2.6185949028429256	2.4858482079130093	2.6193441762861913	2.7420115763162562	2.5628026758031908	3.7478283576980607	3.649732472026717	3.296525723828157	2.925257779478235	2.197727966005635	2.3728909937434843	2.338611324451242	2.545383560337131	2.496857643815478	2.5785996313680677	1.2065868282691548	2.936736049166993	2.9122301186515607	2.2059718701070086	2.3021260820443574	2.3940405377163434	2.13492369027838	2.3960093528112223	1.7526772970267142	1.7838532267152558	1.801828028480049	4.2379954595394365	3.2492864755815547	1.8818196281226445	0.0	0.8442482527390938	0.8679115656588355	1.1920392814381717	1.1617523460507402	1.8504355327315871	1.7057376703321778	1.5200632048673552	1.4560014748820913	1.722147876090473
630714299	3.7267937479735833	3.642019630596185	3.762687360340204	2.7938735797936056	2.4092311374789395	2.598489544130109	2.595631732949943	2.5588108783953314	2.2186864933787467	2.541158586493789	2.5085228631827623	2.342922461048653	2.63437969224487	2.6066781983561524	2.4944731966636735	4.150378707697019	4.100551001925058	3.498406141918411	3.4347925758262075	3.185975129983202	2.228653506142999	2.1027960775288768	2.650618468804349	2.5367955859761597	2.6955217520098396	1.9064238539616039	2.976476088650002	2.4631190769805555	2.425389488419424	2.624649732925468	2.707305175119282	2.4791790485402205	2.686894920188983	1.9286201486477974	1.949120517395279	1.9578452975875584	4.1189878198408465	3.6908409569187803	2.971904539263328	0.8442482527390938	0.0	0.19845383392041266	2.049545703039808	2.0514599137288902	0.6784365702839109	0.5425151982854781	1.335618804365591	1.345422848617621	1.7510961356589647
5901222910	3.499272174289598	3.4296839127053285	3.543674784388042	2.734324317898551	2.417172549947931	2.5821963349403596	2.5831897511134194	2.5762362950459665	2.173371604625297	2.5362535082835382	2.428135363597244	2.307092941808191	2.4218651074052135	2.5340537698330126	2.3994079474495833	4.088777667853934	4.024901516302207	3.391622237780447	3.2860272184839703	3.124087493673464	2.774158612979203	2.05357465900359	2.608337537493778	2.518708775994059	2.657314938027249	2.061029192442935	2.8509491904290227	2.3467975847946327	2.2005989664543857	2.270726248601055	2.3566917773536926	2.1345828821110184	2.355876432494551	1.8611133090978105	1.8838475415603453	1.8982550410857895	3.8499367719677386	3.563088692761507	2.9109291456146367	0.8679115656588355	0.19845383392041266	0.0	1.8432080199370586	2.3625279042020213	0.6941032945423459	0.5968508025032555	1.2278877622074333	1.2416481362961267	1.6114308846941903
755518957	1.6150262491454608	1.5367552425922595	1.6456594369127318	4.440661829422757	4.946095451721646	4.712431189543388	4.644048410794107	4.7835940561252155	4.04162730608856	4.565467656698003	1.9581365648269065	2.806563199871078	2.753952091496386	2.315549852381725	2.7171987828959496	2.890958959915484	2.8333703341219243	2.6415368795280507	2.234617664125095	1.3071730378897741	2.2788354083632765	1.0201823433485178	3.2106236732839495	3.222461172233479	3.2268364269275778	1.1363998351843667	1.6279152398293792	2.324470761271646	3.4944610147498145	3.8851095131891835	3.749754697937919	3.8805320072432976	3.723157268302249	2.82829385941164	2.794829311143556	1.7879224785839007	4.035330514821159	2.714902136992738	1.0262683414780156	1.1920392814381717	2.049545703039808	1.8432080199370586	0.0	2.4781533810549186	2.524048100573632	3.128295711185947	0.9206312843022226	1.1683733084506855	1.1389258470155113
573333835	3.444020596724511	3.505732205290694	3.5529994157489804	6.20149484976773	6.650537476018615	6.434637893277457	6.357313445255161	6.455133050997749	6.3553730054359425	6.245083799397063	2.6096407156813837	3.5686704856856597	3.537510483094661	3.0090151637784532	3.488650160208189	4.556350376986524	4.43132800175741	3.54986625560828	3.2388265170466144	3.2678560386273423	1.5284409770170506	1.5020541862228258	4.183291023352874	4.2517410570149705	4.279594472152795	1.933305470812334	4.353945132086239	4.387548556801124	4.41296225130359	4.795831068084217	4.670917875322956	4.777562393995742	4.707253125435281	3.5886080018924154	3.6129149292702687	3.4984282036581678	6.298194823774784	4.9329306703279165	3.6075512691637024	1.1617523460507402	2.0514599137288902	2.3625279042020213	2.4781533810549186	0.0	2.7068615508539438	3.4734777919051867	1.3520349809071401	1.295360431825149	1.4141879016698105
635416407	2.446593535391217	2.252892300776972	2.600499385655992	4.3994186897013225	4.563736128278775	4.540297491029799	4.647693566393795	4.489955682707293	4.479060001172452	4.5314751945698175	2.2128734074685705	2.049426567760636	2.451113113900964	2.3436215656643533	2.2219833678499343	1.930662515327037	2.6882309922307095	2.0750336978749755	2.9971379440615062	2.888797848003606	2.251907360155108	1.6965028604453394	1.943509985804547	1.8119305856783496	2.316285731017335	2.1924646781167056	2.5146252792073005	1.7690407344293126	2.1626501423841393	2.0764000162775713	2.1745933249730083	2.147026632850297	2.1596370221158208	2.1644183523491844	2.277815112301004	2.288201903301588	4.677682301948703	1.9418760697352981	2.0234597922417503	1.8504355327315871	0.6784365702839109	0.6941032945423459	2.524048100573632	2.7068615508539438	0.0	0.5214356455580459	2.5781209895387893	2.369104301136736	2.388317269460275
697485362	2.709901253837715	2.500463546049403	2.808004766956207	4.180973611391398	4.339788083625799	4.302318413545389	4.417900546720375	4.261786375549519	4.251895452599246	4.318555020592297	2.3130042443163608	2.42031653804853	2.444175687535873	2.437528888824665	2.4298810555291603	2.2075309939608	2.766491513977102	2.3276173932135515	3.1651294740889107	3.0912941701289394	2.8970620294494984	2.0929966642067273	2.143110869128241	2.034150191586576	2.4216220823221453	2.748830363327504	2.589817882871116	1.9617035621187175	2.242862753351336	2.157820693303495	2.2331046416188194	2.212893346189498	2.21719906604443	2.318940184533422	2.427126476341128	2.415695737718074	4.421345058266054	2.180621170765396	2.400702361389367	1.7057376703321778	0.5425151982854781	0.5968508025032555	3.128295711185947	3.4734777919051867	0.5214356455580459	0.0	3.1407558874134036	3.0604326144947893	3.064440865119546
788306624	1.3106424161487595	1.277359536127638	1.367503250217397	4.550728541018882	4.777612259428239	4.759831205648734	4.896377350123888	4.783750035827161	4.674928998153826	4.614682764400113	1.978119181022942	3.022489510378009	2.728820361384612	2.3252852247590226	2.795363448859886	2.7760436278071476	2.748274273913739	2.495445273788831	1.8758614316739404	1.6433153222326577	1.3363768386354085	1.3366104148444011	1.5621952651208315	1.6303137536430408	1.4365268610901147	1.283318603435051	1.2658388585630314	1.6185855338418587	1.3494229376162252	5.360833964256138	1.228615068500714	5.33773330027239	1.3533538992482887	1.2401098984966727	1.3282307926110881	1.2848333967304375	4.789437826764782	2.8633495249087857	1.530090081926148	1.5200632048673552	1.335618804365591	1.2278877622074333	0.9206312843022226	1.3520349809071401	2.5781209895387893	3.1407558874134036	0.0	0.4944590159519418	0.75052377474117
1764091241	1.454847680620168	1.4333832359101444	1.5162587433781174	4.858377270808215	5.073175669176991	5.036154591513602	5.171662423378796	5.090904532593051	4.998501914642261	4.929552786288022	1.943360920932981	2.9508504990043987	2.78812687206351	2.3056784699452164	2.795568123918274	3.084953501235616	2.9434525447414983	2.289472556191286	2.14056411129513	1.8908118613387768	1.4777497638908323	1.623440123000429	1.7154640157626355	1.7796358983808687	1.4932858443044317	1.5261383713217451	1.1970909754533134	1.9460059315723335	1.5272249995507998	5.110261796443473	4.986618175864092	5.064981676391547	4.957610878394325	1.2090759742245558	1.429354213503016	1.2614990657558727	4.999152587149146	3.28641082366611	1.7622105991047317	1.4560014748820913	1.345422848617621	1.2416481362961267	1.1683733084506855	1.295360431825149	2.369104301136736	3.0604326144947893	0.4944590159519418	0.0	0.3953174569583512
5813039235	1.060012172343597	1.056211935230296	1.0827711756958611	4.532082647893139	4.737603548285541	4.709540008636189	4.848629667138288	4.730775950087718	4.673614476633996	4.559375299573037	1.936397409955781	2.921591302743535	2.809222360524451	2.3163476206769897	2.7831949778518994	3.2256409666968127	3.0808676063648477	2.349187888893039	1.760498799776881	1.4419888598562307	1.1085024846795446	1.271417270184964	1.3185291817941818	1.446838498235852	1.090167055671858	1.3060916893856276	0.9733606630171578	1.9399263467314514	1.1329055358052007	1.03830814334992	1.031306369068668	5.010411679987945	1.0388350868204983	0.9891115472710583	1.0489909914050837	0.9711812348592224	4.643091781222259	1.5683587951884448	1.4646958812450448	1.722147876090473	1.7510961356589647	1.6114308846941903	1.1389258470155113	1.4141879016698105	2.388317269460275	3.064440865119546	0.75052377474117	0.3953174569583512	0.0
5813070872	1.2971703592705954	1.2804658542513911	1.3392632125516886	4.772508124718111	4.98432723767863	4.955576440176732	5.091107217608752	4.992998061262091	4.912360173060024	4.829428286903748	1.9669790122913158	2.9403669342234333	2.812284032083342	2.3375026991990366	2.7974439726014215	3.1685773699517377	3.0259515231779828	2.3441830290793613	2.0444875108478873	1.7759968376345734	1.2916513526323834	1.4287717831999265	1.5209632309069196	1.5875044392002557	1.3427399231064427	1.4288786753337488	1.1265930602160517	1.869434418474497	1.3563583705729183	1.2180699314203618	1.1389606431054422	5.184681141036786	1.271426040357864	1.1463830206465628	1.2998855364575455	1.1742185580668012	4.925911285025459	1.6736277149094616	1.5732799433225844	1.5851906842724643	1.4781138550165558	1.3602442865608604	1.1847654071329417	1.2452419417414902	2.420165255055628	3.077157138213539	0.6323627602492404	0.19310939507045394	0.21939685425325992
724816115	4.618202921502427	4.452071403027601	4.524796783986966	3.977754407094324	4.084965260922628	4.057251531871617	4.0189724944171275	4.15835382268181	3.6799319609338217	3.9373966752683023	5.157810423269936	4.87935118640527	5.065066477015584	5.23826190936598	5.051295706774553	4.606413163145159	4.795755363113069	5.4370762617557835	4.433636637023457	3.949253821020835	4.67072738967136	4.684557034045153	4.05608233661592	4.020371379303422	4.170489623099307	3.243394110062533	2.40690801896959	2.0278472478098166	1.5817248973552211	1.4835648990760117	1.8797974812786085	1.6233149079727984	1.7008726721268124	1.8011085622258662	1.4870689056073227	1.6641021748581626	4.127023888451058	3.5319659041566647	3.3783408036121885	2.9845709080309786	5.382649395265813	5.273778882077127	4.467450628480713	4.512555277686116	5.614157132479186	5.433954479619388	5.570610571225991	5.845432664988765	5.685856526525603
635062078	2.4525789563333644	2.325329497580203	2.4246942950764714	3.847675142320764	4.316041125447509	4.12042301448895	4.105125603070371	4.281497064782123	4.029619915735612	4.044597702837012	3.3823978807744095	3.648901841837445	3.455193180517092	3.5499880452720727	3.5705587465415434	3.2633713479270208	3.273672681478037	3.533826797333759	2.27535648081724	2.0555392395779615	2.9120432033906676	2.917598431673228	3.2512901915846686	3.260609054321685	3.273790571624379	1.40392868921758	1.6744577239425356	1.52928696137336	2.2573402753295015	2.436591337169528	2.374741328528316	2.5464359543286026	2.3362293335983484	1.9454097760111722	1.801263049682295	1.7661725159607837	3.6502596448381133	2.6116701328654	1.660340822535985	2.0061538340909877	2.828178039313689	2.850726970062154	1.8587818883456664	1.8559434008773208	3.676209061769288	3.823810432644379	3.084037988169311	3.3315172309404226	3.1971799185742644
698508565	7.654477894226249	7.491588290107515	7.63880592852435	8.616111394564959	8.779986050664943	8.700190180595065	8.520797808664177	8.575156706778317	8.315591663415296	8.326100395659589	6.98408624566758	6.960532159677583	7.517671314474518	7.267359415626117	7.300422368632147	8.288909688371406	8.313366098992923	7.704638533459135	6.6216228480111745	5.625837242455664	5.471217391642654	5.356213817618828	6.523991883200638	6.532834870724113	6.720171692277043	4.308709415865493	6.167225086629695	5.999446019899897	6.626006028169899	7.049478485751723	7.095551674781659	6.959200532096187	7.071642541533716	5.772147633702619	5.796588103133451	5.762767869676135	9.135651729684497	7.702712404826502	6.5052784105687245	5.311168658628644	4.512691367147158	4.7592101604226	5.962504008462147	5.216972912675679	5.598801369789262	5.947845571184864	6.181373165350641	6.295576685800912	6.564460410902669
2064165421	7.7569924121634015	7.6097318621912855	7.755857516293643	8.594893009466977	8.711853471213933	8.656217106625107	8.487903545771742	8.5227230312235	8.254142238765064	8.2778401983074	6.776664412561255	6.819816246862133	7.30580780152632	7.053942165589435	7.1086368049401285	8.414503446217761	8.438987079086427	7.69350416763829	6.637045380178853	5.621399191530775	5.305451965480785	5.155506508587028	6.523538681107989	6.514898244071462	6.732380437265639	5.428950694694568	6.156823092311554	6.011525563671692	6.551182778343549	6.954115419449874	7.017429144644937	6.86961220805476	7.0025688618036765	5.725157459563441	5.742048607833775	5.712112808494612	9.397619778547353	7.928164652612175	5.666931855710372	5.301624935571456	4.296433770358424	4.53151034527129	6.084118788483961	5.242833771806718	5.170426520685815	5.5908105784952715	5.959890921003279	6.079494909735995	6.356239053565176
850375847	2.417545528249996	2.549244738765199	2.4057712311919386	1.9099174643450596	2.0400720596643716	1.9302462019031865	1.9748466412149086	1.8339834237928794	1.8922378091975127	1.8788455939577766	1.1797330496293545	1.2346616984961238	1.5664268539522497	1.242478705820417	1.3061887338513563	2.043966365704432	2.0003997262657807	1.0948572040396438	2.071685145697553	2.298136294451954	2.971033830136283	2.598107785819603	0.7670242828954621	0.752305875212421	0.7504518053827575	3.031852868407243	2.8438849682593754	2.9148416399572894	2.994874087121079	3.0711006228852784	3.093105944964509	2.9241548783586806	3.0222714792722623	3.0138580500261694	2.9943152445454997	3.000849386205193	2.790641257127951	2.7584262361843748	3.387164095937714	2.9311924268856195	2.803802181378436	2.842242793559565	4.31675568341558	5.013804504402495	1.7204746299045168	1.7706476962468818	1.3386971549868973	4.106014224554454	1.1209158148487912
1851061177	1.322584430754467	1.4309285453837635	1.3555599664268654	1.8635953178813691	1.6028597002940073	1.7338529603370403	1.5959482016412356	1.4629016958729175	1.7696842163310018	1.3576356783741528	0.9463472709580435	1.0360342597030425	1.2502955350913383	0.9245051684732444	1.0421196376463262	1.6735687462766073	1.7366382726422565	1.325933326728268	1.977396610281791	2.716179897123399	3.437808349865928	1.4311689107502341	0.762318669618088	0.7060551924908486	0.859303286430775	3.338252736255664	2.9973852490878707	3.0550858696914895	2.687113455648562	3.016188732152527	3.0704134337194455	2.865243096131857	2.935850337991271	2.377514474838284	2.330135247801429	2.361056540537111	2.617047815010048	2.1191167328118383	3.501458483601023	2.6146896413932597	2.4345271702366795	2.5429497219759987	2.132141353277273	5.532319643485668	2.0862946748866085	2.1145800100948384	1.4276874661095396	1.6990302208405277	1.2602649922122637
5813055162	1.9832529840863025	2.7916203584021293	2.636265995142606	1.9512408655500342	1.7688390192519727	1.899481374769866	1.6927337180193478	1.5862433192905054	1.8277634717619073	1.442204530152248	1.0119287676828186	1.1161465403087258	1.4034465421469031	1.0551843194369812	1.1675793635103877	1.8900742273717206	1.8214237263791875	1.0809575479663085	2.065799465498825	2.541504247025297	3.1532135382608377	2.796946830671753	0.7603944362059044	0.7132289942752229	0.7495636754013162	3.1747809846833768	2.981403098841774	3.1086368043952137	2.781603063533282	3.104480400885245	3.134850135215023	2.9313007360185366	3.0087579763857777	2.4000697889823766	2.4008948357918576	2.971598487016789	3.3838932971527997	2.5055890090049475	3.493426737716544	2.853737095119228	2.7280166049452745	2.7893839028504046	4.537315804564674	5.181859055781825	2.194444616543786	2.2805012459138534	1.4325669080008046	1.59248558584113	1.131303068188521
1788300760	2.437471665396319	2.3764073915141064	2.4539062952374833	2.338954456119378	2.305350648309735	2.3337077006918987	2.170591268682021	2.191411838167085	2.132089422478083	1.9044070818447811	1.4479089845696347	1.3879244530183459	1.849533295937438	1.6238747626605097	1.5604283764535924	2.4072470484883604	2.2972402732929944	1.4331079351715865	2.187938789763782	3.1982787271695785	0.9493756549447288	0.8911219504328389	0.9720740200029817	0.9410924132709282	0.9666558746837997	1.061646434959428	3.3228410759505587	3.4608988064765094	2.240985763547501	2.574225992636763	2.55916638863273	2.456428705702336	2.490323220202751	1.8084543385669594	1.8580056554261497	1.8479341417749888	3.3997378344838234	2.1570329114570765	3.408901648344181	2.2585137357051375	2.4054569220343684	2.3454270160930064	2.2933760153290534	4.691770121099979	1.6414321609050295	1.758452140899532	1.2817518819430986	1.1434935372537864	1.047832518508512
5813024601	3.075622340703691	3.012248384604412	3.0481157386417967	1.9137829643319988	2.0419241705353124	1.9989208307336983	1.8489772744549509	1.9171077693799186	1.8639431375512077	1.6571036852299792	1.573897056783894	1.5374177980716401	1.948149475921082	1.6785992794960758	1.675660199111268	2.332815964119249	2.571708865419522	2.3046678664418803	2.683932690686042	3.24423207441954	1.3699758719878226	1.1929747961178585	1.3697351551440904	1.1353088370003184	1.582155899438902	1.7969700396638055	3.4924192427397696	3.5060207963525234	2.31708646318815	2.6073089859710112	2.6738189700997177	2.5309914113063545	2.588956173167376	2.0481357678036907	1.9953425678733545	2.0253652169428094	2.9092968322058557	1.9831637571533733	3.5665141538033027	2.4217497906662597	2.629074913154799	2.5891012372300986	3.5371192626588486	4.795792558715488	1.4176128534979138	1.6404404550206304	1.9830241352702107	2.1113436598470816	2.1582571376997985
5813054697	2.4814803979517657	2.4302458311609305	2.518376820510482	1.7166898614209223	1.9119303415547284	1.8396709061534333	1.7949531685580806	1.9676079510048976	1.515199784818947	1.8042235043356525	1.4426949923926455	1.3119278968291026	1.5712782470306395	1.622370522598687	1.5276669576659023	2.7477218053708277	2.6356829546017337	1.7202899252518673	2.190906424242165	3.2153185411057428	1.1279959743152321	1.0952139379815915	1.2467521443968648	1.2325214408821157	1.2704675911660315	1.031734989463317	3.3625671387378904	3.4453164410457475	1.8747762095591938	2.03571535796637	1.9686348268835123	2.016078324286128	1.8787572295554913	1.7437343303151407	1.7933399267107626	1.7733850588525581	2.2736798312342836	1.7997729659366555	2.6432387762248593	2.312941321861355	2.4853560126433245	2.399655212186877	2.046745387335999	4.717542579365645	1.5177721969032991	1.7138406720721677	1.192448512882945	1.1172794354473412	0.9803247678460892
1977579449	5.206294063266914	5.205386227265532	5.27686542896089	6.547729652475938	6.711402053424196	6.617293342030661	6.450702744709945	6.3807937434718145	6.65562055149864	6.237543015958776	3.1530393946149298	3.7739125940427556	4.125124568554748	3.4468900815850883	3.8893097273456263	5.174225772728345	5.29693054070257	4.204741707639343	3.835876758934165	4.3571935661036285	2.1031462331354267	1.845911117706008	4.167727882824286	4.12317177730276	4.353763120768704	2.7577056020067	6.003199208182289	5.917721809761158	5.975696315010357	6.444847067244741	6.424608984228799	6.364091464844277	6.384598188570764	5.105148477622586	5.105347890823629	5.034057804483864	7.456169470879542	5.957524402651554	5.243572548096408	4.779826520463245	3.601998533236479	3.7851078853781863	4.566250725229901	1.9501641469187228	3.2087597551368106	3.939788640279837	3.3798978777217266	3.653511885582709	3.6590933904457503
1889253785	2.8669135552447016	2.9573175971297005	2.978021064507056	5.519457707931434	5.790464878780157	5.668181186544079	5.48955629890529	5.509983612439519	5.494712786970373	5.308046910665447	2.084337697441507	2.699879340779626	3.006766619327941	2.5032261565463867	2.776334981014075	3.903928349721689	3.7767495386861314	2.9864816160856065	2.552588227887379	4.187598289172633	2.339072124146207	1.2179925504016953	3.2162249002459764	3.2997669831778773	3.359448053826777	3.8038831714161425	4.962630571849302	4.288026943478291	4.314350313904052	4.839894057073942	4.793028657574246	4.714823865883629	4.728824419826223	3.4235581741648686	3.49738233482257	3.42629121903912	5.430598258886966	4.235509465179114	3.954694750857979	4.66235512491847	4.314125798403787	4.373280242575733	2.4345237796621313	3.116966521202828	2.3086919372466403	2.991706071797373	1.3699468376205723	1.3058063834117304	1.139979181458646
5813055025	1.6024388388892088	1.6756468812038838	1.6835013098230767	4.020778079577088	4.448134643029647	4.257553204206458	4.158789567955204	4.270886407367778	4.169939417570691	4.02172522565807	1.6885134236930337	2.444649786301249	2.3681191742404435	2.037305349754685	2.331716375242793	2.721017323185035	2.6179850487635865	2.3540989950177593	1.7952996719747605	4.213643221675472	1.3808146193869129	1.4222869881545013	2.509295640271414	2.5646580553539766	2.552809121801225	3.8454325151736493	5.015523629831564	4.328315047717436	3.2060156788867578	3.6308455064251968	3.5194288852410662	3.5992641830355616	3.470210711664464	2.4891678656765324	2.468408547062052	2.3815029245968633	3.940598298541674	2.6690511706879807	4.004315399068607	4.689429801259233	3.242938554076853	3.2232157352760478	1.8734316991908841	3.1631247435149303	2.8070309839993937	3.239871055972263	1.3837288726292813	1.4792107936885477	1.0615019999284911
1630051981	4.6954621590793275	4.228132577954204	4.5319840543748375	3.990891596557623	4.073359812383717	4.178842305805021	4.098424840460956	3.5056732277998455	1.7811251674242556	4.012602835573692	4.406847388765741	3.972248430102893	4.495361815329683	4.5104497523355205	4.352365327884867	4.104761063635009	4.528510884055336	5.013975746647868	4.030742930325118	3.972953702419713	3.0192330828168963	3.0250163984519918	2.479455035727334	3.3096734635934975	3.3740938093205313	3.650520612169743	4.566700890352955	4.103729884048505	4.089333357104521	2.3582101681643484	2.710953518215804	2.3232337216445957	2.5866568068317295	4.233743135762968	4.304590018312185	3.8887440557160446	4.13065136150306	3.767996901433432	3.9166812388688004	3.687370119955732	3.432903274118567	3.5523195471994264	3.8954693049075684	3.6613539247642684	3.690088586079245	3.632392823203258	5.013811771797442	5.388755126326106	5.391075877384792
574032862	4.69217357579379	4.517511953654236	4.5756627728993156	4.099841318864438	3.805836617550258	3.65854929096384	3.817048499091992	3.230479929451044	1.0959379609439588	3.866782621690083	4.279859093156083	3.8137620286546245	4.350914796556607	4.364548754821125	4.187303583356968	4.264287451300321	4.633678566312978	4.90940881084177	3.9012484875179094	4.0611321608568165	3.2937161412119544	3.190760144856822	1.4639868732464405	2.1257970922109	2.20464315773482	3.7225047059885923	4.630030410341557	4.538434952873938	3.0058268716218346	2.8924869095606422	3.1789653507253672	2.8299964016861754	3.048591712870076	3.26187147457672	3.453053447122778	2.8901750117518135	4.085855172861723	4.0590561480096135	4.240185978054504	3.271870247917194	3.143591931720767	3.2083832503148564	4.735507881852277	4.651860006661564	4.503054707777848	4.3157126973828115	5.132937964701064	5.472985999646756	5.418263906558992
574037281	4.693247902719107	4.5055650659959845	4.580012680723564	4.102812456903779	3.835466177975914	3.6893584058047644	3.857704795735927	3.256286503489598	1.1243843494600227	3.886586432481456	4.336764664608397	3.8665503905596847	4.382787202751165	4.413537507913893	4.2261045896632705	4.00999171445999	4.412339276670764	4.854797212493029	3.8799557034718024	4.066696673802325	3.2607127299406757	3.14777487443103	1.5088174890798394	2.154022529265087	2.2335020969146164	3.7265534071083977	4.625347483301057	4.513671365894244	3.057758437413666	2.8035038736037547	3.0817634347442353	2.750419813044855	2.9381418036924067	3.3197367022039987	3.5145597086458613	2.9350868162858075	4.095588683644533	3.8317872635479975	4.215039324522479	3.310796257381628	3.183744518791251	3.2406542046365208	4.682744677258358	4.604128934750842	4.408517922259297	4.216379241247105	5.08227007749931	5.410096369294445	5.375590085696467
574374051	4.637619495930027	4.45573007165871	4.5388040017956	4.0775502270584605	3.807001605687127	3.659775921972131	3.8420037610640834	3.238985328013195	1.1285901430190237	3.8548951207956326	4.314839194533049	3.889754908314011	4.248162468455925	4.352525402824094	4.1928093322138835	3.3914024477020703	3.915529527664244	4.8433211516457035	3.844616550260417	4.0514632361491	3.409264294513875	3.0925554966146622	1.6087739735913895	2.178920624216944	2.254954692860742	3.804568461293777	4.563188744571076	4.448673635389174	3.0527188997083057	2.611333689136275	2.9245150740317376	2.574209682301271	2.763506213076153	3.3438708595784083	3.537879060794083	2.971268308286035	4.068613410037747	3.305496748828251	4.200578090008705	3.3480717853448376	3.1947833885774695	3.232700867253397	4.704184172996757	4.711508708299297	4.533189885860028	4.292778378646586	5.121270151593913	5.468295363454362	5.362826496907332
1881751117	2.4960560477407885	2.4657735151771316	2.5283068951154424	3.3469178420376733	3.64269787075065	3.494298603386848	3.3393351623637693	3.367514941121673	3.581832972934757	3.1413110797559063	1.392232971262266	1.8631340711127515	2.131959589019964	1.6564657752642151	1.9712763044054036	2.1860390347494634	2.4943301767419506	2.0278633579378957	1.7352925488631823	1.2259792264839198	1.027546070886833	0.790891633152521	1.3362396056121344	1.1399061456717663	1.5968159900289516	1.9062091993093588	2.235991309734565	2.0427062394829782	3.3714358059042637	3.7992360155974816	3.841185162017408	3.7061216619365864	3.7310037095489883	2.8252163714881617	2.7449448195589086	2.7588250058757313	4.114581808058163	2.7027340733897045	2.9973560970475623	3.1421047953377883	3.4463813363489155	3.412845951657053	3.075355143403718	2.6060839501615134	2.4850291270120524	2.942733310013569	2.4197506233138895	2.8412243300887456	2.5122599813805118
1692817033	3.6482949099191435	3.416533311124625	3.648467990182606	3.7017788741001096	3.540398126364319	3.421068763306507	3.700926755781395	3.025492819971915	1.522055889070537	4.086714231390883	2.107322278874066	2.381227164219257	2.7956080674299657	2.429449460855846	2.54709776239295	3.8163722075254642	3.840397148651549	3.055906355164184	2.405324894579701	2.982451608514667	1.606953070749548	1.5199020272356898	1.3938896818572744	1.5667984420552896	1.814290005876139	2.540597181683463	3.794201963166745	3.3919471814330664	3.4315954774511077	3.671688196995743	3.642186665542633	3.634164107345061	3.5678981993230954	2.5077424734225233	3.600967910317973	3.3035687087240606	4.881338884430868	3.3338332497354504	3.0104466507605263	3.358481666896372	3.2451992734889523	3.2632804255943424	3.2435191285962675	3.0393623104595378	1.7436121988807616	2.368441793996893	1.3337203935317996	1.7226405966875051	1.7299204896974207
1882083076	3.970578879563094	3.8355430374955897	4.0242150555249	4.592220063822359	4.593494808983661	4.509960155702601	4.71852293557908	4.107600642534228	2.7036196091820277	4.494621459584202	2.884110530227477	2.5221508423783465	3.0939452451758704	3.009233025109048	2.9039232328696887	4.029203613678338	4.380205616960782	4.0686521908732365	2.2451941561627287	3.463948443564065	1.9594232175904174	1.749543600660337	2.4249266609286466	2.6584453057548623	2.9219258738271185	3.1113966919588467	4.048661747533576	3.254844297678988	3.9025482443161073	2.7611880735665806	3.9487376493329114	2.6923793422154167	3.904229749259574	3.9545884944967553	3.925297901094254	3.9314821713754404	4.801317256969267	3.163262626498835	3.145097014637811	4.367313147399625	3.973411751376002	4.012635064228079	3.214006095554579	2.968281816026524	3.16538744550303	3.2497430979394157	3.2329211556514625	4.119260035483376	4.389935856497981
5813050729	4.08158902134133	3.9515044248444786	4.156452721452187	4.809872490076483	4.809212385008117	4.726150600676975	4.940363599215963	4.3192726726141135	2.882983579317209	4.710721430335047	2.8759101943551344	2.559668450366946	2.9849615503494706	2.924809304251684	2.891238808229644	2.590509749942393	3.2037237096937816	4.079544657833897	2.0922091729219727	3.6302960934054043	2.2820468318043146	1.7827414631302407	2.6262909483109467	2.8644723074621017	3.125567985800493	3.36585749455007	4.171854310073471	3.296882928494148	4.064083190751266	2.523258259368248	4.112106622081011	2.4668822731059263	4.06863628482794	4.1430505950615935	4.114222956212563	4.121562926715602	5.017596552366635	2.7774224884867538	3.2985373355319476	4.602056864250366	4.152081077397656	4.172846558668084	3.3476341562072003	3.176637886041587	3.0203149966223974	3.0349702358117807	4.020661150524229	4.313877188048961	4.257540253708645
5813055180	4.030040084679352	3.897252548560991	4.090272657143939	4.702221537889389	4.701481374890116	4.619660147939897	4.83549102305569	4.217288877170243	2.8057429858413254	4.603614366791712	2.9307943294198133	2.5517302932470183	3.15254049844281	3.05578565360985	2.9426035507474935	3.7723860842954773	4.182798210702733	4.162965593063947	2.189988450570206	3.5468003556537067	2.0848545759673813	1.7999140018137283	2.509556617208491	2.7673379748568094	3.0128263214263167	3.215591341442319	4.099637131396393	3.2558014709856127	3.949983660655023	2.685348920838145	3.9939755066905622	2.628753610088979	3.9512418482615934	4.006508533424317	3.97592590844426	3.9923672714435496	4.907494198870321	3.2185947155561045	3.201382873791755	4.46081553228996	4.038704496072116	4.0721571421066285	3.262407582901661	3.043852562621741	2.9759349559916943	3.012918724949483	3.263931436158419	4.213540279435962	4.397046388556143
606090268	3.9581485485850156	3.9383874564620744	3.953083127086971	1.543782253123889	1.092326961744743	1.2953455479234595	1.3232754617394311	1.2566586094588859	1.2066604409278971	1.3652476307279688	2.6391222627045225	2.3576948797950443	2.690430529733778	2.700752740594411	2.619111916248589	2.528207582099696	3.0321947875289816	3.5895687368881055	2.9398916475066685	2.1443007779392222	1.8841826774462316	1.601755607179748	2.300726461494636	2.186652867059138	2.5466652603459363	2.0681862066053145	2.769946142655321	2.3129400136208202	2.249717738165685	2.3256909683472933	2.6012532420960115	2.256052105348849	2.464209320400563	2.1194454149926973	1.9394820644088995	2.0466124093016	2.9027943825978104	3.19189266437083	2.1660857214318114	2.243799578969935	3.522871812136654	3.3817126572760223	3.856238630138343	2.561086651521022	2.815373182182638	2.7559949038449814	3.557672385661387	3.9699825134357067	3.800044071265434
1850706912	3.6797702572901745	3.3958415553090107	3.652816178287597	3.0317460595289965	3.1963231243258976	3.186139367300889	2.8979905694720314	2.6160710095192345	1.6683394511653746	2.758642679413797	3.1437318889061774	2.8058483016420275	3.242545214946235	3.2929686825404563	3.131369961864549	4.197172117612971	4.507204854796823	4.3787161489726	3.5969287228000426	3.0257041112688134	2.25734857853932	2.0266059660687143	2.0677399051364422	2.606424034988567	3.019775848503855	2.8991075019849513	3.5633321057593106	3.029313563813284	2.263821510083571	2.1819113121187637	2.5525866840401825	2.1191886139853597	2.451138072137484	2.2345270806986224	3.4765824304299837	3.1987800258817285	4.352585247049891	3.780197549565796	2.8762454780234936	2.933302477864507	2.731255441005784	2.8413051016930133	3.1118331205930505	3.025782374690067	3.439010025138502	3.412458175840902	4.14408134253711	4.565381314435528	4.3947198845952995
693125078	3.345718006720708	2.5770464033337372	3.391457587672204	3.5246256104004936	3.7806769922728076	3.8424504265229125	3.896297423911814	3.7151328173458276	3.5022950510729802	6.139535376543164	2.515124491529697	3.6169140912813793	3.5100070899965274	2.8870790853050297	3.4908362763715437	4.101643396130098	3.9764190786191778	3.2007174097680964	2.845361629083402	3.1507279327147555	2.1493555608731647	2.4150846586031074	3.2938607663143866	2.979504018381975	3.405635190450882	1.7948846788947057	3.276557050155177	2.7097384924552794	3.1531502412954513	6.006647573320351	5.883862425765747	5.950430025109464	5.877865750575834	3.1475518973867262	3.2833467633417337	3.2738747443616276	3.8344374049929155	4.755767815335168	2.5850460089259726	2.1655655704180177	2.2910682888804557	2.259820301298215	2.183303080418031	1.4361249954009596	2.9680647967040237	3.803178150163745	1.3312109803970713	1.281474165414008	1.163650278629278
1914823337	3.6953817532814996	2.933979123842731	3.7144511215528784	3.671084759435911	3.903774940075735	3.975735997715821	4.01172228230043	3.756578361750601	3.370283222079836	3.90953330057309	2.170183400987095	2.991811280851025	3.0802942922169136	2.578833573376106	2.986146785914539	3.997283206395909	3.8400979500554393	2.784844348383239	2.4763075619618387	3.2594496984436803	2.119111337640506	2.2539152524172863	3.4761650991076714	3.216061799996798	3.696519414388528	2.089254314138172	3.672011688355139	2.977819284375599	3.600524089379116	5.241865412718147	5.1049074203895906	5.1912450394437135	5.0703134964329015	3.650110801021894	3.7504454045501494	3.746460250061977	4.005500647437863	3.8825285405819523	2.861284403066596	2.6526868284602956	2.707397609416772	2.627826727815456	2.4053878397307056	1.8247424536683818	2.767472873983977	3.4966429611187735	1.2404656967445225	1.210162469353745	1.0330880745737732
5813000276	3.4040256327024987	2.640456854355955	3.462718430737931	3.2391256195711775	3.5017696898003177	3.5728321316914404	3.59438342159943	3.4560091608650176	3.204938952658027	3.5698039875949954	2.2508575556056356	3.19235497915217	3.155928116228203	2.651971307373616	3.0792961278355397	3.908778789418707	3.7596519162228494	2.916024421715366	2.453190221177464	3.182535017864168	2.2213093118265377	2.5294625796771357	3.3306366929977447	3.0327768179988226	3.4649492359505367	1.8762325836592408	3.3339708079552453	2.7066194620579966	3.210818565879204	5.356776283253015	5.219704039959946	5.305257648345315	5.184126125941323	3.18351616995303	3.317768790646319	3.312965150099785	3.584861683213334	4.042029337956436	2.6654845897132593	2.066124785294626	2.1862391977342392	2.1815821158679713	2.295527430929239	1.4590049871321609	2.7354538723711865	3.463149255375067	1.1776337708783722	1.1679617700557512	1.022012911646618
662776660	4.519644695541821	3.8110013555613156	4.576555819519161	3.9700639977393024	4.197019733740645	4.305094809911014	4.300912527140228	4.222895218745712	3.948979509385245	4.368514779849883	5.33965288508465	5.536733586622294	5.909912318426297	5.653259534834785	5.76698407308535	6.587693151702071	6.708978995650527	6.202714190847941	5.087585912559128	4.227336975321934	3.4592350624487094	3.642433847192192	4.482402995326272	4.228755784023955	4.580036763485735	3.032249375242033	4.37894937354392	3.8056457043192746	4.268478842842638	6.124591840862106	6.159138343890694	6.065477017970149	6.138454218619193	4.224380657499114	4.400821756363776	4.356189575660088	4.361148360029472	6.280069598157537	3.7349139347422633	2.7776764611215503	3.1839224094585976	3.140808725974338	3.450673111863072	2.2531415954259444	4.176746144289566	4.6983091883502714	4.9130162422200785	5.119599927334051	5.315588297696062
1442819296	4.529111528561706	3.8749671632541203	4.581531857398531	3.994378353980072	4.2109689878811905	4.318213484401841	4.308669458940506	4.234907461551588	3.937470339389605	4.377391076176638	5.1285756171054775	5.305611092953441	5.684071779131214	5.436747950260578	5.538152455283587	6.328586052985123	6.44481133900409	5.956216868207788	2.359103926892172	4.245590244314588	3.54682663246547	3.7230535962278184	4.464543769146481	4.233908465602294	4.58038062750059	3.1240372561691006	4.391933934961152	3.862518997123111	4.25453535386079	5.88583016354329	4.545216823349223	5.818967748680948	4.443203707611558	4.1915175473810695	4.366321872079848	4.32266821958983	4.368628093725864	3.668415572698338	3.781828408899546	2.831865229108628	3.219009191476357	3.1887957501351027	3.529094396001951	2.3481649951174552	4.001665326371306	4.4946661663636	3.8404906011112847	4.325863148738184	5.151466507028406
1818307672	4.610691277016039	3.9701865836007344	4.627057455504283	4.064622874086682	4.26956455642157	4.379433460467613	4.3642140054998135	4.257709806765907	3.8420551311322555	4.400868429549828	5.960183609866333	5.985360955664424	6.524198945086027	6.247393394757112	6.307405740557881	7.459145850613051	7.5298442695628385	6.7868085021347895	2.1048453275387464	4.257439424257712	3.525310080295611	3.65964031716805	4.407236071785029	4.313802680704963	4.64810199550268	3.2076794882387354	4.491796806432535	3.975801336627662	4.393212265167691	4.4870589276389765	4.650649288755476	4.498744587645826	4.580601543643945	4.362233727491234	4.516655826841273	4.472867354644328	4.424297007892281	3.7514380529095805	3.8533829369096955	3.048830924070966	3.3732273483805693	3.3500175983668505	3.597609114019309	2.5968684516092844	4.411255426407824	4.901739072110392	3.8803315527570725	4.396288616828088	4.190078487312709
754854077	3.0786612502667676	2.788927022864848	3.335028580534513	3.9282125259284353	4.124172865906335	4.1764471399450525	4.2162431529566105	3.8948939198368	3.8133355521342565	4.092445932367653	2.193619310303248	3.294340408510495	3.16094172273184	2.4911871061140127	3.1439468408132503	3.4416175193572274	3.437480465687213	2.82045146936222	1.9127830622888264	2.8060631394247997	1.3838190768785787	1.4342065073542372	3.00767360250982	2.4569087417549533	3.274052612432256	1.9094926831303043	3.34574239772474	2.3323878278127155	3.2061237589418194	3.1958390959669676	3.2202695484895547	3.227809440182518	3.205018140096974	3.239946019278756	3.266448144254981	3.2774187421929613	4.26977819048268	2.410379825458493	2.364444881506928	2.836007254213202	2.154487776962829	2.1205138905652894	1.816553166439903	1.1552199517570747	2.716776239487643	3.5256470882807363	1.9643619254286426	2.4635556247866153	2.6665133536712657
788306724	3.2695645273479226	2.9992282947803073	3.5385412232571336	6.2069256468495215	4.2692018872572195	4.31861339553076	6.2744255590477955	4.023770926667685	3.907744784143406	6.141398984165895	2.4152190812997474	3.4191393891250863	3.4867662213459267	2.785105648532333	3.386466910557348	4.280616771847035	4.192785630660565	3.2426509639227756	2.962349550154626	2.9710305891434534	1.5448001760493841	1.5707165660457933	3.9715069142713726	4.0316801869090675	4.09332576780032	2.1067955450332976	3.5475337835106386	2.5153785137211124	5.3355047927751915	5.785657052390619	5.668773164911146	5.732357442189163	5.65466713897679	4.475643902589947	3.4710358129943124	3.4821744996114194	6.408806487402599	5.065031573472184	2.5474874267531717	2.953164573893465	2.2210559007606356	2.1749573382677685	1.985034329843559	1.2634361535810414	2.729141146247084	3.6159970196580105	1.5515274065774227	1.551211840467278	1.533012344292321
5813055147	3.2694223616743803	3.0321940026083753	3.536114982626649	4.185210786378935	4.389603367176438	4.441184763690781	4.473709997836466	4.166341368813097	4.0439936894559265	6.024193849317793	2.6417028515007095	3.4875337039512724	3.493340442781902	3.073600449527124	3.4412499554801097	4.713403238075196	4.57041841835214	3.512966005172559	3.1503674900867953	3.018400222687135	1.5893391011566034	1.602967235268382	3.1856557934403265	2.6497675228315196	3.470436695265751	2.1580673380680957	3.5346578591225017	2.52708016750862	3.4072263747940394	4.756257497149103	4.620536895360242	4.735693119260474	4.634465352056456	3.543533289180171	3.461407634907112	3.4662156410912743	6.1574149054315335	4.607042110632595	2.554013663354074	2.929876179566269	2.1726490137656898	2.1262136378539833	2.0009528414635733	1.2464408731393433	2.5806786070516248	3.358297409181782	1.247949448815122	1.077714050431309	1.2500521392112438
636789080	4.371125905761983	4.444569087885878	4.486685825745838	6.616255863428013	6.935134227001087	6.773498933005905	6.623745877833672	6.635683649158802	6.721287716772038	6.4339296926737894	2.7006119751934907	3.595939915988042	3.7634370013384237	3.0885692598058396	3.5960790723944536	4.94578940769846	4.921124749730529	3.7947359600484893	3.46768275257556	3.722806061553148	1.701642508457134	1.571443402808168	4.137958872725891	4.164286991967935	4.2956461995526745	2.6948975563532502	5.748074390829867	5.728394440117252	5.567184227066181	6.0336383368010225	5.989217531771546	5.942720730828405	5.987373063420968	4.613322463727727	4.655398523512554	4.563739992666898	7.157368442749306	5.68713992005804	5.034885182309269	3.0627033918776068	3.294280028712541	3.4790806892673363	3.8795914885104534	2.556047811256617	2.9326406444255952	3.7749263115573264	2.1427631305401653	2.2348210415022445	2.26713266560018
1849684319	4.3408132140641795	4.07308211097936	4.39716663557011	3.8845697163546844	3.9837819091256965	4.072776502733721	4.061532247142808	3.8918237937013433	3.3604881692485917	4.135298103085906	5.167334005544612	3.993498586875622	3.850210176012327	5.382349244217435	5.4534863433715195	4.033717926359711	4.200597906944405	3.288013296364621	2.1069017380585224	3.9780475189213966	3.5583830364482947	3.881155728166825	3.8819485598689845	3.8011092606427925	4.108701399077339	3.406539170047886	4.234495504279032	3.9859525544132097	4.03403876883203	4.267254883029439	4.397878348460643	4.2818909615803005	4.328867250458402	4.019693845618871	4.094549040335155	3.992477997816099	4.128870937588315	3.616321833469502	3.766874707321123	3.13841960421026	3.326455938389955	3.363067187016941	3.760155301127536	2.9802380063967684	3.736609786578407	5.088385810434793	4.044502100205205	4.384396342374745	4.199731944545175
5812995098	4.588708670269374	4.340810631815593	4.675659444163638	4.153532207013368	4.262257856944835	4.35871592590109	4.351795528799511	4.263072628480325	3.815513746702431	4.4346047005414775	7.087387031237109	4.277444850088051	4.116074166574961	7.313900223769227	7.198973726512505	4.3052682216178635	4.443747158725164	3.6288481762208433	2.34325109267385	4.303575334561973	3.9818911049417465	4.243277506950581	4.360873700142626	4.234371989519285	4.585067534691677	3.707031468005919	4.451748444828967	4.216998409740779	4.349592396072226	4.432316783479289	4.567473011320862	4.443586032232469	4.495199827945787	4.305183107793483	4.382104399291204	4.346554034761619	4.412873586198952	3.894753980776555	4.081424669252502	3.3138231280883756	3.6766376085593655	3.6574408439858392	4.093395494727457	3.180440514768708	3.841874862163185	5.276847134983208	4.362440508293716	4.670494839784149	4.484295783270361
1912789965	5.661249312217559	5.557604426290463	5.608261961727016	4.3424305163308645	4.380177509630686	4.362422476852206	4.219429630375916	4.265703028370764	4.044098531413735	4.020991020374967	5.214031130478563	4.874301347787509	5.308175428597167	5.3080110998580965	5.1874174213744215	4.978145503419079	5.354528653930365	5.6161320427422305	4.55572367130902	4.724473964845202	4.400838072735477	4.309634860215174	3.4548670164443656	3.3254170897294	3.7237302287406733	4.394947095803347	4.448684239359756	4.091768580094926	3.261040147701938	3.5434242949898644	3.8468152084477394	3.5048530943447744	3.685619147020803	2.9487945890934872	2.713707676973381	2.8722497347323315	5.580392516294628	4.713318144970043	5.374221993538926	3.6242679555458603	5.767307739201943	5.722547486733225	6.063840382555497	4.1062118168958115	5.645460318134134	5.632625180438277	6.296082741943262	6.685342618100303	6.461890296279415
2166133204	6.544174810113675	6.431420552611685	6.5025306129140645	5.425840876581763	5.44159059078184	5.432504811670958	5.27864970369963	5.309477610894764	5.063276568044512	5.076231761502983	5.75743087194236	5.414232014892082	5.941220344819185	5.88881943066117	5.780705605399729	5.945117560475281	6.281744380047715	6.30340517689705	5.261304391172896	4.246571896584459	4.644561528775709	4.502026452571473	4.220758922692497	4.098191562666745	4.49877526844678	4.564158089005636	5.393469150737731	5.086186668299805	4.055348631943211	4.346306011337119	4.62324291777335	4.282490303856959	4.523530475209021	3.5863197271651344	3.4275540195078062	3.5458014874466484	6.692048604581958	5.703664245851869	6.14175818549426	3.6283237563584647	5.716833985718413	5.680416798309445	6.4914601608010605	4.91196397563999	5.53653193567652	5.603248701203747	6.488296227809933	6.838815867813582	6.760747338229431
5813069089	2.7638241777791177	2.882847047377591	2.891655196536396	3.299468089890266	3.20255944604162	3.254077442730209	3.165662796020309	3.205959195043002	2.8750848951357146	3.022336568426818	1.280140876344346	1.3630750257658844	1.655934195126768	1.506302764161662	1.4581412074777054	3.3443741181380684	3.335955736937554	2.6446285392312787	2.477925231771157	3.7850508018324733	0.9148317556247284	0.8572535818782492	2.3619855234608846	2.384684617760884	2.530466178796871	1.6716550419347973	3.3785112069324015	3.3064457005352073	1.7049823536174746	1.6678666418348407	1.897341474744436	1.526406870181614	1.9098446547350925	1.593960064449677	1.5728858740429814	1.6227165009723632	4.540805274231937	3.683773700955833	3.5169043170324223	1.5622265966454651	2.7492779215707057	2.6646828937311837	2.928206275832368	5.334635871255291	1.6038754172102523	1.8287913673563416	1.6327812788408123	1.7971110594171447	1.556750242930769
1944507292	6.479360999078465	6.328725554436292	6.420485317369777	4.641428669492119	4.421834541909143	4.525043242440694	4.409135195736208	4.4011042597743995	4.123394419950784	4.245266914734442	5.169861150535537	4.766538571617113	5.416914336553684	5.281654023590333	5.177615157142129	5.743280286504515	6.084431731215533	6.069026460243648	5.303773916947768	4.268335517741371	4.071926935267269	3.803412870840157	4.367692075332423	4.170801206260059	4.587623429707966	4.487248662528496	4.579217008115548	4.251995427503201	2.7454722329238557	2.7610714216986008	3.1272329501016176	2.788170036643896	3.111296597945629	2.680763294945583	2.4803845725644837	2.6120835913148186	6.0522881828517265	5.274739662683951	5.676301970022848	3.22458558909815	4.730457179365143	4.669396470431376	6.329071774067687	5.150714889843279	3.9977679728808915	4.073289056093096	5.583039367898153	5.877184141146765	5.951723013868838
1850711304	5.573826118769206	4.9018862864428	5.565337785415238	4.799485307408834	4.991322148138153	5.094134229251373	5.075456811666306	4.9915897555742585	4.317205920255562	5.132568471552251	4.138779176466051	3.7513090160803197	4.086454080432925	4.193222926331007	4.009462230327297	3.743813946972607	4.046610838599523	4.448644546468663	2.8069009211417217	5.19093724406699	4.337035426303376	4.374253633412791	5.035516956335209	5.0211475106357835	5.42193116361183	4.154869763372106	5.342497853013529	4.7960399028553855	5.169552337996029	2.6229704204637487	2.8699505560884218	2.5605590337204736	2.6927962162438934	5.170842091543425	5.323448656998138	5.283346883834261	5.154696511995574	3.4546496703954874	4.762956093291221	3.6513138002411245	4.012497669954023	3.9132408194701656	4.749033855162959	3.822059368017117	4.0041119786185675	3.8697028318287465	4.735508496749414	5.063031668137649	4.935108480949209
697132371	1.3204223937797974	1.2120718285183938	1.4561955334592496	4.040896196016506	4.225072914138004	4.185171323157363	4.333937108029217	4.126690376570809	4.102535913560433	4.114831102635023	1.7066084917975068	1.731717522687127	1.750612947907572	1.7817739035459828	1.8135168447543382	2.2245687677045143	1.557410819284416	1.231653367797043	1.7614274109328232	1.8502001883788939	0.9115491010622211	1.0533711003250463	1.3623624392730542	1.24231890890589	1.4361176568693739	0.9756333389781245	1.5725201948735101	2.4460843541284674	1.3573393282732567	1.3835643028150713	1.5739820789497811	1.4078876456685339	1.379509379644289	1.5033846915373292	1.4009209759545915	1.4513378173008296	3.943027525951426	1.4165084334564124	1.215337760770076	2.428809229580547	2.505715349092216	2.352424837638627	1.4055108745843545	1.3787409100002121	2.47182806721845	2.6487224760067605	1.2819377379896912	1.1331125492000294	0.9788809924681643
727472481	2.313069177324641	2.1153918373309533	2.5385473316164795	4.476642573621919	4.662166627970764	4.6549130797278515	4.76048660175992	4.531371834046823	4.510558610934854	4.5889272691174785	2.4841223352021133	2.6510548822759747	2.624672410491041	2.653603240555324	2.63008822227778	2.4571745630689046	2.559528356434611	1.9222968552480206	2.2146586889163893	2.7008333387189434	1.3750337145866647	1.2515558280453507	2.1946958417357374	1.9790149942810658	2.4735270067254165	1.6997845175197954	2.555341271162649	2.496898005847885	2.4100400663756023	2.3459127009431593	2.43399742821058	2.3799019569504174	2.377061660778462	2.418045182986514	2.456660491660521	2.4553786347745126	4.527407510611659	2.01468959047843	1.8707702333435505	2.6542453574550007	2.146581688381053	2.0933412913074756	1.7671231867329698	1.234642428499037	1.9339177233200566	2.1668561631922616	1.6176494618515385	1.5756036316565423	1.6316103285448649
1851389175	3.825579104193469	3.56901636090452	4.100696475155608	4.8891215838231545	5.152295711321088	5.192946997681747	5.28096562109603	4.975409642989261	4.669022108509169	5.106699618215276	2.297027788974109	3.2651722612612346	3.3551597093225882	2.718779857016792	3.2211237918520004	3.1244979921350913	4.133571401318625	3.292238883922048	1.8900668676779777	3.6748300286078575	2.2931054277179523	2.3330953705210784	3.747550488280981	3.303930750844069	4.043989137664753	2.693061165989915	4.108282007481013	3.253128278752335	3.9585967049370008	3.9656547121067094	3.959845279237399	3.9900168147679316	3.9602680590445325	3.9687154472430026	4.013680155972756	4.014644343122022	5.245191335828416	3.2539044452415866	3.206622974184625	3.3222418429114176	2.7378501850864625	2.6528828285290205	2.7338884690275154	1.9315508886774164	2.7875066551706933	3.587078383688033	2.8032280556647655	3.072172086543881	3.3505102612611193
1977916288	4.2562935564039615	4.005873217631321	4.549251892898367	4.9135710806589605	5.154473568014055	5.217700254498187	5.24601544689964	4.913493349592222	4.473884416594448	5.127331022683441	2.248588288516587	3.294279570643752	3.232096308945707	2.5321410468444525	3.1596975754097514	3.683371518060996	4.596280757024696	3.645343332551057	1.7462196098991578	3.9828935505495346	2.448330832745398	2.440065193956324	4.034866337449629	3.581949591616369	4.426093647390372	3.0890977745534483	4.566984121588149	3.493759722751553	4.417603101963882	4.4099069377455145	4.409794923482432	4.4403702631872335	4.404367075636102	4.435284950888548	4.46532416980329	4.467897437537722	5.322044489405153	3.548050012001244	3.515618371043377	3.750313268465624	3.0579832241469442	3.0162990763850126	3.029425285737468	2.1585307218404406	3.010932990850181	3.7826379543885094	3.0953406151021423	3.4921878399798616	3.748717709461887
694834412	4.93228112433765	4.2552062138247555	4.971519529187485	4.593746866408244	4.8232044683169235	4.92844861865485	4.902161574048026	4.599696033683235	3.635230434684631	4.812391666777774	2.551145226433426	3.4007368919368623	3.490341873875025	2.802994836950537	3.3667379493061365	4.167150529029026	4.295011060654719	3.429022452012601	1.4341654493703826	4.339667935889248	3.0666261358854507	3.2064585904302416	4.198728302684205	4.345446367090782	4.8461120745023045	3.3857192849563993	4.984383461160694	4.200953339726549	4.9798919995436215	5.979101543035919	5.051911395169008	5.873258785660081	5.0437485460836315	5.026618449317762	5.09021261830183	5.065568575784572	4.990533137792341	4.125335179791948	4.103833119114477	3.809186634220002	3.801796464413811	3.7229679370050253	3.6498969320702854	2.9854835350760873	3.5656807989323993	4.24068242698582	3.8745640027929564	4.473919939293776	3.332307750550333
726207450	5.291719057533714	4.640169974351998	5.337964666536872	4.861854646234701	5.08450807157009	5.194930148691055	5.163562939031918	4.868040973069935	3.8988655007451087	5.084963962435321	6.164926679466094	6.327173171071693	6.826687343490847	6.50660615221491	6.641732479001669	7.996548873688869	8.111424090908033	7.341057549753879	1.5003253062328141	4.663799914334843	3.4584553367817796	3.546322463522225	4.570659498723354	4.692331032850643	5.209260827692272	3.7413539445340227	5.3418307213375895	4.606784527970775	5.301342467390258	5.343826285393743	5.415212751748466	5.369051878058774	5.403826715802414	5.334355229439165	5.409256469996423	5.377223208761462	5.226443921740631	4.492860903314825	4.490716740603641	4.002921603239143	4.0848880297362555	3.961060312057191	4.021712139151069	3.29001712672327	4.697180860813916	5.233938269161675	4.254530451062668	4.817373059302106	4.822383061801339
1006258344	2.033606133345876	1.8562671670543809	2.3417394171258845	4.483055094245737	4.658585902282035	4.68319325657474	4.753936742080568	4.5098903030723765	4.424885568331421	4.5810871797426715	2.2517741253934327	3.389131706190523	3.2313707761467554	2.553150162118789	3.201182394574889	3.5594459736534403	3.55969741899878	2.9126319938560576	2.768316347124373	2.469514958153214	1.0324190512050606	0.750061519366693	1.8528427335759645	1.5341611321986703	2.280984598244247	1.2910010417206768	2.412348297678308	1.3049803294407132	2.1643120141844374	5.848937463921858	2.1885011205124956	5.796759391757418	2.1675029816164786	2.1803579657761363	2.2600545847927154	2.282584597077882	4.8132400534885145	1.450608040291087	1.3951007990389805	2.4285511190876066	1.4695542494760427	1.5675559643001142	1.1148734403685232	1.0275201815921515	2.6738806105679034	3.49394005642243	1.0395707292877625	1.3829633788330364	1.58633025244993
1888572074	2.058459648350485	1.8648798727986757	2.3666882433723977	4.489641491412392	4.668855595886946	4.6876281896437915	4.767305704937499	4.520530437179737	4.476943245346467	4.591463033310259	2.3569020233611586	3.4936855617595386	3.294010602177431	2.651118283382442	3.296443678712522	3.484285771260166	3.443268527495314	2.9183204029651573	2.742470809100926	2.5014309153999728	1.0594944057261204	0.7398559819900467	1.8730420643783636	1.5535109323605871	2.3047401686857594	1.3428697363549331	2.424244725243094	1.35434240339107	2.1929140903462936	5.983647749291611	2.2059141062778456	5.930156800782275	2.18524473843762	2.2006662385089357	2.281646732987082	2.2977832736703445	4.814702142276818	1.4759067916513866	1.4244025480989324	2.398008431085169	1.420079027423117	1.5033483239884127	1.1726627453130707	1.041328910134253	2.6995735414581747	3.535559218598189	1.1038707215821186	1.3337859971324382	1.414866667238772
1914140664	2.1244571301258235	1.9328022700160854	2.434635888787027	4.539993706221169	4.72244331993682	4.7390158759824805	4.821814736777312	4.566846763567592	4.5158190888101	4.646189277328585	2.3019866862282634	3.4176779263153994	3.2454459903381307	2.60717711439561	3.2541111886854077	3.473923394911777	3.42615801717775	2.838512520773787	2.7649421847179863	2.576415058816052	1.133671845247064	0.7871531385582661	1.935924414765517	1.6298662707263771	2.377657924160732	1.3870181212562307	2.50075375856865	1.467785381030311	2.2614106621489083	5.815849271400328	2.2868173593116197	5.774525286766748	2.264626174396456	2.2824352392632834	2.3543808029859994	2.374153720884791	4.867675378047929	1.544223902315758	1.4916789516241755	2.521433183478637	1.5750407191829239	1.66023507470329	1.2347541526699843	1.086499486459295	2.7110363591108877	3.5317692121116173	1.204571939060519	1.4030456141820045	1.5035127105458743
1914823414	2.1557421026411445	1.936027392145127	2.457625825245661	4.636346869184445	4.810381042676686	4.833146461022436	4.905362944054742	4.653683155402652	4.5761284501035195	4.730457774028785	2.151311024185456	3.1532222656184823	3.115741032852081	2.4391670369327527	3.0668325299061356	3.461347730039468	3.470255363786404	2.775676659473322	2.689504373777717	2.6163614228198333	1.089582685236574	0.6829811300245372	1.9028576382427864	1.6024465912994852	2.3941491430122905	1.4268336461197304	2.5317274010331157	1.3904197985538702	2.2794258155665372	5.391597736361078	5.293532592383774	5.355961684422321	5.262584292949942	2.2896357594338834	2.3781671669936633	2.3986387505151696	4.9672634332949235	4.564525935126626	1.4683598676455851	2.539022099199852	1.4819904984418248	1.5964636043755334	1.2220158481238608	1.0022849359625956	2.4542388630115175	3.28242376076418	1.5977088613894548	1.7773119752476838	1.66520438489253
5813024712	2.1449650656775514	1.9406238462117502	2.4743134022458433	4.348559290982461	4.526501439606797	4.54035956695791	4.619107298003839	4.380886737369864	4.3777670993422	4.467901132426326	2.293826264981704	3.371472754145448	3.251018229616518	2.572703555777466	3.203490338465142	3.6539210688475148	3.69579500200233	2.9630978835561756	2.754615482222485	2.56160292741916	1.177902839447885	0.8338574119012384	1.9948406749117675	1.6656475177559282	2.4095460492168965	1.4088066557980206	2.4971283002979354	1.4137586598384213	2.2989758762325123	2.242817450050483	2.2898318787112752	2.296226519727487	2.2785792198224493	2.295652120038157	2.3732999856496315	2.3775927995661217	4.675457795736047	1.5854866213226557	1.550206462328313	2.275791050179958	1.310319221352711	1.3815611165505173	1.287784428789771	1.1600402482570746	2.7405045837845536	3.477552284773959	1.20027109875665	1.2975904470857977	1.481557914990949
2010992546	2.565405549559078	2.442641099418194	2.72591385829416	4.929574595375237	5.061077008379027	5.032926231857371	5.188512770015128	4.770768393758896	3.9828394545328485	5.224796664559462	2.1714812572213575	2.805709272492255	3.163417335098476	2.5459847795237236	2.8889408011932267	4.374114186221685	4.2214619509190205	2.8106997089059558	2.861562827945425	2.6204966534776797	0.9408875960269115	1.016061589446289	2.1655286444992066	1.9869930424365794	2.540103039794602	1.8595557993209462	2.8330467673364272	1.8401734208950182	2.6187388695409433	5.474221820641565	5.33851695615419	5.417869977729642	5.312023562331034	2.6615795496733687	2.6937163006038376	2.7188079397401603	5.237986785989622	4.493388785222889	1.870666452930471	3.6797142511390666	2.8978284363575604	3.0552722272441026	1.4513919685234067	1.3762686653284033	2.4587690465393393	3.1581372677221635	1.2440208793961505	1.1420902642690884	1.152605627838851
5813034571	2.6067024035721214	2.476371939766229	2.764463581561757	4.8086861757798856	4.9363851058487525	4.910274676044276	5.062900620441849	4.638281839592704	3.8212571775542887	5.13748133632106	2.0696550194020604	2.7630425907740497	3.0268775238339622	2.437831819530825	2.7924628788472794	3.5506949105388803	3.4444720999555414	2.690214358586167	2.5279335369300173	2.5944580991026713	0.8937199749161734	0.9323124244092679	2.1377508938927154	1.9577932691409476	2.5346534794819062	1.8841136104153748	2.877161931985915	1.8438746771237382	2.663314478365869	5.915225506649461	5.837368583618172	5.826012355644172	5.764118009721869	2.715451647311559	2.7336871020169795	2.7653564145472957	5.142382947782411	4.277992630013887	1.8948825187096587	3.7080890710166354	2.9518466428811583	3.0957891012991268	1.5040027028814815	1.4346730505839995	2.619748803931787	3.304115542202541	1.2323401417293067	1.3773666297536116	1.0581248175207134
1851393805	3.022120088357268	2.3773477670851917	3.2326533377547326	3.4337389763907167	3.7299070983956817	3.746402470200876	3.81919603728351	3.7763121439821496	3.658127500799416	5.653393450265318	2.3850962085911838	3.2904401212508425	3.327951180908692	2.816717118874513	3.2191696401780963	4.312348446638641	4.164756951120289	3.193679935928132	3.0028329333334085	3.0961164369633623	2.29236412689432	2.5059123326941752	3.177529831257942	2.8386741889918086	3.1837563948850915	1.1015809496044369	3.0567205034375373	2.3350341406488364	2.709508038977793	5.434495394618412	5.305232254515044	5.374796510997471	5.2809817917167745	2.5952459939326875	2.8072325450926505	2.773811219269282	6.0282271151936415	4.379089363276368	2.643296063975864	1.190517660272507	0.9280007875490175	0.8397350328144412	1.890602656350369	0.7563000660250259	2.583974776180905	3.31208272812168	1.0669253870511788	0.890524131515685	1.04028717265897
5813050727	3.093631220992675	2.438056075370436	3.3003129811460012	5.147247931235104	3.819960169125117	3.828762184598549	5.258220788596924	3.8697200312144484	3.762103504798164	5.092179020664107	2.037385219817414	2.9525439194621543	2.910352953780316	2.460038953565016	2.8509212489039997	3.835630276320265	3.6694628202168156	2.700701341825345	2.5763123391067126	3.174019911829642	2.3948758385342135	2.683039303317232	3.1662458248618206	3.179576352658765	3.1639898092391374	1.2599788559516176	3.0665281655881653	2.5443719874181396	4.502236512553927	4.930180925616727	4.797276708916181	4.885668357634876	4.764536275534794	3.7113917405960697	2.855369559350695	2.7878921439643807	5.430554559805183	3.768836320824363	2.7249334141337838	1.249349947141996	1.1289794156821673	1.0412561541485994	1.9807617699158444	0.8485268032202058	2.588601253893976	3.190503296417163	1.124455817880786	1.0319481344710286	0.9498422774803139
693479072	2.5312975909679722	2.1108914889396106	2.7695079625780283	3.359138204018161	3.5828838605968873	3.5966321806285957	3.67741481606791	3.5304560678132346	3.504568860440231	3.6117883606852756	2.6052893511982136	3.4211104047421936	3.5522125536588236	3.050890049257509	3.4224906884593547	4.698949412863195	4.559224605868934	3.374101572302376	3.164054552160119	2.4000294543385623	1.4856783302560297	1.5803717207089834	2.70360720964423	2.2344450362596104	2.732656986605113	1.1569807855081946	2.7024150559236007	1.8561385179253496	2.492316652898633	5.571480027676276	5.45788241232131	5.521811445585712	5.438214501155311	2.525513988423824	2.607279960893516	2.5928764741337456	3.699947424425118	4.698545787200217	2.0950382657410334	1.6090184632513205	1.25065891767095	1.074824401227106	1.4815943322568683	1.1613349608282046	2.4433777890309543	3.2668831969773073	1.1658388569215445	1.0477452562260157	1.2838047903834386
1889253763	2.6234196033907478	2.1316919902769262	2.8634816825402916	3.113874427634608	3.3520778084143315	3.374988938923674	3.4514911765138483	3.2980800160546773	3.270692417705022	3.39947837149604	2.393777602478236	3.3413494470324885	3.373664174612858	2.792356832236495	3.27034807336098	4.068922275173647	3.9328508385081355	3.162828189491753	2.595125848637504	2.390255763338308	1.4863963288521056	1.611651701599088	2.807320489055875	2.312982634762651	2.827389591761252	1.0541723212463987	2.8062077512926695	1.948538747997707	2.5751901970959157	5.466963199206929	2.7056515028942143	5.420813136772152	2.658976354537731	2.6166648307102234	2.6986779741474427	2.6884349541053765	3.458998140141211	2.2243849066602586	2.168239478268216	1.6497198423449735	1.350483705399701	1.165991775292498	1.5345339758095953	1.1465318533050932	2.652857777031405	3.431488614426192	1.5834589605718268	1.9359031366574768	1.1126756471707904
1639234609	3.5728999864536926	3.4962124087057305	3.564928623707516	3.230189917021192	3.237347471266434	3.404907703399037	3.338725348633349	3.223039445562352	3.046846522037536	3.4116145999583805	5.0924659481043895	5.428226630984868	5.043057175765058	5.117702532003362	5.224356850711756	3.84281166878834	3.7368201394143594	4.674853433618744	3.7374293220850987	3.0529895982032382	3.1939479602673893	3.6139180935025914	3.497768959726479	3.5296873642447544	3.6463460317211402	2.9612901411040045	3.4813006813564624	3.480530979091507	3.786573280820495	5.037661857249871	4.873405272164696	5.11244982337479	4.802462379331436	3.8212358557553356	3.812131415777669	3.8232315647515933	3.3510874924097562	3.2292826893719515	3.0903067567363602	2.863275693082933	3.1232926592020456	3.0480460164076835	3.178689090319905	2.871459489738592	5.626508373295644	5.6599692478807775	4.650960449097162	4.723588526909388	4.548816710207788
1639243580	2.7409131993902425	2.6962752602888997	2.7015260137002017	4.932775417499872	5.480597828821918	5.239138891931595	5.263364190325425	5.40810779783064	5.254447425403854	5.282659869954772	4.781291636610378	5.230047041956923	4.802949456776831	4.8183912841844965	4.994872705231283	3.7421409296297674	3.5979200621720517	4.395493000388954	3.4853255069205478	3.141019370990368	3.250271707813678	4.515157522412773	4.799215230858188	4.911738548024738	4.808706289624955	3.035371955430984	3.579060830832604	3.5704024350995653	4.898159061997673	5.270474842916489	5.134848486412098	5.3025785244821195	5.070621166403415	4.262929803903335	4.301820856060784	4.216928543193643	3.7145291873516797	3.3781936784152347	3.182921251656841	2.9166867467992037	3.1313722107200896	3.0687131477891163	2.4841165169124952	2.9318632368560755	5.404255305107699	5.562245335778989	4.209131840387249	4.242502956969748	4.075854401472903
5813040515	7.562914150878178	4.685138366625078	4.013342156566929	7.456012824010444	3.850798308673627	3.9425092270934674	7.424224141848678	3.7861876959895886	3.5603733381363734	7.256309281173675	6.7797556382920305	6.639703709798042	7.109818682965523	7.008703268898777	6.9694340864382935	7.639773642120148	7.789098993992361	7.541039121209604	6.3925064775740505	3.5963302788989373	4.311470175282509	4.246129554730729	5.966777919550299	5.920884342634876	6.178721366970876	4.168621993719736	4.178362246268963	4.622643018892927	5.090928030065549	5.3538509929528475	5.5309955517578135	5.316755325452756	5.52879170751204	4.395723699902507	3.972678967262806	3.924641533322461	8.303983069879552	7.061103474507548	4.140416997610698	3.6199875973922757	3.8529183213282234	3.7264925454406996	4.3294471533557495	4.069470141469372	6.285906150120294	6.416214155975964	6.933264933073645	7.177038886024367	7.253224819117036
663787020	6.314628096819342	6.1461838578498975	6.267752623163838	6.10003678001893	6.274772730700091	6.198186875269134	6.094384391488352	6.207723461349336	5.794132653196148	5.950519587382685	5.860875580793417	5.726234522713995	6.133099654759877	6.066631360384578	6.00773644768943	6.495377978023522	6.650756505293977	6.581801944318834	5.395193823107424	3.835969717517947	4.227054395927516	4.460161445230132	5.056882189730828	5.001598392688205	5.254702540244836	3.9528994005611486	4.310509979682804	4.554853395750373	3.700658134499989	3.9541401787230677	4.1349925612205025	3.9493345202669907	4.123835873042079	3.094112155945684	2.967755338354718	3.0283369415932206	6.853928372560633	5.732248443851406	4.098666549661164	3.713376291317074	3.8633125869906895	3.768821881596617	5.403967667026576	3.9306601929946194	4.754302006563928	4.902946708647174	5.693960705758324	5.924014433421668	6.028506950637122
664814903	6.405651157612959	6.236943625622547	6.365410601607674	6.960775407191723	7.255683729965804	7.124725551385275	6.994497388614078	7.099643571269029	6.770365822012422	6.837570875240423	5.948770077616341	5.906762861897386	6.3546675036418145	6.211753187333479	6.1984993237748345	6.731670300214756	6.856175751701002	6.696631110782667	5.486531608997046	4.283296393034817	4.619160383848616	4.443132962943366	5.475304677493712	5.4477894834189025	5.663369438371617	4.350198470928183	4.757469745914195	4.968723259281418	4.792220413847596	5.086615583749034	5.212696580343988	5.06041148905299	5.209850837050398	4.0460837223205885	3.9912362784699935	3.9986743710488515	7.392168446791971	6.046744330780583	4.518657243786125	4.13976311882671	4.2984094853017325	4.207987076017142	5.336126063310902	4.307182135366568	5.040043207650546	5.298527001616444	5.653978736183518	5.887848276405946	5.98581706470893
5813056072	5.74398530572094	5.571913936037682	5.695166999679297	6.118031390262898	6.31278291075344	6.2532896618695215	6.190171287561854	6.301608373744557	5.807884663243419	6.073993311802788	5.606603621450433	5.49030043149753	5.755901395556546	5.828713795182899	5.707783645040124	6.10199927525616	6.214828865708303	6.201904762080962	4.967522665983637	4.743087691542476	4.437992050657093	4.367586030750874	4.963722670874886	4.945705754263235	5.140051117621337	3.0198785122839196	4.560925623643277	4.37341937283681	3.5073366365055807	3.426772083293444	3.680519748300859	3.405841841356309	3.7301646098649925	3.2855202746492678	3.1986384857377392	3.2589770418906117	6.586091979475496	5.3571976746294885	4.533811478889674	3.2856618501950843	4.249409198607832	4.253071137576733	4.786397267086359	3.783341274356415	4.846526438982043	4.884688142860799	5.45616680567503	5.704323424806837	5.734765805999131
1975878958	7.279774003258937	7.161994454605134	7.288782676998184	8.175510493523204	8.440584627909551	8.314290678438159	8.14766474664462	8.202593685494756	8.037285392196337	7.942373456214844	5.6337352670665	5.879844395487445	6.364220933395369	5.978973327324251	6.163833333212275	7.543016787840082	7.690036245976142	6.839323752109203	5.7768993193927844	6.010116294968873	4.08208408820249	3.8187859225120797	5.869011243368033	5.830084069697925	6.120317296758893	4.255359041778739	6.905464881551272	6.770553037152269	6.42811650619428	6.8131817763132485	6.868953239736811	6.777471030058469	6.845653125978304	5.654870408588761	5.621751483982234	5.579561711597864	8.941754603908167	7.329319855054074	6.506279600556361	3.448908884982132	4.891066173572903	5.043118523219368	6.236683871696332	3.4227067810933467	4.8956958595521005	5.485456436646929	5.5785533724860965	5.899753148871871	5.976804254814571
1755556097	4.273073269050192	4.805221372855875	4.116645811051221	4.094569039936228	3.9618173128472027	4.053330984466803	3.9617193898450136	3.8884215151259767	3.712708093658762	3.961892697022893	7.024881745416154	6.845426690654247	7.388533491261096	7.257805230440268	7.210571989748807	7.796252624495285	7.944136035531416	7.770317002291689	1.2478713161087271	3.693781491615327	4.40868717009609	4.337077264971878	4.0827747783231585	4.3291981331017775	4.298783002649491	4.2626066111862615	4.27743374126954	4.734576938332492	4.350416124795887	5.542105094811403	5.711820788528801	5.514768390302259	5.709667016768535	4.111085154102805	4.142303247184977	4.092726943856653	4.030251641189372	7.09803935210464	4.244851020373194	3.7310816543040337	3.9831431970658406	3.84584418069425	4.410297442803079	4.1477327169716265	6.444179041343255	6.591929745816878	7.066201028569249	7.330213805707732	7.378502335039188
634759240	6.073681949610858	5.897819389342943	6.022250883868417	6.364263944657933	6.59541828500382	6.476839845026548	6.3472338797149535	6.477560256344887	6.097871870596458	6.227718793145019	5.958686671882238	5.761711910570997	6.221301111914441	6.143976962399759	6.089288454235204	6.451385788269595	6.5557009298633115	6.4637354103674936	5.218017165699275	2.501722251589473	4.922975530519783	4.86001843451905	5.082316760802431	5.062308978340673	5.2633976418072885	3.081783952881725	2.8727847949533487	3.2323491602875487	3.7686661252993745	3.9128546974298817	4.065926452143182	3.9221780366737535	4.100561648484042	3.2274502342175815	3.1347795836223677	3.1726396832547263	6.858583339879209	5.6719643146814125	2.9668825669289838	2.5398990361787255	4.285220168438486	4.399445021529295	5.004429994412281	2.693867807958557	5.318887085335095	5.394424989192942	5.7262401284176425	5.932406051664079	6.031768055533168
1944502935	7.266650564499894	7.109100559908266	7.2374436694578455	7.665014858576377	7.854512557969585	7.761676570388241	7.595050423215481	7.6508473356603135	7.391121651022662	7.4012022189823625	6.493096314153888	6.4031668937609965	6.953100483453185	6.7556423842855855	6.75825678524642	7.529959871995767	7.6697060128095975	7.261288808276655	6.083989989696833	6.089896183045372	5.04520022294783	4.912200470051117	5.75707511784095	5.729567342903925	5.994056322290896	4.188381267450879	6.358704341318215	6.1822842080197935	5.434993684237917	5.69136727122053	5.853109071926824	5.640449062228208	5.869468094913952	4.713315416178317	4.672322632338181	4.687040214930642	8.36827288159692	6.989262017254562	6.23928891257641	4.166665940924605	5.330173564820233	5.3987433951309765	6.162443589124786	3.9892895180298344	5.793388415064893	6.053870868608395	6.416544503605528	6.687928689404866	6.762310157635337
2069648663	7.506299817525119	7.346493618287467	7.472352162556173	7.86629207018757	8.121481496210192	8.00668728427321	7.883051663770938	7.985771413692421	7.646379707335252	7.720873409418746	6.843653114855395	6.824685792530571	7.230331170876406	7.097446470200529	7.11353825468071	7.727557783041114	7.870007898858877	7.619275519628423	6.3597309986434	3.9652357541846444	5.436059442804635	5.333107256647493	6.2554708787449895	6.214966851100973	6.4599034632059595	4.487933059548604	6.420497667853977	6.242365268609415	5.450986379287798	5.70504982476807	5.85198672161235	5.685933828986377	5.859145354990914	4.782105121660461	4.718201975294084	4.730968508556369	8.508014379418862	7.146756581836423	6.488432989955989	3.8518242704150976	5.658583450267261	5.718990859060056	6.498557139186429	4.043255626389639	6.1402675776132085	6.364164146963265	6.755997409909927	7.01054538104855	7.075108773801283
5813063239	3.04647080908018	3.1433167223552876	3.1658026871044167	4.729632845104189	5.0039770459867805	4.876819421982347	4.754831300961499	4.801676591299356	4.6767746688158836	4.5783595727852004	1.7530607032211067	2.3250699025932744	2.5310812446559883	2.085307035045199	2.3884678855100088	3.481319129854614	3.514997485198585	2.7628152327305107	2.3714101983092126	4.4748981891307515	0.960297666668901	0.8424956670410206	2.7567778292661176	2.784592645356455	2.9518020088223067	1.672898338834552	3.7785589967230977	3.698952118097547	2.9714497787940175	3.4111207658186005	3.4370838220004787	3.346765037634191	3.4041814816174973	2.184172677561241	2.1270166146420952	2.0946541744192535	5.44483125092469	4.095786396377448	3.5728773601167325	4.372365965590072	3.0142299686053398	3.048406398326673	3.080821876569874	4.579374479985443	2.201170704291372	2.8172955915342017	1.7683007958533608	1.9937746655911095	1.7688801384141801
[truncated: 71 more columns]
