# Supplementary material for: Olfactory responses of Drosophila are encoded in the organization of projection neurons
Source: eLife. 2022 Sep 29;11:e77748. doi: 10.7554/eLife.77748 (PMC9616568; doi:10.7554/eLife.77748)
Supplement: Source data 1. [file elife-77748-data1.zip › hemibrain/morph_dist_LH_r_neuprint.csv]

	1536947502	5813038889	5813055184	722817260	754534424	754538881	1734350788	1734350908	1765040289	5813039315	818983130	1796817841	1796818119	1797505019	1827516355	666135689	1703683361	544021095	574037266	1640594274	1828206773	5813055048	1857825571	1858171399	5813039471	5813056596	1700937093	1700946301	788648194	1756579280	1793014716	1793351401	5813024710	1734420152	5813038793	5813039465	1609542060	1670934213	693483018	542634818	630714299	5901222910	755518957	573333835	635416407	697485362	788306624	1764091241	5813039235
1536947502	0.0	0.2680559241219696	0.30619976673756777	1.7159591029829677	1.826102427894961	1.9225294642966215	1.674401942366559	1.6798367091128636	1.2149744112981764	1.7023878172038058	1.5931902476974245	1.5353561565766825	1.4783253336812894	1.4849388056862773	1.449262174664938	3.1362664838498238	2.637320536927387	0.5361801862748812	1.0698520475729825	0.624130240753368	0.5383891431254205	0.4790350185098176	2.299500753818521	1.3015321638131911	1.4176130051960323	0.7006457711477838	0.6715011477477111	0.6471805643952149	1.8186148351545215	1.827654013457222	1.9979576625877176	1.7372166083205176	1.9095789520328923	1.8680312798037044	1.6067598490265729	1.8985807309200913	1.460372600327489	1.0071265648771752	0.38894445905235947	1.8075585304759463	1.2885942413045994	1.4157325774613845	1.5873613566799398	1.4907689576450744	1.3400972537150226	1.3769209622395924	2.554259890266846	2.2205706843011725	2.2423934282251925
5813038889	0.2680559241219696	0.0	0.27350228422508294	1.805828658954525	1.8988237688106524	1.9685246178510827	1.7577412372594083	1.7557456846634985	1.309488888015181	1.7741262634650226	1.8042472846002584	1.5612754621107328	1.5412566519381747	1.5358433628930654	1.4787554114983763	3.2007668157393097	2.692346177953154	0.5824401181889263	1.1112272808210488	0.6283576374623931	0.5656361677601703	0.485227865546159	1.3451701041250532	1.3384291330953115	1.4736121277216099	0.7029547178526968	0.7693476549647446	0.7339733158914529	1.7774167666200231	1.7932959321291788	1.9469369592290455	1.6818376237680577	1.8757037493643833	1.8133099358825566	1.662041266653988	1.8689349931684665	1.438736043244389	1.0573493419422493	0.4203885838079215	1.8615354064541405	1.327909706845029	1.5373846743101491	1.6190770787849018	1.621627427320993	1.3810997333497712	1.4272472956326876	2.380853018586466	2.10770250299661	2.095284477622929
5813055184	0.30619976673756777	0.27350228422508294	0.0	1.6807003233757956	1.7909167165154576	2.1194830114490486	1.639041163419265	1.6298283695221136	1.4624109820581301	1.674057949544468	1.67035014436773	1.6230907407934088	1.7329177958615931	1.643319681716354	1.5633222955007897	3.1003781435616276	2.548844778249523	0.514089733703872	1.09482554677607	0.746896972734904	0.613254377938818	0.5626460499040902	2.5707063273682165	1.2816592911010452	1.3669026044880346	0.7862496148946413	0.9374742543600264	0.8902743608659135	1.8385438735363022	1.8835115735968224	1.9953306687595187	1.7267669413015139	1.9461534707139718	1.5911223664475267	1.8026584457392167	1.9473089211586427	1.5005585425819858	1.107699113493282	0.42442981201494595	1.9290748345953337	1.5389239066329687	1.6664352338352686	1.6375564818212072	1.7046590355235598	1.5972370682091648	1.5935058139532525	2.3593670951424968	2.0927391682224163	2.086744517021758
722817260	1.7159591029829677	1.805828658954525	1.6807003233757956	0.0	0.2678924460211709	0.3480075129166638	0.2911001102694336	0.2209190033551792	0.5672641241865543	0.30522916939847905	2.7738305651962323	3.1115964254428694	2.7517953884482433	2.862598056910557	2.550994931158994	5.625306637008502	5.304263688832932	1.5976673152160739	2.120745291256476	1.8794830363207868	1.6713106946425587	1.7312382114952287	0.5140998609656918	0.6349430690295106	0.4454628667042404	2.1494459344532144	1.7788526216806997	1.7955169940782987	3.2970639132758497	3.1872363143115527	3.4493318384735745	3.23583566636159	3.8421710815237984	2.8854111824932858	2.954144711257991	2.968761438676516	0.46273188040006163	1.1320533775465742	1.3047085277880155	2.9052879665811826	2.1087978687967164	2.1051269606301446	2.8584577135588556	2.62179946100102	2.3258806693014074	2.2824073446284427	2.2301392484452194	2.321694892994459	2.203297917248184
754534424	1.826102427894961	1.8988237688106524	1.7909167165154576	0.2678924460211709	0.0	0.36102344002688236	0.29680018811730113	0.32766551123284143	0.5534886789112745	0.3796747659941694	2.752050931074291	3.1413062519065766	2.7577421861220186	2.8711648817123567	2.5797471694815326	5.688369870919343	5.339838470522598	1.7116145111389216	2.1033217768532158	1.964309516141425	1.7719293998076227	1.8308966653980248	0.604858517487015	0.7602572874912752	0.6050545755414483	2.2690061162685664	1.8580689769706171	1.8980560533806308	3.3307900531194843	3.6915960082514556	3.617013238348453	3.6066917056454644	3.9113154649102047	3.028029895256016	3.019048101800318	3.3925930841789724	0.46141662637196507	1.09577057212294	1.4053390255888658	3.060290990102982	2.2169717870473393	2.250594172676593	2.986040604422877	2.761876511525223	2.4458861508796823	2.4026107766082876	2.367711972750074	2.4374708779614997	3.0794854629239907
754538881	1.9225294642966215	1.9685246178510827	2.1194830114490486	0.3480075129166638	0.36102344002688236	0.0	0.4037954983831561	0.41734215535362235	0.5526982178840841	0.43211767243671173	2.677287045347685	3.071043040712634	2.643822377022491	2.8498651830760307	2.50456492183214	5.545567871401763	5.357905332102983	1.7355032829989112	2.104039619916248	1.9573346223026469	1.7904860179708406	1.8137839359425127	0.7414157741132553	0.7278454527132076	0.5613504433963106	2.24338655498844	1.8903716153722991	1.9275076204912858	2.876350887157892	3.181488019025112	3.1390689735773973	3.1120066911356754	3.3970024716189418	2.9058689189972764	2.92310501522725	2.962436727630373	0.6536694913250748	1.1865161996541334	1.4270705871714684	2.9596991588756683	2.091200314192961	2.118857037820665	2.8664907477101544	2.653005396845837	2.3138003441339206	2.2757567985257454	3.3861121788358233	2.9166621496879803	2.9314924479432234
1734350788	1.674401942366559	1.7577412372594083	1.639041163419265	0.2911001102694336	0.29680018811730113	0.4037954983831561	0.0	0.2845483839593845	0.5919440108217449	0.38083324615780445	2.716699108646695	3.0552743070619792	2.715574293998764	2.8239040885024287	2.5284240793881696	5.562636374232713	5.2053372250275105	1.5120326882397213	2.0922244145056412	1.820514978378039	1.5945334698279339	1.642993102841639	0.46454133093171246	0.6540248341989134	0.4786373992735349	2.0568379192306807	1.7659847152266632	1.7723790941732918	3.26222582403627	3.6515783868835805	3.5545283203684	3.58686650577995	3.9666108235353548	2.779477235994419	2.877670597750445	2.874594983903591	0.47884587459464883	1.1058914347918247	1.2238355722276781	2.8039778346042543	2.0282200472633254	2.04522055736076	2.76033984576766	2.549398842172126	2.235447202525921	2.194631577127004	2.1615379070686136	2.2517432873982774	3.1593850336816405
1734350908	1.6798367091128636	1.7557456846634985	1.6298283695221136	0.2209190033551792	0.32766551123284143	0.41734215535362235	0.2845483839593845	0.0	0.5871374678199709	0.32628042872239943	2.7848707343211454	3.1612716531273573	2.8008471000757362	2.9113015385388246	2.6135566883255894	5.677057498524474	5.352287076951062	1.559807593927427	2.1999503121995825	1.8573894624025635	1.6729014467848171	1.690816083172587	0.4878525177273952	0.6358141963022725	0.4492807488625089	2.1074352182829883	1.7071948277499418	1.746123832703259	3.230164191578309	3.597440545542057	3.51220694247952	3.5417903811655966	3.8300868368693073	2.8387348714366327	2.8654507912466265	3.298776769432583	0.49951712103530194	1.1048246063990128	1.2694697851671641	2.8804893675935053	2.050747778614861	2.063162619821783	2.8128181815686237	2.609389212173264	2.2757631373267055	2.245555200919503	2.1865104705513017	2.286919182756523	3.0414442923290146
1765040289	1.2149744112981764	1.309488888015181	1.4624109820581301	0.5672641241865543	0.5534886789112745	0.5526982178840841	0.5919440108217449	0.5871374678199709	0.0	0.5864866602817876	1.8783589236445906	1.8679126926615224	1.4236959173942758	1.8512091525734964	1.7609966462000721	3.9498909340086	3.770331108961966	1.2097145747436293	1.3670579733129282	1.2286105254103328	1.254295551927054	1.2596044117597447	0.7509201413988867	0.8509924625587988	0.792839919548084	1.6614898704353815	2.0239600689029995	2.212165663144724	1.1893167340475586	1.1654039228704018	1.2418755313387058	1.138764078212804	1.2525572677573835	1.3305448531428021	1.3320045816635888	1.2924801946259359	1.4089376926440658	0.864771066994621	0.95762098706857	2.2463243390115006	1.5802947369765665	1.7606787174390612	2.0609384881293793	1.9750161759477871	1.4796855782911296	1.4771576048097106	2.622819697119713	2.252036706309288	2.3470490587431745
5813039315	1.7023878172038058	1.7741262634650226	1.674057949544468	0.30522916939847905	0.3796747659941694	0.43211767243671173	0.38083324615780445	0.32628042872239943	0.5864866602817876	0.0	2.70088652838308	3.06503855951641	2.7056022827595965	2.809603965905808	2.5299310212997015	5.642108769465007	5.28788340334036	1.60296501451113	2.0940971308825684	1.870512343277298	1.6723218900105583	1.7051603058882676	0.5523504829484024	0.6921503064502645	0.556917146049749	2.1604702470625288	1.7580981001487563	1.7715611466614138	3.343312212344885	3.6842084054821727	3.60043933561793	3.673974164813172	3.963820553737257	2.881319335607677	2.9018314940617222	2.9572194721313343	0.48610236471063684	1.074974847328292	1.269636675061616	2.9202976256250857	2.0748884619722228	2.0897267266728705	2.858162926796342	2.6098287716133024	2.2949179147684458	2.256968677980054	2.202171691491737	2.2811546373824627	3.1857429450274677
818983130	1.5931902476974245	1.8042472846002584	1.67035014436773	2.7738305651962323	2.752050931074291	2.677287045347685	2.716699108646695	2.7848707343211454	1.8783589236445906	2.70088652838308	0.0	0.5180811487272035	0.41545091908280884	0.44628240333554775	0.481903235808414	1.7482966872253036	1.5346447455543029	0.5372908546112306	0.5042364900655265	0.4607435079519831	0.4415058748116485	0.4422199552643515	2.2760143166872635	2.2226692013419616	2.4858068046473076	0.6422319743441813	0.9803614386270257	0.9195826765660073	2.07540513226794	2.078645584991734	2.3812669820846537	2.050855260825956	2.0302379124244836	2.301132385895779	2.022952108034072	2.457169129998001	1.9572881315628843	0.7652686641106986	0.778382849030434	1.8487563696751956	1.4360961162620074	1.6414020244715475	1.6106735779337487	1.6618521805830282	1.7533420483593143	1.7072140577625043	1.5799331531641279	1.428434434371921	1.3938224754789648
1796817841	1.5353561565766825	1.5612754621107328	1.6230907407934088	3.1115964254428694	3.1413062519065766	3.071043040712634	3.0552743070619792	3.1612716531273573	1.8679126926615224	3.06503855951641	0.5180811487272035	0.0	0.5107489838308632	0.31108521739689005	0.3873346281742319	1.538404657270202	1.288203333119049	0.5070351777677575	0.5849352387143509	0.46421926154546267	0.43922856155971307	0.43695855119507615	2.56359963713845	2.531105364526348	2.7961373729974075	0.5057941284621694	0.9609787274919928	0.8790516362424652	2.0356354915613406	2.1589599791830874	2.3619715057802293	2.0759679751521936	2.2039225163894387	2.255667041703865	2.5693029632455726	2.393577120528934	2.053931014029527	0.8430714844322108	0.7276346740805479	1.6243527260459663	1.3931420075112089	1.4983150116343653	1.4622920815304696	1.4844218626678212	1.6424509084934256	1.5312477323519869	1.474469065551103	1.2212960359322222	1.2398829504949593
1796818119	1.4783253336812894	1.5412566519381747	1.7329177958615931	2.7517953884482433	2.7577421861220186	2.643822377022491	2.715574293998764	2.8008471000757362	1.4236959173942758	2.7056022827595965	0.41545091908280884	0.5107489838308632	0.0	0.4148472438950835	0.49883541863596076	1.9410999420094854	1.6694146611481553	0.6468942260567452	0.5998585280945647	0.519817724685306	0.4907327764490674	0.42069259132523373	2.232207582453945	2.1812843410806515	2.4615199790982807	0.6720064353818779	0.9270219735673526	0.789380043968564	1.9028083160070013	1.9686317108752402	2.2892141328364763	1.9288603704927685	1.946481221568825	2.2416139825949224	2.232713142456846	2.3394279276332726	1.810358177829216	0.6220509748075107	0.6756747950131228	1.9502134437272904	1.3678669225150877	1.6662044367922297	1.733163114955578	1.7884349419164014	1.5320376715872206	1.54718552667423	1.607227401789803	1.360104676790171	1.3400980981285346
1797505019	1.4849388056862773	1.5358433628930654	1.643319681716354	2.862598056910557	2.8711648817123567	2.8498651830760307	2.8239040885024287	2.9113015385388246	1.8512091525734964	2.809603965905808	0.44628240333554775	0.31108521739689005	0.4148472438950835	0.0	0.3641761855646608	1.91428134416227	1.65042267875374	0.5862941639444175	0.5611079666526249	0.4359534999158613	0.426761054859357	0.43288336675972383	2.3734358020081245	2.3552015106321385	2.6123429637313107	0.5804402822080411	0.8508475921555345	0.7787138934802004	2.058998465572439	2.1334942507707524	2.3746417378720834	2.0874223095210205	2.231725893991945	2.324060922926018	2.5321751799661323	2.4249187364014984	1.7725624795104555	0.8064237387844287	0.650195590463226	1.7688677553147636	1.2604420961605876	1.424446815173543	1.5876649881362694	1.5300100456435881	1.5547336003063488	1.549909505644613	1.4286111203801102	1.183322540206707	1.1635462050021907
1827516355	1.449262174664938	1.4787554114983763	1.5633222955007897	2.550994931158994	2.5797471694815326	2.50456492183214	2.5284240793881696	2.6135566883255894	1.7609966462000721	2.5299310212997015	0.481903235808414	0.3873346281742319	0.49883541863596076	0.3641761855646608	0.0	1.9870333204651132	1.6620430201869725	0.5731097882174667	0.5430279039368217	0.46191038069349644	0.4308340693992687	0.41864278608560523	2.073065953638933	2.046770289746926	2.288574016105086	0.6177855328038536	0.906723277021022	0.8071143838801873	2.3258187815506366	2.414904316792677	2.657016601850346	2.3195546488189276	2.436837036034716	2.460349779627225	2.94117444172268	2.6738722700974593	1.7301126397537574	0.8108239520671296	0.6783414765088686	1.8836337636143934	1.4192988311820178	1.5187650747944537	1.7231926838099565	1.6045500345962318	1.642325799727665	1.6743965786104857	1.550909141295149	1.355378459611843	1.3519905611164005
666135689	3.1362664838498238	3.2007668157393097	3.1003781435616276	5.625306637008502	5.688369870919343	5.545567871401763	5.562636374232713	5.677057498524474	3.9498909340086	5.642108769465007	1.7482966872253036	1.538404657270202	1.9410999420094854	1.91428134416227	1.9870333204651132	0.0	0.5559134732471148	1.4270031887337618	1.0805609706241965	1.076521690962659	2.607830313821231	2.6569798388714165	4.999938289206404	4.899127083719417	5.221887997428246	2.0422141069606043	2.740946709653378	2.7380177280483613	2.785917284469598	2.7000620519590783	2.8812905195461895	2.5843564466116535	2.460914793857087	2.896121748983538	3.3279848772609473	3.1050886052815874	5.135518728179485	1.427702200375853	1.7583788733523975	1.6257904828460337	2.1576117743930725	1.5155876624688662	1.6513693732550143	1.7099860113929852	3.3440701501347205	3.1960389439833725	2.4663290323847122	2.303793900214002	2.442238843495342
1703683361	2.637320536927387	2.692346177953154	2.548844778249523	5.304263688832932	5.339838470522598	5.357905332102983	5.2053372250275105	5.352287076951062	3.770331108961966	5.28788340334036	1.5346447455543029	1.288203333119049	1.6694146611481553	1.65042267875374	1.6620430201869725	0.5559134732471148	0.0	2.0928630252808857	2.143072586151505	1.5107303340045424	2.272976022468446	2.2960390627850353	4.658395913150634	4.585930124874886	4.899164490184293	1.63909772185488	2.4652415240190617	2.4016214875498503	2.7078231017049466	2.6625597677572994	2.683145488976832	2.500032051994605	2.421353007623826	2.5752565877244935	3.302990228003215	2.8361668151862123	4.582347603262321	2.3477936338552188	2.795944043475395	2.234196819665756	2.0208630748885668	2.3320742210787713	2.1987058189849806	2.2765646291962183	3.1030884570624604	2.9569101715503474	2.214841144979477	2.0975121182320255	2.2123772176558116
544021095	0.5361801862748812	0.5824401181889263	0.514089733703872	1.5976673152160739	1.7116145111389216	1.7355032829989112	1.5120326882397213	1.559807593927427	1.2097145747436293	1.60296501451113	0.5372908546112306	0.5070351777677575	0.6468942260567452	0.5862941639444175	0.5731097882174667	1.4270031887337618	2.0928630252808857	0.0	0.799792870779307	0.5686990491318291	0.5280420026397963	0.5872983769071519	1.2013660852264456	1.2081720745519837	1.2593285506472522	0.959458142413438	0.6042573182200855	0.585741799095879	1.6472076745939066	1.6001181534439246	1.8425425403529678	1.6191351019111144	1.5679066977989986	1.7879554211387565	1.9066891695828492	1.8715813432846458	1.4536342222694578	1.1606334140288899	0.6908393793514537	1.9036396125795234	1.6498101349003886	1.8458383156972817	1.569562948336656	1.80100507186957	1.5658498586313023	1.7096421837287714	1.0511660961529483	0.9309360373395047	0.928569215030061
574037266	1.0698520475729825	1.1112272808210488	1.09482554677607	2.120745291256476	2.1033217768532158	2.104039619916248	2.0922244145056412	2.1999503121995825	1.3670579733129282	2.0940971308825684	0.5042364900655265	0.5849352387143509	0.5998585280945647	0.5611079666526249	0.5430279039368217	1.0805609706241965	2.143072586151505	0.799792870779307	0.0	1.2694919704441794	0.8273845424555986	0.8441694314756082	1.7369617270186122	1.7032228927860629	1.9082335922794418	0.921372983818301	0.7774691073555865	0.8095376420009994	1.8684284115366214	1.8030159261616032	2.043207152868199	1.7742839709979787	1.7996366819941594	2.0269753686198886	2.2339642945204212	2.058463452871802	1.885873824810195	0.8730994296406096	1.140032283709321	2.648402788274454	1.5712693519056815	1.9261407104932549	2.597864604600268	2.3908766882189307	1.6819427495464894	1.8280644274203617	1.0726547294975344	0.9973260282243661	1.0080983613179695
1640594274	0.624130240753368	0.6283576374623931	0.746896972734904	1.8794830363207868	1.964309516141425	1.9573346223026469	1.820514978378039	1.8573894624025635	1.2286105254103328	1.870512343277298	0.4607435079519831	0.46421926154546267	0.519817724685306	0.4359534999158613	0.46191038069349644	1.076521690962659	1.5107303340045424	0.5686990491318291	1.2694919704441794	0.0	0.46820163437587914	0.5124218679843973	1.3114392036709865	1.2669032812490575	1.5000384832203393	0.8525230612372547	0.5710147322419551	0.5097490316510968	1.3184166616407786	1.3606681882816458	1.5902620610402385	1.315846322822719	1.3691279810208192	1.5467737893587414	1.7158370239665999	1.6377766630887622	1.8264050984424158	0.7314297039043007	1.0009558961711023	1.536201862293292	1.1506933629101763	1.390255379678723	1.3413100191756364	1.386895834800884	1.3315351519008904	1.3011591400448606	0.585487928050491	0.5672580089701165	0.483437374016838
1828206773	0.5383891431254205	0.5656361677601703	0.613254377938818	1.6713106946425587	1.7719293998076227	1.7904860179708406	1.5945334698279339	1.6729014467848171	1.254295551927054	1.6723218900105583	0.4415058748116485	0.43922856155971307	0.4907327764490674	0.426761054859357	0.4308340693992687	2.607830313821231	2.272976022468446	0.5280420026397963	0.8273845424555986	0.46820163437587914	0.0	0.339317732133257	1.1852614770634737	1.090918772571362	1.3069135305558666	0.6670700248164843	0.5009715562490082	0.4243857093213128	1.5478719737139521	1.5585493873811926	1.7657057434231573	1.5389651512810483	1.579829289951237	1.7636770621560702	1.80239353493657	1.7558833031369183	1.6108593487595853	1.4477410136983961	0.5483021991030067	1.7364813384361701	1.2666721640817955	1.436180163836008	1.5052654256659375	1.557897086999958	1.462062525833728	1.433175678605986	0.8218491609828934	0.7791083028446933	0.6913640766031195
5813055048	0.4790350185098176	0.485227865546159	0.5626460499040902	1.7312382114952287	1.8308966653980248	1.8137839359425127	1.642993102841639	1.690816083172587	1.2596044117597447	1.7051603058882676	0.4422199552643515	0.43695855119507615	0.42069259132523373	0.43288336675972383	0.41864278608560523	2.6569798388714165	2.2960390627850353	0.5872983769071519	0.8441694314756082	0.5124218679843973	0.339317732133257	0.0	1.2113998112711746	1.1156335185662927	1.3271463257258613	0.7387560889750406	0.49886057364988484	0.4022547926333984	1.6328941116091256	1.6434367213469223	1.8126638975902538	1.607226782827444	1.6423653663457587	1.7809264169157952	1.882483139026507	1.7941138031456323	1.5688350809358773	1.3040144024485398	0.5412006234783221	1.855973852158872	1.311944709112745	1.4952175567363122	1.598550767267643	1.6482566282851505	1.4235184926246598	1.5808520923074738	0.8680237875743136	0.7789549207527717	0.7476090801347989
1857825571	2.299500753818521	1.3451701041250532	2.5707063273682165	0.5140998609656918	0.604858517487015	0.7414157741132553	0.46454133093171246	0.4878525177273952	0.7509201413988867	0.5523504829484024	2.2760143166872635	2.56359963713845	2.232207582453945	2.3734358020081245	2.073065953638933	4.999938289206404	4.658395913150634	1.2013660852264456	1.7369617270186122	1.3114392036709865	1.1852614770634737	1.2113998112711746	0.0	0.3767328078331284	0.3397666422363196	1.6692440166019236	1.438456893301823	1.414194924793774	3.1574705594597	3.558024194649132	3.441329606181979	3.516319311972138	3.85644758579975	3.160480513603166	2.431317136369204	3.197695141861257	0.675296159952291	1.1102967685389298	0.8861631919373143	2.2723995997762154	1.4858676411159648	1.5239420097014271	2.210957742863829	1.937380721317527	1.662078153052513	1.6501043712538441	3.3064059210291425	2.894811038018872	2.937227542884974
1858171399	1.3015321638131911	1.3384291330953115	1.2816592911010452	0.6349430690295106	0.7602572874912752	0.7278454527132076	0.6540248341989134	0.6358141963022725	0.8509924625587988	0.6921503064502645	2.2226692013419616	2.531105364526348	2.1812843410806515	2.3552015106321385	2.046770289746926	4.899127083719417	4.585930124874886	1.2081720745519837	1.7032228927860629	1.2669032812490575	1.090918772571362	1.1156335185662927	0.3767328078331284	0.0	0.3629496829099844	1.6493656593381667	1.437160495571698	1.3745737937234694	2.772195861388928	3.116328095009578	3.0450550404027634	3.0415063089498573	3.4408845570355484	2.1636623375891757	2.341984275014363	2.1668486599728918	0.8480335163226165	1.2235812038212186	0.8797852196288589	2.2069223974244228	1.3572016662937023	1.4188015053195089	2.1150418018651904	1.8444950182811781	1.5265276155253824	1.5064643759646177	1.6226281352105236	1.719960197658934	1.6577405625569848
5813039471	1.4176130051960323	1.4736121277216099	1.3669026044880346	0.4454628667042404	0.6050545755414483	0.5613504433963106	0.4786373992735349	0.4492807488625089	0.792839919548084	0.556917146049749	2.4858068046473076	2.7961373729974075	2.4615199790982807	2.6123429637313107	2.288574016105086	5.221887997428246	4.899164490184293	1.2593285506472522	1.9082335922794418	1.5000384832203393	1.3069135305558666	1.3271463257258613	0.3397666422363196	0.3629496829099844	0.0	1.7617922085324589	1.531001205910694	1.5249796872306363	3.0855215688282236	3.465379515264129	3.3719172939642887	3.443330704053386	3.7651948724594675	2.4004325540564713	2.601356416105089	2.4661603221104365	0.6866010117756135	1.2121835898001854	0.9841364531513382	2.4194881011050433	1.650894211503269	1.6720601944684665	2.3789309004192942	2.1352275918896004	1.834266429167358	1.813288426409834	1.834911885441356	1.9566173202690533	1.850564030169477
5813056596	0.7006457711477838	0.7029547178526968	0.7862496148946413	2.1494459344532144	2.2690061162685664	2.24338655498844	2.0568379192306807	2.1074352182829883	1.6614898704353815	2.1604702470625288	0.6422319743441813	0.5057941284621694	0.6720064353818779	0.5804402822080411	0.6177855328038536	2.0422141069606043	1.63909772185488	0.959458142413438	0.921372983818301	0.8525230612372547	0.6670700248164843	0.7387560889750406	1.6692440166019236	1.6493656593381667	1.7617922085324589	0.0	0.8426914229027103	0.7300109666959437	1.6047972710426726	1.6075723289915775	1.748209782363233	1.518446475749028	1.604600123603824	1.6472933557789882	1.8703500697709945	1.7585726814050016	2.0525822239955556	2.0401754397293463	0.7882004429752697	1.3767400579787912	1.0851785678751669	1.116675563360422	1.2952114192594195	1.213391102090872	1.5417955651536321	1.614613306962021	0.8750098903090021	0.7807836777244098	0.8113808791654564
1700937093	0.6715011477477111	0.7693476549647446	0.9374742543600264	1.7788526216806997	1.8580689769706171	1.8903716153722991	1.7659847152266632	1.7071948277499418	2.0239600689029995	1.7580981001487563	0.9803614386270257	0.9609787274919928	0.9270219735673526	0.8508475921555345	0.906723277021022	2.740946709653378	2.4652415240190617	0.6042573182200855	0.7774691073555865	0.5710147322419551	0.5009715562490082	0.49886057364988484	1.438456893301823	1.437160495571698	1.531001205910694	0.8426914229027103	0.0	0.35121349464949814	1.7641973985344772	1.8625955409602395	1.9706665072038572	1.7997994459166238	1.944252221443037	1.9137475698299047	2.097893638784793	1.928158062262365	1.6391802382480836	1.3682096682919287	0.5317032057835591	1.6362542930630897	0.7905743039258648	0.9219428708337767	1.3797950341278067	1.3422828389476635	0.97056038699249	1.1159729403127465	0.8223197860394701	0.6793569386274445	0.6603323704107997
1700946301	0.6471805643952149	0.7339733158914529	0.8902743608659135	1.7955169940782987	1.8980560533806308	1.9275076204912858	1.7723790941732918	1.746123832703259	2.212165663144724	1.7715611466614138	0.9195826765660073	0.8790516362424652	0.789380043968564	0.7787138934802004	0.8071143838801873	2.7380177280483613	2.4016214875498503	0.585741799095879	0.8095376420009994	0.5097490316510968	0.4243857093213128	0.4022547926333984	1.414194924793774	1.3745737937234694	1.5249796872306363	0.7300109666959437	0.35121349464949814	0.0	1.804555734317396	1.919136447234789	2.0591720363821135	1.8271974024641635	1.9626799470282403	1.927366658859976	2.13821350590479	1.9851610586364792	1.5181369462535323	1.5364940808603977	0.5241048105616338	1.6535012322857752	0.8781638769868727	1.0924214325301178	1.3979261030308434	1.4156980520640963	1.03986662984398	1.2147328496992504	0.8072912912918822	0.6706699662908838	0.6593791484138417
788648194	1.8186148351545215	1.7774167666200231	1.8385438735363022	3.2970639132758497	3.3307900531194843	2.876350887157892	3.26222582403627	3.230164191578309	1.1893167340475586	3.343312212344885	2.07540513226794	2.0356354915613406	1.9028083160070013	2.058998465572439	2.3258187815506366	2.785917284469598	2.7078231017049466	1.6472076745939066	1.8684284115366214	1.3184166616407786	1.5478719737139521	1.6328941116091256	3.1574705594597	2.772195861388928	3.0855215688282236	1.6047972710426726	1.7641973985344772	1.804555734317396	0.0	0.5233712186952537	0.415618835592926	0.4504999064026775	0.5290401254312851	0.618379685148973	0.3693793675657454	0.5152040099539439	2.6665784973344375	1.8000370550080076	1.4060827652516201	0.8570977221305446	1.4271246870678127	1.0489434552041352	0.6600935286691382	0.7172448890386682	0.9827633501130753	0.6587342141259067	1.4935300682623711	1.567324773161753	1.54667652376549
1756579280	1.827654013457222	1.7932959321291788	1.8835115735968224	3.1872363143115527	3.6915960082514556	3.181488019025112	3.6515783868835805	3.597440545542057	1.1654039228704018	3.6842084054821727	2.078645584991734	2.1589599791830874	1.9686317108752402	2.1334942507707524	2.414904316792677	2.7000620519590783	2.6625597677572994	1.6001181534439246	1.8030159261616032	1.3606681882816458	1.5585493873811926	1.6434367213469223	3.558024194649132	3.116328095009578	3.465379515264129	1.6075723289915775	1.8625955409602395	1.919136447234789	0.5233712186952537	0.0	0.5419827675548564	0.39408603175258566	0.42155200512019975	0.6925038495489148	0.5637611225034568	0.6182140891242464	2.7832771026242393	1.6966172260342518	1.4316924882232105	0.9321190970788402	1.6751646994378537	1.2536796629073221	0.8023868316910441	0.8247096356559128	1.2183231000565724	0.7606287999085568	1.6181570306798847	1.6482970169295563	1.6368534401594785
1793014716	1.9979576625877176	1.9469369592290455	1.9953306687595187	3.4493318384735745	3.617013238348453	3.1390689735773973	3.5545283203684	3.51220694247952	1.2418755313387058	3.60043933561793	2.3812669820846537	2.3619715057802293	2.2892141328364763	2.3746417378720834	2.657016601850346	2.8812905195461895	2.683145488976832	1.8425425403529678	2.043207152868199	1.5902620610402385	1.7657057434231573	1.8126638975902538	3.441329606181979	3.0450550404027634	3.3719172939642887	1.748209782363233	1.9706665072038572	2.0591720363821135	0.415618835592926	0.5419827675548564	0.0	0.36564650043645786	0.5441262665621611	0.6455269575546524	0.5090188124287297	0.5704291727088102	2.737060116152263	1.9011432209524821	1.5499779512851897	0.7888017804799213	1.5587565043367226	1.1004407440671262	0.6895677810783631	0.7270197572881297	1.1119222386965855	0.685775727833538	1.7750602754965308	1.8276733156999747	1.8090712372665194
1793351401	1.7372166083205176	1.6818376237680577	1.7267669413015139	3.23583566636159	3.6066917056454644	3.1120066911356754	3.58686650577995	3.5417903811655966	1.138764078212804	3.673974164813172	2.050855260825956	2.0759679751521936	1.9288603704927685	2.0874223095210205	2.3195546488189276	2.5843564466116535	2.500032051994605	1.6191351019111144	1.7742839709979787	1.315846322822719	1.5389651512810483	1.607226782827444	3.516319311972138	3.0415063089498573	3.443330704053386	1.518446475749028	1.7997994459166238	1.8271974024641635	0.4504999064026775	0.39408603175258566	0.36564650043645786	0.0	0.4499212148528258	0.5585411438716937	0.4925680351121919	0.4719244933972111	2.795948144215699	1.7323294930460382	1.3704467428453235	0.8439088329656821	1.616607846208933	1.1698002375553882	0.7038823124944253	0.828257144052886	1.2018633892164814	0.6527220045517628	1.5535981679357165	1.6106846705672584	1.6242931642938676
5813024710	1.9095789520328923	1.8757037493643833	1.9461534707139718	3.8421710815237984	3.9113154649102047	3.3970024716189418	3.9666108235353548	3.8300868368693073	1.2525572677573835	3.963820553737257	2.0302379124244836	2.2039225163894387	1.946481221568825	2.231725893991945	2.436837036034716	2.460914793857087	2.421353007623826	1.5679066977989986	1.7996366819941594	1.3691279810208192	1.579829289951237	1.6423653663457587	3.85644758579975	3.4408845570355484	3.7651948724594675	1.604600123603824	1.944252221443037	1.9626799470282403	0.5290401254312851	0.42155200512019975	0.5441262665621611	0.4499212148528258	0.0	0.6145969202814215	0.7294840122788125	0.5413191861998113	3.00396966321118	1.7189533989194061	1.5151110028098687	0.8976961149058766	1.800081603223079	1.3834883058212233	0.6783554098623179	0.787738331313802	1.3631025547350897	0.7783664436764007	1.6841128540736963	1.8049400527276414	1.7720028105280778
1734420152	1.8680312798037044	1.8133099358825566	1.5911223664475267	2.8854111824932858	3.028029895256016	2.9058689189972764	2.779477235994419	2.8387348714366327	1.3305448531428021	2.881319335607677	2.301132385895779	2.255667041703865	2.2416139825949224	2.324060922926018	2.460349779627225	2.896121748983538	2.5752565877244935	1.7879554211387565	2.0269753686198886	1.5467737893587414	1.7636770621560702	1.7809264169157952	3.160480513603166	2.1636623375891757	2.4004325540564713	1.6472933557789882	1.9137475698299047	1.927366658859976	0.618379685148973	0.6925038495489148	0.6455269575546524	0.5585411438716937	0.6145969202814215	0.0	0.6178690256663355	0.4743548029451702	2.665894536124488	2.002522004334801	1.5480910621174713	0.8463131951514559	1.6167983367782142	1.2653925258637075	0.6608891387886472	0.7548060073942181	1.0980717609635537	0.7915827997792777	1.8607127414283258	1.7490039102360762	1.7359179615466769
5813038793	1.6067598490265729	1.662041266653988	1.8026584457392167	2.954144711257991	3.019048101800318	2.92310501522725	2.877670597750445	2.8654507912466265	1.3320045816635888	2.9018314940617222	2.022952108034072	2.5693029632455726	2.232713142456846	2.5321751799661323	2.94117444172268	3.3279848772609473	3.302990228003215	1.9066891695828492	2.2339642945204212	1.7158370239665999	1.80239353493657	1.882483139026507	2.431317136369204	2.341984275014363	2.601356416105089	1.8703500697709945	2.097893638784793	2.13821350590479	0.3693793675657454	0.5637611225034568	0.5090188124287297	0.4925680351121919	0.7294840122788125	0.6178690256663355	0.0	0.5570929330220816	2.721865223460868	2.0229167192927817	1.7071931909123856	0.9790605954142163	1.7574827125038468	1.1030000547454637	0.7479514791412888	0.7974924347534723	0.8268651198264927	0.8430429442755808	2.1550125297371907	1.8741928102228125	1.9452441772253994
5813039465	1.8985807309200913	1.8689349931684665	1.9473089211586427	2.968761438676516	3.3925930841789724	2.962436727630373	2.874594983903591	3.298776769432583	1.2924801946259359	2.9572194721313343	2.457169129998001	2.393577120528934	2.3394279276332726	2.4249187364014984	2.6738722700974593	3.1050886052815874	2.8361668151862123	1.8715813432846458	2.058463452871802	1.6377766630887622	1.7558833031369183	1.7941138031456323	3.197695141861257	2.1668486599728918	2.4661603221104365	1.7585726814050016	1.928158062262365	1.9851610586364792	0.5152040099539439	0.6182140891242464	0.5704291727088102	0.4719244933972111	0.5413191861998113	0.4743548029451702	0.5570929330220816	0.0	2.606102488403328	2.018610393463854	1.5316529933364278	0.8748153675711094	1.6013543926697025	1.2576063667548658	0.7158902429249426	0.7794754451550757	0.9515497129451169	0.6882333881128937	1.741187373076354	1.787469835566198	1.8266358798945699
1609542060	1.460372600327489	1.438736043244389	1.5005585425819858	0.46273188040006163	0.46141662637196507	0.6536694913250748	0.47884587459464883	0.49951712103530194	1.4089376926440658	0.48610236471063684	1.9572881315628843	2.053931014029527	1.810358177829216	1.7725624795104555	1.7301126397537574	5.135518728179485	4.582347603262321	1.4536342222694578	1.885873824810195	1.8264050984424158	1.6108593487595853	1.5688350809358773	0.675296159952291	0.8480335163226165	0.6866010117756135	2.0525822239955556	1.6391802382480836	1.5181369462535323	2.6665784973344375	2.7832771026242393	2.737060116152263	2.795948144215699	3.00396966321118	2.665894536124488	2.721865223460868	2.606102488403328	0.0	1.7806772780169249	1.0631979935577436	2.9760504791397246	1.9852542069580066	2.04897335505275	2.586439789082763	2.6667777354009634	2.1544412385613687	2.192277775778051	2.08697730644346	1.949535360781978	1.8194390670834024
1670934213	1.0071265648771752	1.0573493419422493	1.107699113493282	1.1320533775465742	1.09577057212294	1.1865161996541334	1.1058914347918247	1.1048246063990128	0.864771066994621	1.074974847328292	0.7652686641106986	0.8430714844322108	0.6220509748075107	0.8064237387844287	0.8108239520671296	1.427702200375853	2.3477936338552188	1.1606334140288899	0.8730994296406096	0.7314297039043007	1.4477410136983961	1.3040144024485398	1.1102967685389298	1.2235812038212186	1.2121835898001854	2.0401754397293463	1.3682096682919287	1.5364940808603977	1.8000370550080076	1.6966172260342518	1.9011432209524821	1.7323294930460382	1.7189533989194061	2.002522004334801	2.0229167192927817	2.018610393463854	1.7806772780169249	0.0	1.8881850857452616	2.1098028247477276	1.982745702494188	2.0833184614448133	1.8118746189462602	1.9470404666674717	1.7833294280517027	1.878959184123449	1.6246518375992347	1.3571379713813023	1.3358804605286438
693483018	0.38894445905235947	0.4203885838079215	0.42442981201494595	1.3047085277880155	1.4053390255888658	1.4270705871714684	1.2238355722276781	1.2694697851671641	0.95762098706857	1.269636675061616	0.778382849030434	0.7276346740805479	0.6756747950131228	0.650195590463226	0.6783414765088686	1.7583788733523975	2.795944043475395	0.6908393793514537	1.140032283709321	1.0009558961711023	0.5483021991030067	0.5412006234783221	0.8861631919373143	0.8797852196288589	0.9841364531513382	0.7882004429752697	0.5317032057835591	0.5241048105616338	1.4060827652516201	1.4316924882232105	1.5499779512851897	1.3704467428453235	1.5151110028098687	1.5480910621174713	1.7071931909123856	1.5316529933364278	1.0631979935577436	1.8881850857452616	0.0	1.7706461122381123	1.5966024997035262	1.6805788159361943	1.4375452771917763	1.5762871077397915	1.1624485474954716	1.3546538395898966	0.9582266664499137	0.8403060165005077	0.8150134656109435
542634818	1.8075585304759463	1.8615354064541405	1.9290748345953337	2.9052879665811826	3.060290990102982	2.9596991588756683	2.8039778346042543	2.8804893675935053	2.2463243390115006	2.9202976256250857	1.8487563696751956	1.6243527260459663	1.9502134437272904	1.7688677553147636	1.8836337636143934	1.6257904828460337	2.234196819665756	1.9036396125795234	2.648402788274454	1.536201862293292	1.7364813384361701	1.855973852158872	2.2723995997762154	2.2069223974244228	2.4194881011050433	1.3767400579787912	1.6362542930630897	1.6535012322857752	0.8570977221305446	0.9321190970788402	0.7888017804799213	0.8439088329656821	0.8976961149058766	0.8463131951514559	0.9790605954142163	0.8748153675711094	2.9760504791397246	2.1098028247477276	1.7706461122381123	0.0	0.7798089884994253	0.6363592632923788	0.45553701405357483	0.3727054064285932	1.0257551572371757	0.9995883398744693	1.1513467306706524	1.2997274808491042	1.3611141321588922
630714299	1.2885942413045994	1.327909706845029	1.5389239066329687	2.1087978687967164	2.2169717870473393	2.091200314192961	2.0282200472633254	2.050747778614861	1.5802947369765665	2.0748884619722228	1.4360961162620074	1.3931420075112089	1.3678669225150877	1.2604420961605876	1.4192988311820178	2.1576117743930725	2.0208630748885668	1.6498101349003886	1.5712693519056815	1.1506933629101763	1.2666721640817955	1.311944709112745	1.4858676411159648	1.3572016662937023	1.650894211503269	1.0851785678751669	0.7905743039258648	0.8781638769868727	1.4271246870678127	1.6751646994378537	1.5587565043367226	1.616607846208933	1.800081603223079	1.6167983367782142	1.7574827125038468	1.6013543926697025	1.9852542069580066	1.982745702494188	1.5966024997035262	0.7798089884994253	0.0	0.3361241503026092	0.7993085630996346	0.6536565258755254	1.075413971484487	1.013644400413898	0.7175331492473762	0.513922373535647	0.5404311202339147
5901222910	1.4157325774613845	1.5373846743101491	1.6664352338352686	2.1051269606301446	2.250594172676593	2.118857037820665	2.04522055736076	2.063162619821783	1.7606787174390612	2.0897267266728705	1.6414020244715475	1.4983150116343653	1.6662044367922297	1.424446815173543	1.5187650747944537	1.5155876624688662	2.3320742210787713	1.8458383156972817	1.9261407104932549	1.390255379678723	1.436180163836008	1.4952175567363122	1.5239420097014271	1.4188015053195089	1.6720601944684665	1.116675563360422	0.9219428708337767	1.0924214325301178	1.0489434552041352	1.2536796629073221	1.1004407440671262	1.1698002375553882	1.3834883058212233	1.2653925258637075	1.1030000547454637	1.2576063667548658	2.04897335505275	2.0833184614448133	1.6805788159361943	0.6363592632923788	0.3361241503026092	0.0	0.716108152446081	0.5932533320013936	1.0060484055138859	0.9257687812515178	0.8666616921536175	0.8215168228803955	0.8886805748876907
755518957	1.5873613566799398	1.6190770787849018	1.6375564818212072	2.8584577135588556	2.986040604422877	2.8664907477101544	2.76033984576766	2.8128181815686237	2.0609384881293793	2.858162926796342	1.6106735779337487	1.4622920815304696	1.733163114955578	1.5876649881362694	1.7231926838099565	1.6513693732550143	2.1987058189849806	1.569562948336656	2.597864604600268	1.3413100191756364	1.5052654256659375	1.598550767267643	2.210957742863829	2.1150418018651904	2.3789309004192942	1.2952114192594195	1.3797950341278067	1.3979261030308434	0.6600935286691382	0.8023868316910441	0.6895677810783631	0.7038823124944253	0.6783554098623179	0.6608891387886472	0.7479514791412888	0.7158902429249426	2.586439789082763	1.8118746189462602	1.4375452771917763	0.45553701405357483	0.7993085630996346	0.716108152446081	0.0	0.5413304936130835	0.8673480188313042	0.7764456903077509	1.000285620788097	1.1175738738301852	1.1881205649611668
573333835	1.4907689576450744	1.621627427320993	1.7046590355235598	2.62179946100102	2.761876511525223	2.653005396845837	2.549398842172126	2.609389212173264	1.9750161759477871	2.6098287716133024	1.6618521805830282	1.4844218626678212	1.7884349419164014	1.5300100456435881	1.6045500345962318	1.7099860113929852	2.2765646291962183	1.80100507186957	2.3908766882189307	1.386895834800884	1.557897086999958	1.6482566282851505	1.937380721317527	1.8444950182811781	2.1352275918896004	1.213391102090872	1.3422828389476635	1.4156980520640963	0.7172448890386682	0.8247096356559128	0.7270197572881297	0.828257144052886	0.787738331313802	0.7548060073942181	0.7974924347534723	0.7794754451550757	2.6667777354009634	1.9470404666674717	1.5762871077397915	0.3727054064285932	0.6536565258755254	0.5932533320013936	0.5413304936130835	0.0	0.8207820123379532	0.8026041667092803	0.9528039773768491	1.0919720650805311	1.1393403947261023
635416407	1.3400972537150226	1.3810997333497712	1.5972370682091648	2.3258806693014074	2.4458861508796823	2.3138003441339206	2.235447202525921	2.2757631373267055	1.4796855782911296	2.2949179147684458	1.7533420483593143	1.6424509084934256	1.5320376715872206	1.5547336003063488	1.642325799727665	3.3440701501347205	3.1030884570624604	1.5658498586313023	1.6819427495464894	1.3315351519008904	1.462062525833728	1.4235184926246598	1.662078153052513	1.5265276155253824	1.834266429167358	1.5417955651536321	0.97056038699249	1.03986662984398	0.9827633501130753	1.2183231000565724	1.1119222386965855	1.2018633892164814	1.3631025547350897	1.0980717609635537	0.8268651198264927	0.9515497129451169	2.1544412385613687	1.7833294280517027	1.1624485474954716	1.0257551572371757	1.075413971484487	1.0060484055138859	0.8673480188313042	0.8207820123379532	0.0	0.44763717601438513	0.6979975950638061	0.6384204516956713	0.6379950558365742
697485362	1.3769209622395924	1.4272472956326876	1.5935058139532525	2.2824073446284427	2.4026107766082876	2.2757567985257454	2.194631577127004	2.245555200919503	1.4771576048097106	2.256968677980054	1.7072140577625043	1.5312477323519869	1.54718552667423	1.549909505644613	1.6743965786104857	3.1960389439833725	2.9569101715503474	1.7096421837287714	1.8280644274203617	1.3011591400448606	1.433175678605986	1.5808520923074738	1.6501043712538441	1.5064643759646177	1.813288426409834	1.614613306962021	1.1159729403127465	1.2147328496992504	0.6587342141259067	0.7606287999085568	0.685775727833538	0.6527220045517628	0.7783664436764007	0.7915827997792777	0.8430429442755808	0.6882333881128937	2.192277775778051	1.878959184123449	1.3546538395898966	0.9995883398744693	1.013644400413898	0.9257687812515178	0.7764456903077509	0.8026041667092803	0.44763717601438513	0.0	0.8082453552068386	0.8071155844544391	0.7887524395444655
788306624	2.554259890266846	2.380853018586466	2.3593670951424968	2.2301392484452194	2.367711972750074	3.3861121788358233	2.1615379070686136	2.1865104705513017	2.622819697119713	2.202171691491737	1.5799331531641279	1.474469065551103	1.607227401789803	1.4286111203801102	1.550909141295149	2.4663290323847122	2.214841144979477	1.0511660961529483	1.0726547294975344	0.585487928050491	0.8218491609828934	0.8680237875743136	3.3064059210291425	1.6226281352105236	1.834911885441356	0.8750098903090021	0.8223197860394701	0.8072912912918822	1.4935300682623711	1.6181570306798847	1.7750602754965308	1.5535981679357165	1.6841128540736963	1.8607127414283258	2.1550125297371907	1.741187373076354	2.08697730644346	1.6246518375992347	0.9582266664499137	1.1513467306706524	0.7175331492473762	0.8666616921536175	1.000285620788097	0.9528039773768491	0.6979975950638061	0.8082453552068386	0.0	0.33929529428592375	0.30155224002005204
1764091241	2.2205706843011725	2.10770250299661	2.0927391682224163	2.321694892994459	2.4374708779614997	2.9166621496879803	2.2517432873982774	2.286919182756523	2.252036706309288	2.2811546373824627	1.428434434371921	1.2212960359322222	1.360104676790171	1.183322540206707	1.355378459611843	2.303793900214002	2.0975121182320255	0.9309360373395047	0.9973260282243661	0.5672580089701165	0.7791083028446933	0.7789549207527717	2.894811038018872	1.719960197658934	1.9566173202690533	0.7807836777244098	0.6793569386274445	0.6706699662908838	1.567324773161753	1.6482970169295563	1.8276733156999747	1.6106846705672584	1.8049400527276414	1.7490039102360762	1.8741928102228125	1.787469835566198	1.949535360781978	1.3571379713813023	0.8403060165005077	1.2997274808491042	0.513922373535647	0.8215168228803955	1.1175738738301852	1.0919720650805311	0.6384204516956713	0.8071155844544391	0.33929529428592375	0.0	0.29650344776272874
5813039235	2.2423934282251925	2.095284477622929	2.086744517021758	2.203297917248184	3.0794854629239907	2.9314924479432234	3.1593850336816405	3.0414442923290146	2.3470490587431745	3.1857429450274677	1.3938224754789648	1.2398829504949593	1.3400980981285346	1.1635462050021907	1.3519905611164005	2.442238843495342	2.2123772176558116	0.928569215030061	1.0080983613179695	0.483437374016838	0.6913640766031195	0.7476090801347989	2.937227542884974	1.6577405625569848	1.850564030169477	0.8113808791654564	0.6603323704107997	0.6593791484138417	1.54667652376549	1.6368534401594785	1.8090712372665194	1.6242931642938676	1.7720028105280778	1.7359179615466769	1.9452441772253994	1.8266358798945699	1.8194390670834024	1.3358804605286438	0.8150134656109435	1.3611141321588922	0.5404311202339147	0.8886805748876907	1.1881205649611668	1.1393403947261023	0.6379950558365742	0.7887524395444655	0.30155224002005204	0.29650344776272874	0.0
5813070872	2.3378001006872324	2.2108804158297897	2.209967938537331	2.4366051886359514	3.0606749732875147	2.945864708334929	2.3544672761196166	2.3880341711372624	2.313807638217665	2.3928174050336817	1.399151224418597	1.1702848182699948	1.2972804317451272	1.1500026670517667	1.3047429758688556	2.343204995970325	2.1508174585195854	0.9969366636276352	1.0116057201046906	0.5072347376528591	0.7629774341154606	0.8002025281424623	2.892226768301291	1.837108554093337	2.066154333029283	0.8162388661319749	0.7068266142333133	0.7057690555038275	1.5091866631465414	1.61030336555257	1.7988305276444523	1.5981473135086766	1.7337154116813163	1.7582452974102603	1.9133803770820499	1.73678435713642	1.9841299855106893	1.4293217070003352	0.83206039754777	1.2768095406675601	0.5178241654535322	0.8047085777465179	1.1147114696629956	1.0472735883966688	0.6730930649076431	0.7858334809414329	0.3261443431045793	0.2771986489648556	0.30225029322556207
724816115	1.3201630975520342	1.3500852606548481	1.2599408884439611	2.7884164916872596	2.9565123438790106	2.893330449702556	2.6755937973486517	2.7477943192744583	1.898836705018988	2.7828394751798737	1.4772577410204308	1.452685385139188	1.4500999362781926	1.535739149786094	1.4305982311265646	2.768311095968462	2.5022098031284945	1.7263967944273046	1.9178183161628222	1.7306612036753748	1.4724099114668427	1.5031953868352195	2.1669292092173404	2.1292749100496335	2.3224148165114378	1.648728510727684	1.596738503628556	1.680008532100358	0.6050413800790693	0.49232821924864617	0.5416739208828024	0.48468667107767366	0.4754992471550989	0.5930828289892287	0.5977535039627634	0.5339981501762823	2.504328054942253	2.230527266249148	1.529407184804091	1.254910495561811	1.7781594280776043	1.5035277731186558	1.1481495546846443	1.1979417679242048	1.0144675273091988	0.9493557485730383	1.645987215020301	1.5793663188844111	1.6037591103990534
635062078	0.6865419619435879	0.6786518319018028	0.7602057783671584	1.97646235448705	2.1250199680502155	2.0314737274350456	1.9140048793401931	1.943171372854987	1.2452459466405073	1.980218346417813	1.0270246005001504	0.9115374484815525	0.8323574012146691	0.8973505761540671	0.9699534464043835	1.5158111854881382	2.030869814876629	0.9914165762961369	1.7462051676922012	0.8530547283628979	0.7575048879874361	0.7504232494349141	1.470054508084459	1.3881885808191616	1.5844378615626067	0.8257793227663315	0.6698174330817888	0.7166254794405942	0.4829530455508529	0.44882440627806885	0.5136345525705164	0.4681634973848041	0.498304078781814	0.5546154545237029	0.49255910090224003	0.5176762321301444	1.7144397340090027	1.1627283387261504	0.6209074922919534	0.9739787431871048	0.6563210650763351	0.6058867977873547	0.6530715714595042	0.5010798681907007	0.4575266076133692	0.49748629211897544	0.669337672893777	0.6502211390563855	0.6466768255695448
698508565	1.7766279033805557	1.8974415267429021	1.8497550353859002	2.9882625983130695	3.085407852421101	3.0173453121561615	2.9415405413298843	3.0704618643405297	2.729014164486349	2.993622569708459	1.428818422648324	1.1343579548555127	1.616582081537554	1.2266427468819128	1.1886684715772835	2.1373804757297368	1.9180933818563692	1.829602392842592	0.7205298891298497	1.2358295791895622	1.5637732940813722	1.5121284264966544	2.4636863346035884	2.4362512037977284	2.6543736437292864	1.289395713376613	1.8064227294239428	1.7512882795134976	2.584713747911769	2.875211814079129	2.8135064695644356	2.7532713065682035	3.013005849732026	2.494154707616403	3.133457490970111	2.7363371508439385	3.334246068914015	1.8406924101956932	1.7834042969819082	2.2147835942522742	1.8466356363392438	2.0029492993887676	2.4803316835623637	2.0316346355435444	2.2766927258230276	2.3449399952469725	1.832100939305708	1.735937292590698	1.7408626464392856
2064165421	2.0591893278012074	2.205756976056707	2.1852911578439578	2.9681829606790027	3.0675915242102634	3.011752299002695	2.933932706384461	3.0698164088923034	2.9448632718072107	2.978474366850189	1.8933415652489904	1.692184888081976	1.9728430535260921	1.6447728153470806	1.5444266106026934	2.11234411148238	2.0071411356862514	1.9769552227333382	0.8566392922082794	1.2156678193776813	1.597945840205476	1.5819989279793416	2.4977626762408045	2.4976539245165528	2.682296143935393	1.2074369814631596	1.9804286882426305	1.9226036831830522	2.8531001848746804	3.2166608546081665	3.0905206479953526	3.084604375575751	3.438359112786204	2.770488025337485	3.411117684360305	2.984875965441052	3.3730574322187894	1.9531658774799345	1.8366902719965557	2.010572645617379	1.7628614204272464	1.8755924692993164	2.3602168849050496	1.8932619391722347	2.143074063689154	2.2522081737217285	2.0384355890628476	1.8903875776239758	1.9046978750332486
850375847	1.0372564946306333	1.0925161613966439	1.1345710409017398	1.3279328916272621	1.447318401919254	1.261795216644014	1.2699277674290415	1.2442560403053664	0.9450447803665178	1.3260593878669231	1.9396579206063256	1.9637673635480786	1.8043431053732548	1.8749954297451352	1.9376622872440907	4.2302115449526685	4.001479731880552	1.1777584901020366	1.4489628286533587	0.9198351280547121	0.8862762909850886	0.8390580974800598	1.2742984310884837	0.6620209011104714	0.9291917429550938	1.4301534716336266	0.9958000191445497	0.9685186153631005	1.5745294732770965	1.7276493048998283	1.770416928666908	1.7043215997602346	2.02226129623653	1.455705791247472	1.2876094502716489	1.6234106511719626	1.2218365454485773	1.1760557892444683	0.6803889764721776	1.7913270367984577	0.7313279235172141	0.879063230690814	1.4896968586792603	1.3894560436913017	0.7313517779530884	0.7666324313193198	1.0145916809698092	1.0408101527831919	2.4945023915706197
1851061177	1.0824374849798992	1.2150172087836641	1.3799930006282994	1.173918908032388	1.2804457542522676	1.2556041513612348	1.1115422742059013	1.1162018643155365	0.9783497029836514	1.1690151214299234	2.2807226530342253	2.2269179550630036	2.1101738864197808	2.1260861456832725	2.250982634063289	4.51492792522277	4.291618064127448	1.352181974552165	1.5577937102930013	1.09528154217463	1.0188543180833136	0.9182583252177754	0.6435486598343242	0.5404906200994424	0.7906783399644186	1.5056522215630113	1.1256038553777399	1.1101055262209123	1.5866010640696182	1.691757079911826	1.6849477921388085	1.6661122284105851	1.9455121252822853	1.6532586432425709	1.6863840493930364	1.5415920699821177	1.1925514755029112	1.3644432155424464	0.7232132187840138	1.890828971143577	0.8441559221519833	0.990683905547048	1.5361285576076076	1.4770507956910013	0.7952927582477584	0.8141059534199705	2.706856679686132	2.376903080778004	2.405598891212429
5813055162	1.1566730647375476	1.2945795145320873	1.453177693797529	1.2587371513400525	1.3806672609575623	1.3618333414516788	1.1962996122059255	1.1934912982904275	0.9540489711675108	1.249521503211966	2.321933145776416	2.2586418708793294	2.1377925924643653	2.160725717940867	2.270323805278054	4.546701625866255	4.310822423485389	1.2988273474511662	1.5720280028340823	1.1428456871515498	1.0148927350687171	0.9795516038878719	0.7195894978622102	0.5949399920305722	0.8622162515996382	1.564663204217419	1.1056702545834238	1.135888437793175	1.576345033603538	1.6868165566201168	1.680038115300625	1.681366829695518	2.010911593490673	1.675060526935788	1.360052840487899	1.5617922342144368	1.2204888150541646	1.341698952942475	0.7171283114356828	1.8444291999674371	0.843455614559634	0.9832342983606794	1.5022042332744174	1.4739217757868468	0.7747795280916216	0.7889854595314924	2.760798027650908	2.4101867222339948	2.4496358678737247
1788300760	0.611788156532134	0.6767395394621656	0.7466122116195505	0.8255527564966247	0.9035989092635371	0.9735476743492695	0.7692269241043693	0.792338614106084	1.0506018197279352	0.8205321779862802	1.9343744815861894	1.944465893041485	1.556487745050748	1.8604808794455034	1.7301020406484777	4.121924259976338	3.6883989507153343	0.9788830645566219	1.4471290469758857	0.9923871401239522	0.9605785827162147	0.9197496690122219	0.49925849377105697	0.5604265548984044	0.571616233522852	1.3733396141423686	1.9445166973351546	2.0063470973813047	1.0785847816950613	1.1258193759968194	1.1832894725781944	1.109995543968855	1.3387460084950815	1.2115463953938097	1.150152590894793	1.1319352061954029	1.4305095675381307	1.1722539332462314	0.6422237299957522	2.0377791622789085	1.3060203546778377	1.3897795417323384	1.8154728697239255	1.661485283275546	1.3842166608933906	1.4134299064756792	2.565044508912746	2.204821432315424	2.264855435365019
5813024601	0.6465857849106886	0.6813108447288664	0.7464918978034507	0.7054264739326795	0.7515079541612515	0.8601393842253208	0.6265937619549412	0.7033652254158289	0.9767936111695061	0.7191521855178854	1.8624293145423672	1.8952295334377265	1.5079735917572936	1.801932422606957	1.6697855072524606	4.237562861079517	3.851350859640401	1.087577857339054	1.4345170281798132	1.0929062155939697	1.0107201148074185	1.0212135033888874	0.4686148908577146	0.5822043257757643	0.5708824261730882	1.4488592824639037	1.2025547898585907	1.2113180339322067	1.3775600622230377	1.4538912030161044	1.4869854880258018	1.4213058993688565	1.6792263898390556	1.4798160407207375	1.512130811762456	1.376212910540257	1.3186086727666206	1.2005976392792541	0.6797649134400702	2.1298810455607375	1.4553883291765024	1.5064572217736683	1.931485215514901	1.7781068864727385	1.4894740715152712	1.5323668657594298	2.5690167157023884	2.199979972234726	2.2565898214923696
5813054697	0.7437583305304931	0.8549581644982306	0.9835686370800999	0.8696646116998616	1.023580677951958	1.1639736064955277	0.8439867492616843	0.9054973828150534	0.9517527690185899	0.9166872008954063	1.9592365142884507	1.9990222203774353	1.5879878901158178	1.885537957828546	1.777443380215869	3.7691595887753424	3.4695051667463876	1.0595133724608548	1.201016945587113	1.0125313780514762	1.0756121095068067	1.0612434457857303	0.6191858465924075	0.6171967269252526	0.740721186188722	1.5378270933267881	1.1985604407680854	1.229032407976992	1.089978017086381	1.1255135015528752	1.1464687671107903	1.131642475874432	1.3268625115413737	1.1838884992287635	1.1070204821333562	1.1212281108559445	1.5671383333553384	1.1784795765624438	0.7232845244872899	2.118264113686466	1.4767817146660338	1.5400972264089303	1.9002458619612927	1.722457088889193	1.495220141012225	1.5131545411265535	2.4869568040508576	2.189356625105263	2.203963794608492
1977579449	1.244571985199272	1.2609917088361835	1.3479250137830265	2.511872810241014	2.664622249760243	2.5553641838849623	2.430221094840271	2.4849287074216133	1.6121536278896402	2.53021848794047	1.4108377580329483	1.2175848995464225	1.3381930228516214	1.340413526851909	1.4373593121713562	1.9415377404984198	2.379603759161911	1.3963011522467865	2.41622900403112	1.1863169551315396	1.1942206964485822	1.3124606654534086	1.9036723417889205	1.8238939911705874	2.058199486550047	1.2599326705072311	1.0997940150025256	1.2107194851887737	0.3862085474575589	0.4242053193009002	0.3312007090818511	0.36943689030643073	0.3733329381603779	0.3990371333384067	0.3882245509227113	0.3520570646370144	2.306861769433059	1.5570680438232996	1.1138619608296836	0.831954392453952	1.0150658138715374	0.9252530357114803	0.7117512790767501	0.7226669284340417	0.6142379191155588	0.5147669995652202	1.016444987173433	0.9501028783875081	1.0095918291533514
1889253785	1.0512693496245384	1.124408780431814	1.280294444194464	1.530482562716667	1.6305889652469938	1.6382860393191323	1.4429644545423879	1.5106137682867766	1.4141631238307821	1.5105671171110786	1.9055706676892576	1.7797268334313692	1.6941365007149516	1.7920399088808103	1.696745231859368	3.8101017787762603	3.44675868097273	1.495103127198519	1.787157892925612	1.3058832536342961	1.370086587727952	1.363795853906206	0.9933450141211712	0.8377933253314742	1.132590411881727	1.57906313070288	1.3925062836893867	1.4477348776802093	0.9499949137576472	0.9932488054963207	0.9134565281643972	1.0001740772933696	1.2293775064930434	0.8331049423583243	1.015187888384428	0.8359070693626092	1.9134223403955446	1.9154355567917984	1.0520071627755212	1.345753826367722	1.1137484723586761	1.1564299331637877	1.0623617563814727	1.071428156746316	0.8167445106758249	0.8243829975361294	1.6420793736565493	1.522571565728881	1.448704660940866
5813055025	0.8249116746924463	0.8642996754948752	0.9822084094579213	1.3127276639920835	1.3496481000097125	1.4106035351559487	1.2433758762936264	1.3478748239866274	1.1047232361145756	1.2929403940748017	1.899884788301755	1.8590703754982199	1.5844747985043182	1.8273491047884642	1.7457021309382939	4.008002012558987	3.652427267720137	1.2571410847613027	1.5169525802972303	1.0820266762787059	1.1120759556156272	1.0419438988990073	0.8984750553932299	0.7755116939242841	1.0311904512212158	1.5034227523965027	1.7196002426466663	1.7683836409472915	0.949848263227287	0.9611672186080947	1.0393661685733842	0.9568969379362573	1.1855343266771883	0.9721017816917457	1.1462506884320836	0.9114170494573507	1.600574689296284	1.45462942147818	0.7817645504634807	1.6521879513176756	1.0461840354911036	1.0836547652417046	1.3226385011684778	1.2789754173056933	0.9210471347468183	0.8568184950582809	2.2542847699875894	1.9822882154157988	2.0011765255441327
1630051981	1.915186152026624	1.987491657239478	2.112175841258568	2.9689269386657546	3.1242273883470744	2.984447609282271	2.8588714696173114	2.947763028526084	2.2242817433314417	2.9666101920278707	1.9924684214611532	1.9121176656767374	2.1542714241282095	1.9310810961864735	2.081660260184732	2.5056548955975666	2.5928328218076317	2.449559139996692	2.5048553364601287	2.0016745709205366	1.8960812186600549	2.007513996376379	2.2730699914095966	2.185683746949229	2.4361669159768184	1.534663691261622	1.6631487422523379	1.779604972366599	0.8123453575921517	0.9485856382733246	0.8043953049540424	0.8559957502673212	0.9539166526591276	0.8788421311037229	0.6886762069094922	0.8314389370017566	2.895641478427828	2.3518077293804978	2.2244562918738313	0.39942368275485945	1.001705123658874	0.8163717598920259	0.4746116586450831	0.4511177499885511	0.8950266173153406	0.878924626541122	1.2539340092425688	1.3872249077694276	1.3940455066641895
574032862	0.7653303585170214	0.7113233672638859	0.7141158138082269	1.2183735902461783	1.2338874507278141	1.311483168613786	1.1931030544658876	1.2353401351909559	1.1553066581014448	1.1938228611994428	0.8672845784801674	0.8217508167602054	0.967152455862782	0.856911552961354	0.8942560435564731	3.204128367266083	2.8373346427283788	0.636219447961837	0.9827879665122692	0.7974918312821215	0.8097166065835486	0.8169000641890487	1.0505352601168867	1.090804728537606	1.1049319700617348	1.029969603335188	0.5785686138106344	0.623948940199714	1.6551719536161922	1.6583838456629878	1.819012750469211	1.6086960342023022	1.694325425949731	1.736499293707045	1.9189525882139162	1.8204424138975697	1.3325382242479658	1.6719890632210428	0.6826877184841317	1.8650955733429464	1.1542909231980156	1.2909683295835295	1.571700030089404	1.6522029131328613	1.3934999401032884	1.4212515959057233	0.9699944399096908	0.860361884371456	0.8398029814379674
574037281	0.7370205219766987	0.6728840775787885	0.6674036489107898	1.9399323138307094	2.0645810257631765	2.0028542315441356	1.9044801987338131	1.8660789996074754	2.4701717908112975	1.9122178975228392	0.7655176297341252	0.6520773768045306	0.8939732813573171	0.7176649437448316	0.7817308697608489	2.5508107593633857	2.111461222500449	0.49193374631327313	1.0234874466043344	0.7242235379469113	0.6946740368784242	0.6759942185850341	1.5213514715653638	1.4950901014427855	1.6126428889073736	0.5834094554212811	0.5307932173959996	0.5773920992223771	1.608096745158143	1.576130190897506	1.7325793950606212	1.51589353100054	1.5923015953287596	1.6898723992772946	1.8130809070345486	1.738386389618966	2.01657523977494	1.8941505027774155	0.6939159599280063	1.6225914860620982	1.2318504618395372	1.3637482683577156	1.3379289335137405	1.531520041716586	1.5096880373650818	1.4508528596490635	0.9966588932722024	0.9122613486537605	0.8814006361314015
574374051	0.7129033233067569	0.657622444496618	0.6913123494136578	1.6852995276507967	1.7978641436490093	1.7463479227980172	1.6476096113989867	1.6240001009313845	2.352566206383335	1.6865605290024697	0.8307893266296901	0.7510984832475736	0.9153693149336003	0.7528134714813254	0.8328720868526325	2.6385258071089415	2.2365857950626316	0.4926147513975138	1.0038373121029212	0.7561436303992499	0.7743657921350251	0.7328080489530753	1.3068522610304139	1.3425001304408675	1.3834361791621665	0.6282753833337985	0.5152843132362863	0.5615907604048658	1.7402551367578742	1.7341922335915754	1.8745811890039754	1.6579278201652379	1.7671712286946013	1.808637817507677	2.0919651925727156	1.908028531143874	1.9319296222748796	1.8903965295411111	0.652050426765081	1.624013209395264	1.1080936647263364	1.2203385347929967	1.3533755688765619	1.4985143258468443	1.3877048805110743	1.4018576286403694	0.9943808233710061	0.870243987910788	0.8470536113178462
1881751117	0.6538547575105809	0.6923921558174014	0.7924541910821481	1.6159908933662646	1.6431684305849779	1.6595410911863209	1.5358327902252635	1.5921874993384746	1.0916333842524506	1.5702452631034391	0.4642565437990093	0.5520072696129604	0.4938333963245369	0.48292684087114757	0.43571147695362245	1.6925537697628394	2.5572337926115982	0.6953756762134722	0.6850383396741931	0.4542841806931709	0.6389774973291622	0.5471222735111363	1.113460544846458	1.0991784917983967	1.3026636503607891	0.9387825729724866	0.5900841618732668	0.5806031900023988	1.6042098219742427	1.6618917682644574	1.9134102804490452	1.6574374105783432	1.7390189821007072	1.7320355067709208	1.8566530632514269	1.8261014594767093	1.649989187919861	0.8844518498988312	0.5666884596301386	2.053113437241542	1.895440294982555	2.0788323495151766	1.799350233753941	1.711701788480666	1.5048471147171707	1.6976302939643282	1.0059699992023337	0.955810270194115	0.8631580866666814
1692817033	0.7809491632590848	0.7535258854341731	0.7500974052524639	1.9247721406261864	2.097705818145436	2.0510723425217803	1.8559793225772045	1.8821217894467814	1.3909754227318547	1.8891957205955034	1.5363984458751765	1.4405714332026338	1.4272007507995124	1.5402037682607537	1.3218605169687003	2.896652385246876	2.522097746965775	1.2923975449628486	1.6176212047037213	1.2564794911976143	1.291719798450425	1.2942221822496747	1.4507907513729232	1.5113759043840256	1.560563497438357	1.249624924568706	1.495381612908657	1.4992723302237063	0.5850020280004493	0.5727820181004911	0.6738577967175194	0.6072180998728661	0.7075818100299053	0.48996982781364534	0.6035545854871203	0.6498927646345452	1.932751748996161	1.8678078305851633	1.0902497340835517	1.647829394346673	1.6686726756773511	1.6619335205127441	1.4010505051456295	1.4653198914030057	1.1461017746362951	1.0325866263936547	1.6781981445210814	1.6736602267693155	1.570153156895613
1882083076	1.501751385066394	1.551469205904992	1.675563287670789	3.5490145706511274	3.510643537163855	3.538162327366572	3.5060291848627076	3.5619683735065153	0.9076025406102198	3.4859671512979697	1.0792671896201982	0.9111112413181228	1.009204095068826	1.0178352625754086	1.080005275745526	1.542254172342064	1.3884531221530259	0.5505365235215884	0.6845090471943299	0.5284154296510232	0.8578875534618834	0.8281969886717184	3.0353112070860355	2.9870397126954145	3.287526349556704	0.5426559608805339	1.0013297098391258	1.0284538828311225	1.1729598079668815	1.2157546977153277	1.548958579743782	1.2056677172875143	1.1290122853302549	1.4201216090582296	1.516741550499129	1.5530518786215457	2.3683860794685003	0.7974544337475888	0.695525571176901	1.4266595732724672	1.4419231631258256	1.591111513994796	1.1935640994561747	1.3768827010029	1.5315200557148552	1.2373551807734857	1.635817274335196	1.4177805592996122	1.4162751238938338
5813050729	1.1574573558438963	1.2057212257823056	1.2763081000283707	3.1385343030558155	3.2294144175337505	3.189595189510587	3.0775095682044644	3.0989657394006462	1.1320663336413792	3.10034465146504	1.1482114731093087	1.2370312595451114	1.3660804696726971	1.342441037378069	1.4304208733359889	1.888986850118088	1.7342775509289163	0.968306565946477	1.1357297100507673	0.6926595098477955	1.124962819177803	1.1339636553772219	2.534155657829931	2.4685388791325864	2.75500020040442	0.9280516187981586	1.2107567177507579	1.1910853970875868	0.8818488675845062	0.9460525049794092	1.121040892791622	0.8240949922709586	0.9710656936113446	0.9408622570839297	1.1591510165721663	1.0784564339845493	2.5641929161705623	1.2339267044045155	0.916041298268742	1.0860920265995226	1.3098350324978287	1.3185503507546816	0.8970514162831075	1.0527894463813743	1.374436909907643	0.9416948172317701	1.4237552726740448	1.2437248156527112	1.2411660288514992
5813055180	1.315586199505707	1.4327617534157717	1.4019098668423227	3.5769848556701533	3.581794379649053	3.6401437041107014	3.5303023685688246	3.5773301110901308	1.0613048786421053	3.535312475729562	1.3260996968992644	1.1215787565126056	1.206978994191139	1.2022718353560542	1.3555590306101217	1.794015853022734	1.7135186862602207	0.8637343608119054	1.0523214919105222	0.7486060472150509	0.9938188387613422	1.0385858929762997	3.1213401932969322	2.908719841363834	3.2636918368027583	0.8323467289168627	1.2036445179852344	1.1963501744670788	0.9508648774074435	0.9102203342641534	1.0369306600215091	0.8384576326071239	1.0005327239793902	1.08990029757882	1.2016539270279567	1.0923154585162884	2.4355202487028738	1.1623216081667753	0.8107375495132032	1.3137699696005964	1.4446197578716558	1.4916899536432693	1.1390931010127618	1.276789158219208	1.4284655390332104	1.128130951443662	1.7663278384572734	1.5242523920237188	1.5634481449526443
606090268	0.5045758387259284	0.4724960072613477	0.5180508075390202	1.944231795649051	2.029277120891999	1.9929464173255151	1.879332608152494	1.8855767286187475	1.3369834620318395	1.8818644513339808	0.5481171221828185	0.5194634994429083	0.5185694709839159	0.5003055493128601	0.6310630370233217	1.137482730480712	1.9345615979716555	0.6746148087542198	1.0146943196680123	0.6505674731249128	0.5653288846825288	0.5260200441086746	1.3962367094984804	1.2861081899591011	1.5185475590704922	0.6188759838103469	0.6349445346390377	0.566762689445164	1.4669560873022083	1.501603333880443	1.5824211780840236	1.4169364229332946	1.5329059283862068	1.4464207737966155	1.7739569864433897	1.5927664453146224	1.618510764763111	1.7512969569558672	0.6666104434233974	1.3667326617312407	1.3071945910229013	1.4771001244904416	1.1752645356064544	1.2893904249924113	1.2937722106026004	1.3204385400054397	0.7714488142501743	0.6870572424465742	0.6275762511083789
1850706912	1.3025972114702724	1.2570078304686703	1.2510827271388054	2.9362042014192116	3.0949289728515033	2.9961778112350848	2.82936501616817	2.896836103705294	2.0270717682318624	2.9394674001689065	1.3052592453652012	1.1179212243116394	1.308968840958327	1.321770810855709	1.3752897087155431	1.4836891748408272	2.0695969931670675	1.296887971157731	1.7345153029823153	1.2544188436109234	1.3346797334193794	1.3741020737842342	2.2936349228201403	2.222192297334786	2.452757248391498	1.4152069169082917	1.389190141069559	1.358014578929617	0.7721182839588597	0.7942498618853935	0.7421522470722892	0.7717276363553679	0.6895310021853049	0.6152488136505424	0.7552961150858138	0.7247889380485242	2.8184595265715604	1.578183690449668	1.5322573824038217	0.751629148255918	1.0572777890925669	0.9655257585290297	0.5697998726462359	0.8369104179503026	0.9515131667271242	0.9149083839629824	0.9317569893368117	1.0284568978023931	1.0233766932252895
693125078	0.978449605372983	1.0427482190563366	1.2753198343309922	1.8781297652529796	2.039836512065558	2.03034243729604	1.829755329450764	1.8894101436904	2.109799108411918	1.8615137825262407	1.4501275692816409	1.4620471010293206	1.8700759441221186	1.2524755963326564	1.3207275201278237	3.011216683137429	2.5874761594452247	0.8198962481506631	1.1602920377816632	0.9251125981767837	0.7306054862039254	0.7238192640962865	1.3683371593952764	1.2488786623266732	1.501811561596034	0.7722989999968357	0.9435316133658344	0.9191109661154594	1.412401641911041	1.5388199891902423	1.6327749444111979	1.5078178302719698	1.701305018753309	1.5511937660970663	1.510184276094954	1.5776607297021163	1.6462698885691567	2.1175727383283545	0.36579450727489576	1.3994260154694802	0.7838894862339192	0.8827484090114868	1.1524022020710603	1.1453030599239984	1.023388556948267	1.117664342735538	1.0643237516411201	0.9489563890169691	0.9175149510750744
1914823337	0.6984535053240698	0.78444622041117	0.9268561120533781	2.1436551789607843	2.2689771265111784	2.2246436416690356	2.0429532020953545	2.0652952285655197	2.115938773450332	2.109061954803101	1.3063105186639357	1.2511695891778878	1.9280598710976544	1.1127979242769357	1.8304173986878596	3.3149239874484766	2.8922219933347026	0.867243710006291	1.234458976616149	0.7723465044620524	0.5915651942826349	0.5869298899284332	1.617566451471219	1.5558406110717324	1.7575561358972118	0.8997696724955561	0.7140267866242612	0.709933975255089	1.491895741689319	1.5514210294697974	1.735079791474717	1.5230448442887832	1.5815258341462652	1.5557811326549336	1.6462363244608789	1.5601899287814034	1.6653358092059858	1.8468551916487412	0.44459304847063935	1.6116629068053197	0.7698687614896759	0.9117145347836386	1.2888753852986456	1.3039650622794594	0.8743197385873683	0.9593956943455255	0.8662400744717699	0.8722076174311041	0.7681319157074485
5813000276	0.8550474690036867	0.9288163761070138	1.1294379932034997	1.7976587891898967	1.978074162687879	1.9373957289835346	1.7301140774427446	1.7907799631384385	1.94464356295321	1.7991253096226647	1.3589491409850036	1.3214614539251432	1.1701983383304773	1.1403695892969072	1.2353427475821415	2.7960552995056664	2.311270914036367	0.906433538740808	1.1878570082461692	0.9805553182860403	0.804363492710763	0.7995610857300445	1.3059286884221593	1.3074734191557247	1.4238029645082892	0.6594019601493043	1.098981325515973	1.0408945578838509	1.5596266160879297	1.7513024057776119	1.7897595423309103	1.6283390376613176	1.8928806128403284	1.5862997093629776	1.8757139829256277	1.6929890099398612	1.5920327513678962	1.9489886255356554	0.4874183568105101	1.309369650605903	0.8029423490562383	0.8698053278295733	1.1962892650005885	1.0904644150156761	1.120226154336629	1.1855033354361029	1.1080385541848263	0.9666129666308925	0.9569665821501608
662776660	0.874625381572836	0.8315371367690411	0.814065980979533	1.5628394702003479	1.6987189936676135	1.6746154026715827	1.4570386591342668	1.5280902857487524	1.498281614311174	1.5174088375357233	1.9142821383826187	1.9234570117901941	1.9179321265235856	1.9247787374302259	1.7003408643752904	3.7034998715810703	3.2540988178644423	0.8566610319752084	1.4748150263659399	1.2062090246116248	0.9643513285359719	0.9759220790792708	1.2547647955247612	1.2746093061448853	1.2441967838771268	1.1336377014714112	1.3696950328552595	1.3863099696841517	1.4749257866789933	1.348874670658732	1.5005843102629586	1.3705634005787812	1.4110298327550241	1.4961127525857136	1.346452674440995	1.4204385034127485	1.6794422738825	1.481421745241254	0.7041941265009175	1.9797590225205972	1.5696148346385828	1.651411039561902	1.7877123816859353	1.7694753481598642	1.56793841298178	1.5325434840470828	2.33013113282953	2.285226559399007	2.1526624274621184
1442819296	0.5549700587262322	0.5879101452408959	0.5717879485931283	1.4898411145451511	1.6224272028379794	1.6350934849814425	1.4117956472118776	1.4786764452413304	1.1316854568188173	1.4808623789706474	1.2526712023464737	1.212825785524492	1.275858045055022	1.2672715223757254	1.1512652018183545	3.214533968420361	2.8647181162910615	0.7480599995774303	1.168570471536188	1.0400717309849161	0.9430189165727767	0.9002043951406462	1.1335980426439785	1.1365192456836302	1.189502502760744	1.1442811574382796	1.3529417862609125	1.287472298345378	1.3291699494584377	1.259762214357606	1.413976234956966	1.2243616091914127	1.3716069849308818	1.473270112890188	1.429736671794073	1.4731389225258202	1.599096773215394	1.367018199597346	0.7536872031370063	2.0666662054784295	1.6251670196772012	1.7494518309793825	1.908419989818258	1.81689245914773	1.7288958431633614	1.7193357656778663	1.752887096550879	1.6891266672096061	1.567272860655286
1818307672	1.2820094143712326	1.1980389029738656	1.2451638604241897	1.938522073522045	3.123576283375685	2.7827917732667635	1.823568183746665	1.893106387800502	1.5131871653437905	1.955728457749803	2.275902436351348	2.33356961616848	2.3791761091028722	2.3509150028902392	2.4028903654537777	3.2900083766489105	2.815053543061367	1.0460003908700484	1.5777531878607332	1.3794838532591267	1.0954566648139459	1.1193265706315403	3.1855049697490476	1.5914145368980592	1.5816292019719904	1.2426140180304917	1.5599164599030522	1.5884841288653342	1.4862635956499683	1.241704770643866	1.3453826192503517	1.3050583184737379	1.2748248661362893	1.4704621409239305	1.8064085448977776	1.3498843631635093	2.0150586130307504	1.484498938409959	0.9516151217022314	1.899810530539667	1.9468964228974492	1.9483058346407016	1.6631159753713194	1.8449226935147938	1.7643843350517985	1.673243293975629	1.9791396710718256	1.7358732220775461	2.260493560380409
754854077	1.4460660222380681	1.5029288368692153	1.5496250611482094	2.796160620357261	2.9516292177795638	2.856314007302212	2.6878278700828218	2.76253525377575	1.6771963978780675	2.803564912801578	1.9202296663723257	1.7795334439114388	2.2645655650639984	1.8396665492110704	1.8121736022951436	2.9361467692617023	2.4252346915545684	1.5991627154384107	1.8132918316849564	1.3030632916287412	1.5372500787498706	1.5048793154732112	2.1082299756365575	2.0376677109847385	2.29008863043093	1.3019328491142075	1.716635032917341	1.72723042741587	0.8399632195743113	0.9255915865274117	0.8773956565900073	0.8107725159672455	0.9795387640550596	0.7256399291681793	1.0293298465453247	0.7469310331934788	2.1930211366238357	2.0576084096545437	1.2756408830660182	0.9058972963250366	1.1577209307953957	1.0379200813168994	0.8681421814696098	0.7373684900558557	1.160292468241246	0.9914539076482521	1.6357976069374496	1.631298654302037	1.5916791106192827
788306724	1.3082641339230205	1.3792076434947866	1.4245694858226123	2.7212571211891845	2.8987244679637416	2.840917366724801	2.615506853868237	2.6974855564374685	1.4881308980110326	2.7249668375414973	1.739694716039822	1.9642700361795795	2.093077498453286	2.0586595619088603	2.124943475554057	2.9921636608582647	2.5070982947205587	1.5656569811611933	1.8492361014130974	1.1403518281282168	1.423371706788103	1.4329403442801132	2.070259611094957	1.9832722123822895	2.2452708396733914	1.237429467696999	1.6525491347319794	1.6132066161975838	0.7148582928828776	0.8318993742523532	0.7989836381387155	0.6777166950311383	0.9088264046013727	0.7157529122483541	1.0037084836227805	0.7586608108576303	2.174757816153722	1.8102773411207254	1.208535461715805	0.7799978238154447	1.1011469819857571	0.9701906350103094	0.734895709097888	0.6628481582628398	1.1009854082710875	0.8086461665474901	1.763233091027308	1.6333950626892637	1.637912845280881
5813055147	1.4955491530641543	1.5402408943692365	1.6201100867757088	2.655624469546462	2.8442921267513483	2.7778219486567726	2.573188477219726	2.6571421583299335	1.9655978382829176	2.673033404368754	1.7425424735632096	1.6498065759432814	1.707614196005143	1.7053377545606418	1.8135889436364452	2.7850134919675633	2.4208742298778922	1.5984303087279512	1.8814021957577702	1.3264377011747197	1.4840308234742838	1.4816832786855558	2.0438106414854356	1.9394883670355572	2.2062506447072114	1.270871659504437	1.593699873550457	1.6548790767705888	0.6451858309019021	0.7596889347915383	0.6973171187407943	0.5794293137728583	0.7841104143136969	0.6239051438422348	0.8910385233553827	0.6270491207025868	2.2867778471033913	1.9695612221820094	1.2518905742363404	0.7512892179235013	1.1106081511193422	0.9632252168937268	0.7066661696614743	0.6576460223664288	1.101452027248984	0.8438663344533625	1.528993626903657	1.4556111488358074	1.4893590266144776
636789080	0.7223773133502444	0.7463654001894783	0.7239376977806085	1.5811540274067684	1.7238263837595895	1.8602052070859427	1.4839375912816313	1.5960251274736303	1.4731751584258153	1.6174887073861806	0.7329052399343136	0.6913489754711102	0.8313987888187948	0.7961950167899977	0.7038936161774112	2.8818813008032294	2.4050115083585184	0.863745724217955	1.0625862496712442	1.1786729087089673	0.773944538349428	0.8715945687485639	1.2991593595027957	1.3707781530571463	1.3173612325161308	1.0190202910676789	1.059147740061728	1.0100725324245092	1.400443078017018	1.363032704492532	1.540465442523253	1.3022270137840517	1.3682704472083065	1.61041823190168	1.679276172224354	1.5677911119372492	1.672260396428545	1.875791742869585	0.8834949575924018	2.266676719846644	1.8014821046094238	1.8644369471108737	2.1002220127362046	2.015058413842537	1.6441038801032577	1.6874003407880156	1.3827582202493474	1.24483112592538	1.2106386122910755
1849684319	0.8421361605656225	0.8736788610866566	0.8851143953055916	1.005220124181726	1.0667274867296281	1.349578708522538	0.9821544137406356	1.0401982310675097	1.51887782981503	1.0614873413076409	1.9870386141284546	2.0935468918931153	1.671817240246961	2.0355365751550876	1.8743423515872362	3.5690463879478846	3.1344575114147712	1.0352012305461	1.03924517994021	1.1568710566267961	1.0865845494225657	1.088746331017616	0.9301601169174137	1.1166798969511356	0.9525964346432658	1.4561776617807594	2.352120783177079	2.3365188195047772	1.760176376137502	1.674783146318764	1.8397305789887337	1.59952815511727	1.7678644543805306	1.8205427681430246	1.9776878203168455	1.821178906564327	1.9157906086763947	1.0136457042943556	0.9981313934484578	2.6509618588089565	2.0820198874092246	2.1574062339160514	2.537452102959912	2.308864326709874	2.2716087508538614	2.252290069197092	2.909158537781132	2.5686233508328127	2.584762288513332
5812995098	1.3560310600033345	1.4767985043112624	1.5840917404269026	2.19541745404501	2.2214217875517344	2.2923352091370375	2.2058566541742137	2.272974899991382	1.4175065682439116	2.158413814886322	1.5482962667075388	1.5180251688331383	1.3209935471939258	1.594777219237278	1.5367297438932033	1.9185503583394397	1.8278274693975547	0.6368888590772563	0.7124720408633484	0.6971422098770519	1.8502727606725802	1.782684199088389	2.0089586138994546	2.1070114527011796	2.1769211607292687	0.9493020819541571	1.8414261421248987	2.0600627216207608	1.1967759819145154	1.1640992174125295	1.3791819968839367	1.146952325501463	1.0142071845749374	1.185063868806966	1.3321369534844765	1.3171506291600579	2.8532460588407145	0.8054362911021234	0.9128501987958226	1.9017586807759657	1.7839077574800857	1.9589884195288303	1.5419230010102059	1.8143669952821808	1.8651173654643518	1.7316275451144045	2.2777717695549367	1.9690411883888548	2.0095586283264217
1912789965	2.2516005636753422	2.3276668685448936	2.3216306589237945	2.2485941729953933	2.267731371311247	2.4557063632487757	2.2562549333493194	2.3721218089432505	2.49184042406216	2.247786860903341	3.2106984291664866	3.2346877025925513	2.7982206591787024	3.201471872304506	2.8779631513990442	3.434993086924464	3.0710956861771974	1.9589032084384557	0.5758788416831145	1.922063099747075	2.1264103507743255	2.12021189520284	2.223611851024085	2.367549908331252	2.309466386826774	2.3707389367341225	3.747498536787587	3.8259216201826165	3.8891928474396416	4.060930247903399	4.212555225337912	3.976182196475885	4.157721261478575	3.903813966322986	4.522630092172961	4.091608395740926	2.5625837516091527	1.8850656530295222	2.1275745846457808	3.782785942926167	2.9101373971457902	3.083027231376701	3.768019544364513	3.270680454697871	3.4080522149504078	3.5229032926861414	4.67151762920895	4.186773603522866	4.254329534714071
2166133204	2.195572795139961	2.28093622130498	2.300938011677344	2.4414411018914355	2.454432740639911	2.5686645562535597	2.4483625416553334	2.5615439797612654	2.961706291607393	2.432589759916311	3.103593777826355	3.1572702040317098	2.669288077087246	3.0866406307133523	2.7785210925023325	3.4697867016215853	3.0357181504293864	1.8015526327284903	0.5554564771028068	1.7954178924524495	1.9547459738949102	1.924483180114074	2.344346965717468	2.459131081461039	2.4595295148364964	2.1782199483487195	3.7415342991985057	3.788446618228292	3.786323708843422	3.9557319416384042	4.130472214110447	3.8701798233785034	4.046484004045127	3.8092922986654267	4.384895671965003	4.001921640608351	2.3422989577292124	1.7510983444385877	1.8887694930355243	3.6094617982145865	2.7987278151356842	2.925015792337666	3.5885225450014167	3.1200367361875023	3.2118316714622543	3.324341670844183	4.7066789907484505	4.187736022026195	4.241629257326375
5813069089	0.632041528260789	0.7187268647681495	0.6806560045896485	1.0507705675331824	1.0805893147076753	1.234476457507648	0.9877259041309174	1.0489287193098005	0.8769808722437515	1.0141807423386646	1.7507039518155316	1.7512537462152942	1.445992972970596	1.7549002131752378	1.608507185262841	4.02305549480076	3.69370568694946	1.262924303442833	1.3454158102752711	1.2172515122582486	1.5764661091609602	1.23340937997454	0.8858662275852273	0.890522024209142	0.9050259893142621	1.673467985865113	1.7618305825558962	1.862899625323847	0.7997507287998991	0.815242754577672	0.871103053035264	0.7877889684377045	0.9117571415476589	0.8718832395425433	0.8893832799896002	0.8157360686390145	1.437095603607718	1.3633684246546642	0.8674174069768406	2.1779887814386787	1.5993685103899544	1.6888752564719183	1.9510759285051087	1.8260417153598907	1.5266283693313016	1.5341355134641483	2.359223773532727	2.077285242753174	2.1053736110919616
1944507292	0.8097113817394699	0.845838224114811	0.7937656742401826	1.2087747330730114	1.329956271053905	1.5135082756803053	1.1871503632269884	1.2232996416655704	1.1925031162035082	1.2212314471995434	2.0276493248372853	1.966312837301533	1.808991818182279	2.0058386376333157	1.707755938257708	3.9044044569479897	3.5220335124997564	1.3426248498205047	1.4603330667771448	1.4753179480539962	1.6847576121463963	1.6487921560223624	1.146719660030186	1.242401842805126	1.098587157267865	1.7237009381330957	1.916797042230903	1.882378704037282	1.0501942951479106	0.9634284317503645	1.0356277708703998	0.9664588300390021	1.0861739822790517	1.0288086534300402	0.9822415302657277	0.9403497947465197	1.477087459332805	1.4522331690238646	0.9804704031436182	2.2260350366947708	1.8351633862858814	1.851462112302922	2.058996796391943	1.8655573366227327	1.7506206015993635	1.5896699208492262	2.4437293599996472	2.2869361006895934	2.2110691573216226
1850711304	1.4241065558612573	1.444852485968955	1.4428653713659645	3.551291793146867	3.652420979628334	3.5984732548583174	3.47849047538508	3.50043363905597	2.256248444011612	3.5207622486048695	2.019421876583476	1.9247355583938883	1.7339272237933605	2.0844179317206173	1.9861737908735786	1.5649908204408223	1.550960273314568	0.9374906783850094	1.0320719617762752	0.7884613583015003	0.9677206241152946	1.001385530679134	2.958867838187791	2.8930628019870537	3.1398662839392575	0.8998673250950538	2.2393055705780616	2.3559844439311926	0.9343695334040018	0.7824320776705674	1.037399238706373	0.7519659237791299	0.854253093101427	1.036683562048645	1.0952154870988382	0.9992562076054281	2.73003964051259	1.0729145715183266	1.019079098785731	1.4975811983299259	1.9214874604136156	1.9276495678514198	1.2329764277318382	1.5081348677334525	2.047572451296143	1.3812819173907527	2.6926727101278813	2.370808194385039	2.45757420137197
697132371	2.3231090403086934	2.3246418737032877	2.0141298332835493	3.5962658206095726	3.726616524459146	3.411433263759719	3.4915674421063874	3.5535496600398355	1.686850293932787	3.57973844017015	2.5093904140920014	2.4966748664354736	2.503917911535829	2.5531826978861534	2.628643420133272	2.3869124117274048	2.1654432051502646	2.0610845462856773	2.1064138258345473	1.5556775787013817	2.085521967921669	2.0773196274229475	3.4849623936652487	2.757429966579067	3.072562363946438	1.7855959185146366	2.0330989593163236	2.2715359116017746	0.9096646893549929	0.937733361944451	0.8325794591364357	0.8374785338596534	0.7937063317043025	0.8608455607858656	0.9295689454847754	0.8796394981044902	3.2133582187504435	1.804252198931586	1.8431429918957625	0.5237138287288983	1.2415363383447042	0.9174594152169138	0.5452279292656825	0.4698214201239213	1.3310241670586174	0.6641078786355876	1.7647991632866975	1.740933688874566	1.8189055953623408
727472481	2.2198540508577596	2.222327475326924	2.211062909596601	3.3135290484528466	3.459784716975014	3.3825296933134905	3.2217419952308166	3.290513806966472	1.7070714904589832	3.3068631398995585	2.5468779093269296	2.51783084145622	2.5303144606701102	2.5956800677171423	2.6224664042896113	2.5054074640789894	2.231312149330017	2.0542975911065047	2.141468975687267	1.5339991670765423	2.0057799779311516	2.00363029291241	3.4843984488820667	2.5768479340582098	2.8562484602675706	1.8344711752972103	2.11821999054324	2.2663934785954036	0.9428015407270709	0.9032844113103164	0.8922576169013043	0.8878532627439064	0.8429886617354196	0.7687513411427372	0.8767413232805559	0.8471173775412378	3.1380461060265805	1.8917560524044954	1.8546684004392409	0.5552345868077481	1.3052455521126614	1.015959909952966	0.5124449149999655	0.5204946007076532	1.321303070257552	0.6811500883932108	1.9067331353449994	1.8938417101502554	1.9366322043983888
1851389175	2.0753327763587293	2.1193343951146857	2.178903117006353	3.4990049709080613	3.64110840477448	3.5551767056297647	3.389104289589403	3.4651941741084076	2.585392013225411	3.4935261083533735	2.105791921702871	1.9133140491312477	2.224250247797333	2.042561393179803	2.1670382204521563	2.2452562700826544	2.338354105121304	2.2621857313458604	2.377515652127413	1.843494273783883	2.0828582184358306	2.161709899745139	2.7929696685353154	2.6891075962651088	2.982204693942734	2.1338709377942484	1.9713014355461635	2.047187328678997	0.9067956215865388	0.9759452404479364	0.9040492496092586	0.9448278444584117	1.0102291167267778	0.8925227068010464	0.98551875940777	0.975665595425823	3.3584542719937587	2.0511328360217416	2.2423539232904535	0.31828483513598615	1.1516569838302668	0.8344069461019846	0.4090996227288306	0.4067073124001786	1.2737487364271913	1.1993995260416077	1.5916576176268924	1.6647658350342105	1.723574050349079
1977916288	2.238488834439923	2.3143155514891474	2.3796635620150113	3.1831174720658932	3.3771218043373747	3.319506567365922	3.07283050642921	3.16405939134637	2.559212548818944	3.191164721338647	2.2168233001777184	2.0151429060131996	2.3553536021506174	2.1668578655659623	2.287484350137332	2.2185141847210823	2.297899536022795	2.2684873908157965	2.3693320258006456	1.8459263492255882	2.1503238153929334	2.2759381930221445	2.5554386003576695	2.541539707875046	2.7320183173258012	2.1246578305619686	2.0030991913934435	2.076050104522639	0.939676892439114	1.0589974868364083	0.9089066740670054	0.9324177852694497	1.0525214725055245	0.9023613896581939	1.0562692369410907	0.9477607468976232	3.310677397760541	2.0586691958977696	2.2160125348712407	0.32172821108221616	1.06874870864861	0.7821208502648337	0.416313127053254	0.4067803891934879	1.2639330076068833	1.2276433530941657	1.47326520022073	1.6148860078420184	1.641475510304094
694834412	1.6717473768318454	1.6510300207274926	1.55325245493131	3.126808043116694	3.2298665208913593	3.1440396011053147	3.098040950000314	2.990648366822256	2.0719245112441107	3.109961357869842	1.3194389059889362	1.142121942129134	1.4765652816145465	1.4484693368741455	1.5526236260186916	2.3007712276834784	1.7103275407427474	0.8518293380455484	0.8937120739113377	1.2290497849042739	1.5533614877967168	1.5958306499250332	2.739864319745645	2.6744277426703853	2.8075461249962537	0.9275266375593154	1.365531640322746	1.4732711228597088	1.68253476359704	1.4119189712637799	1.6306075549041124	1.4829702589134368	1.445879174876124	1.8854993712643873	1.7799710115084741	1.7226055097090052	2.4014887767452135	2.5752752683502265	1.4021980124626328	1.9091785387265403	1.6629507379947013	1.795247574252768	1.6010284276107334	2.0377653150874497	1.7789592642756062	1.8994271387670414	1.6393849737890822	1.5332872349431472	1.5777982230401657
726207450	0.9833487385934219	0.8511538598334712	0.8437129867524844	2.907058067819653	2.982715789582409	2.7715944053544215	2.919006090166429	2.973356705450061	1.5972687193402866	2.746264462553671	1.0032052580876503	0.9412100015000723	0.9448556219186611	0.9855557799158611	0.947230169618702	2.004086210561171	1.4975835088861968	0.6778772738019911	0.4382666572273321	0.995048217058275	0.8833407572631031	0.8465011886074947	3.1863799400168373	3.150906874549659	2.818355819883837	1.12456744666421	1.440290295557195	1.3939887596710518	2.412162651743156	1.8402612641058902	2.284579920788983	2.388632251245404	2.143880391673215	2.1092704287722976	2.533529118775686	2.3004860338063597	2.371599798737216	0.5268916154183956	0.9405094200463723	2.6295931634704255	2.3671862253443625	2.396185877899093	2.4392531745568458	2.30580780992395	2.54591661099176	2.3674940729892993	2.417477281252174	2.057299178429311	2.1638880801665774
1006258344	1.8612198370253115	1.6803414590340864	1.7100750618965996	2.2125560545712393	2.879695410068634	2.7564254467087936	2.127507791485905	2.8321015396915152	2.3785757274848196	2.1708180845440816	1.7151171732578192	1.6363201408844392	1.8373028734232202	1.649660321934298	1.7839571188921017	3.100002388925436	2.7027856416723544	0.9611408763220545	1.2911656120891761	0.7354234808537309	0.639129394391191	0.7029480993633193	2.5821199463060727	1.5527678881485552	1.8219775963968992	0.8384190719621901	0.8879834121486716	0.8453687389626313	1.3864995123170845	1.5373261961287337	1.6781690914899208	1.5083627293953297	1.6201671082974376	1.3969146509070847	1.677629269900072	1.5433055182571382	1.8148303757471198	2.0217747301486546	0.5936850836714294	1.3472757218563662	0.7722580195620145	0.9510417164946939	1.090975531619529	1.0840265328457013	0.8350059333370535	0.9920329653481406	0.7365122594981146	0.7597249271225193	0.6498079486713605
1888572074	1.7674116970404479	1.5603759649216447	1.5876277655788114	2.7465884313717157	3.1184534646003077	2.9530184987355272	3.239378801074393	3.07297154900382	2.271205337771401	3.2274794016369905	1.7831203190814024	1.6959833993520286	2.0247921934321678	1.76942850946326	1.88158695641595	2.9002911141509014	2.4549728946407168	1.067201400686624	1.2928871929048253	0.8741115663831932	0.8251985130049836	0.839617188609542	2.911695146244878	2.6655160153817046	2.8986872304487536	0.9245190979064818	1.0418165044959722	1.0316284221757819	1.3089499108692582	1.997141838249932	1.6627077514244886	1.442064457074475	1.9521333515606971	1.185402578902948	1.5411593420804308	1.3400364728999214	1.9091799045820155	2.1612291721116144	0.7764537000802978	1.320256634325728	0.9298770156885491	1.0932097318715943	0.9559677082020529	1.1398115029504112	0.7802170957897185	0.9118058520788421	0.8649226279924708	0.9213351561830804	0.8932378119121205
1914140664	1.147908509694405	1.1906692557253369	1.3532510262759458	2.6806363370677238	2.818065784635489	2.739339985877277	2.5664915144864233	2.610616105366757	2.1806805223557753	2.643606170375931	1.5852860428680025	1.5492277694804584	1.960401761907123	1.374457529155303	1.500688349248318	2.988060780656804	2.686887615993265	1.029651962793262	1.321678175919518	0.9855085353394956	0.8324644852448376	0.9584731337345499	2.0370324875446797	1.9676113892771894	2.226998191789694	1.0030596482409	1.141175513706817	1.159518538904338	1.2452612756267922	1.326712128501475	1.408788085388208	1.2944849935152092	1.4092883727699843	1.3840430024243227	1.258086502599733	1.3677025606921043	1.9363474886087644	1.82422206448662	0.8001197129643051	1.4704478234174405	1.1388126840754944	1.2625525074119248	1.2013424085899382	1.2595911715784445	0.8565649361862018	0.9767884726043522	0.54721377105818	0.6765599368228032	0.5671949496177777
1914823414	1.7261010448917138	1.5817335695950376	1.6120723012782079	2.2168419845838088	2.583462549941148	2.424485114623518	2.6632997387486577	2.540205766237068	2.051896655883591	2.64292131720418	1.6023835883610187	1.548461730411728	1.5350551431284978	1.4805664396091232	1.6475072913657058	3.0421551415919854	2.6604144943918526	0.9905684413877816	1.2615764176378192	0.6089575761324544	0.6549727646328203	0.6619521511403728	2.3853777793115345	2.1409290296118666	2.36702413112803	0.8408659282859636	0.8416788227757527	0.7797626209659554	1.5256130050495853	1.6036640207561812	1.779209536473504	1.5869573761101325	1.6562466400878533	1.3813623571512401	1.6250295965587125	1.5587987167678679	1.6965570274382171	1.5447869677911186	0.5903754510674555	1.341132704077019	0.7262002922724001	0.9147353551581279	1.137682518099092	1.070929604031682	0.7938715695628143	0.920243306175126	0.5541052690682315	0.5886675255802589	0.6331902026615059
5813024712	1.8199935045045177	1.701112056156792	1.7720670339578173	2.3067192685981746	2.393196329514512	2.4891115644458846	2.2051025226060634	2.29116799095994	1.940562856981234	2.275095865420207	1.589861059211604	1.5935291518638925	1.5137955267321481	1.536890448792645	1.7072739071993375	2.963736789491521	2.6434167561517223	1.011582064036947	1.2817174911038	0.7577631885986349	0.7781984993909081	0.8229781879985073	2.5221218922576116	1.6839006223635307	1.9211125025701856	0.9881619601173746	0.944972391521458	0.9034808873734672	1.3581150681794123	1.5298936637264258	1.6324118021931429	1.4871029203396977	1.5864641435623064	1.2618172850847449	1.3640493990984954	1.4369199205490273	1.9517345785804023	1.4883261725466015	0.7387059040531317	1.2930288594712678	0.8011884822507083	0.9266396914884241	1.083456628118636	1.0292069582253003	0.6166668365290254	0.6917635749774813	0.771032504249242	0.7586038315592734	0.6870980899495688
2010992546	1.7238612669333537	1.6259940260246957	1.3023191138557726	1.9453119770371332	2.080556163652713	2.4116059063455624	1.8697398957553304	1.8887674879133536	1.9591099851171874	1.894591059677603	1.4099046946734142	1.3613046740373735	1.4178452951704805	1.2887716456753697	1.469403070486788	2.974517965185171	2.6594515789073507	0.8334135561174097	1.0418224747248768	0.6080693856664713	0.5352994238739037	0.5207185302058428	2.4053295397450496	1.4290534569433915	1.6048959083104826	0.8568182483324377	0.6044010791016177	0.5787464289000265	1.4684041459456654	1.5878543235365898	1.7378014079793227	1.508713422186623	1.6518368882114993	1.5115933730289595	1.6116650399794616	1.6258413475463696	1.6724718011622601	1.448214930440644	0.4946542456458519	1.4877949645896777	0.6327423200987903	0.8397703832878765	1.2694587600958134	1.1834552617636207	0.7489225369112615	0.8593983385767819	0.6811000167126705	0.6525955691084204	0.6114505872995386
5813034571	0.8039785460439607	0.9103804601025202	1.0840136944999266	2.0125681702495193	2.119406911759552	2.1097914981091535	1.9296595752596464	1.970471330963887	1.8292632552255288	1.979044860111702	1.3811815080270478	1.3537246445995081	1.2365443035040915	1.1847236011820363	1.1957479550167691	3.2722604532365622	2.9249735527209513	0.8787972535907949	1.1844473412833476	0.6631268625898802	0.5103955564615983	0.5334607709214686	1.4601410173734197	1.4022635308405433	1.6370081085430834	0.8804427583774894	0.6652829219835563	0.6394859713587787	1.466179159039154	1.5754254117557038	1.6931460289703484	1.4766534417876167	1.6553816625410898	1.5815842823800863	1.6240998686574148	1.5703802146582873	1.634480440136084	1.5979098574425679	0.4502336405004605	1.5355273835161234	0.7877940791772992	0.9736382843547581	1.2200255288055384	1.1758344796824083	0.8341065625376038	0.9364593595095192	0.7808386211534731	0.8114619355755599	0.7069413866109374
1851393805	1.2838118203016489	1.2955100697100346	1.4696294587632583	2.1743145559217636	2.3262906201127507	2.219349455763473	2.1166940212261576	2.129663282490003	2.0098116433137374	2.174431232816081	1.570112718995482	1.5799523204891281	1.4161437965217099	1.4219794646090502	1.5518123421270695	2.5714525550944853	2.323750221544281	1.25210899405122	1.1998048173911193	0.7688916352764148	0.9001580418247975	0.9844189343134147	1.6015719167288283	1.5114680025304454	1.732821596077808	0.7224540591726047	0.9240679856559414	0.9561710600218294	1.504172099412734	1.771028911081098	1.7389258620421197	1.6664864536761381	1.766968436532555	1.5522902619810939	1.6476424883679042	1.541432107275684	1.7658344422709953	1.834187565620638	0.8084063964806106	1.1937860859623282	0.6874438590615946	0.8309794356019917	1.1319890652575082	1.01985914139301	0.9712035900647832	1.0575269588084246	0.7638893744493188	0.7851250617398988	0.7097353078102211
5813050727	1.067826600500944	1.0730733224842073	1.2795243014394393	1.9430250350012404	2.100191988726915	1.9892694385707026	1.8847026496334498	1.8904830929727923	1.928041418379787	1.9468371215354618	1.4063930229182375	1.3875829377254887	1.213840141964255	1.1497562437508182	1.246849867555966	2.475427065065915	2.339120976609199	1.2872731181686898	1.037100546550293	0.6077723246412381	0.8597184572919989	0.9314356281918363	1.4149668826263253	1.40141317099372	1.5395205258264821	0.6879661545203308	0.8663095233780216	0.8533952978411048	1.5606148741554915	1.7424518919925098	1.8263074397870158	1.726673592087233	1.9505270892207267	1.6915869425595993	1.7158167483851938	1.7420803131384697	1.6499866881203609	1.7433604633486333	0.8423553904180938	1.0902883089908275	0.6593296803541597	0.747863737241297	1.1539268807721939	0.9138392412376415	0.9268041945776045	1.0616911660771033	0.8517632896101056	0.7039421790588486	0.7145722029382596
693479072	0.96581489621264	0.9720571982505553	1.2203455145212405	2.0831054328514624	2.191635747252158	2.0926912990148736	2.0179338366716313	2.0339595057102855	1.3077464876487428	2.0687444079611685	1.3373387884646097	1.4259568898602952	1.0473599823954125	1.1929994361454288	1.2689624321384378	2.490871881723003	2.301891105827239	1.300614139519371	0.9398761090155479	0.5834704504366399	0.7776541578294697	0.8426650191411063	1.5072329203797052	1.535236205336547	1.6918062562520322	0.6173876905648399	1.307621320332845	1.1823471108617927	1.4209359935946362	1.4969309452764212	1.7656694079187647	1.457202795444311	1.509994821476285	1.5598180372369939	1.617096244079194	1.69962428913679	1.4463643757045366	1.2519128037832579	0.8509714753799413	1.443640258020451	0.9238918729876597	1.1282450445371548	1.4010623665203474	1.2285091614677988	1.0734915818846136	1.166059837854366	1.816331219426598	1.5895882126244296	1.5052824674850565
1889253763	1.0740512807663536	1.138836908172601	1.3940201697786074	1.9484023479198027	2.014315271548892	1.898506785787452	1.8906095082318335	1.907793930303444	1.3954562445577496	1.9374764266905327	1.3795958185830692	1.388573297314816	1.0634043705963778	1.213526420591532	1.1952064818454224	2.5340787271468184	2.3745321330252303	1.383116522258464	0.9292964522479638	0.6487487445426405	0.8270480072476997	0.9166964809355195	1.429502887154287	1.4423482662908205	1.5913659767344606	0.6267883864622199	1.4553342845611552	1.359594232470706	1.3828980068661234	1.5217618554408687	1.7245299225378574	1.4390922416004626	1.5695859032173487	1.506147632987683	1.526919499089745	1.6518737776494172	1.4879283353724162	1.3384246547133558	0.9740229210858704	1.455612648482254	1.0264752814720108	1.1613160767691075	1.4831626179328676	1.252133214514508	1.1997358457302176	1.2952627364024745	1.3551891449200524	1.259078589653873	1.123279012294962
1639234609	2.6326172013984914	2.5844128816194036	2.683187823808675	3.052163094941737	3.023091128991334	2.9735435107762482	3.130580238441628	3.0468138288756976	2.6731556162238355	2.8488654873334562	2.682665448638953	2.8019004351736436	2.599236510572415	2.758568694307453	2.6198752612083474	3.770510768567694	3.564748269121378	2.3689642554148436	0.8860616549749732	2.414760189372514	2.541634908140578	2.496907488783911	3.282969848491433	3.319171094384862	3.046178390415183	2.6825269389261464	2.9686092178584973	3.007025374568117	4.109133606731459	3.925843239658383	4.347524489054364	4.243330855865763	4.270784289638878	3.7509175410732865	4.303533203986631	4.004873142252754	2.815036256412996	2.2673080364632434	2.5085939838993445	4.112229738539162	3.349013292430078	3.5100086716687695	4.132067964504663	3.7011308741757345	3.8061073033901303	3.919675752680981	3.6018966579528904	3.480092265959554	3.4257067316019416
1639243580	2.6150669417775187	2.5724807995054713	3.184150960387939	3.1451060099311827	3.0266706979479077	3.025236878495076	3.267930794255842	3.2892776224108244	2.8121345383007315	3.1775360555646466	2.5588467916978384	2.6431951558256364	2.492380973969353	2.6256363557615297	2.501010765089682	3.4077114440845415	3.189655970911959	2.347098502773487	0.8081214242178177	2.3286045844400327	2.50133668151772	2.474053995586576	3.362220407505822	3.6944141359549776	3.544151327469832	2.5888736713548335	2.981069724140437	2.977647731773878	4.0700769143073865	4.205261917419453	4.449137871434206	4.130313500726799	4.204210777631903	3.572205356915949	4.273626948116741	4.435229938847338	2.958122748688854	2.307112927831476	2.6083596129472144	4.008009630859421	3.2025510209401595	3.4277570207860513	4.058299735140089	3.627233134178263	3.775771070768451	3.9243451324278227	4.948638874092695	4.374454673833487	4.475032583363237
5813040515	1.600045514431394	1.5828581837341014	1.5668399092013339	4.837281849510927	2.3728527344132546	2.2734197250809682	2.398702086253953	2.3867676590441707	1.9397328462120322	2.345681556795122	1.8118910163960982	1.8176028673143838	1.3711018554799725	1.722675522329896	1.649130969960313	1.636372422221342	1.3419550373047762	1.49781051641556	0.3524939943908547	1.4501792667896205	1.575432382832293	1.4814113675083183	2.572341941104166	2.652129773734669	2.467375261201485	1.5889837642021807	2.0190600000329417	1.967498075750503	3.8448802839271288	3.985716998115299	4.212485297180657	3.8806975011312166	3.9960713280596556	2.0332826835678515	3.122998848184894	2.506443715848701	2.285897442262664	1.673516230461872	1.8337297774808416	2.8105171455539364	2.450764840098924	2.6591853692099483	2.934599673898604	2.638631343955255	2.8088801972871384	2.8212687613833105	2.634682251212094	2.4934335860958314	2.5178951318760125
663787020	2.0414278088276365	2.1041939334054733	2.2388981904451555	3.7433031273186574	3.7331550925188113	3.7912699206476526	3.6901547403390595	3.8378297675417925	2.6473535839336684	3.7003106164198023	1.6634424560118455	1.8403797889716467	1.4543921785675342	1.743026592294898	1.68204995991233	2.848351674591057	2.9465409454415474	2.454704447106321	2.1248106088659964	2.053387529469966	2.542200936737804	2.3771834828257505	3.261233520746282	3.2593491809313835	3.509878145122864	3.010095136722505	2.838997255125214	2.899735521124828	2.3163899597849222	2.279192398750528	2.602830243681817	2.1926205516296995	2.2476346442587234	2.5966015160189158	2.805757740607984	2.7597700642624394	4.177697627095954	2.0972313656783856	3.1077667562232674	2.840668925309122	4.029193496389694	3.9435629194858315	3.7540628617753438	2.602940162121044	3.4445261140820294	3.234326090088729	3.4578590241239486	2.9749650999182053	3.00204930870826
664814903	2.4588200131137232	2.584718352565293	2.6624471193169557	4.3711914049603084	4.289844096612188	4.375119320645826	4.357906705551802	4.4747127256589625	3.1164377564779873	4.320928949299929	1.9104511143264002	1.9848393391853023	1.78107480633046	1.9744663220505991	1.883326090599801	2.9248791496830884	1.152187116484389	2.7653218220344233	0.5667099705896396	1.2928813294302706	2.8339607802810227	2.679665066040947	3.983813558897489	3.946588727784052	4.23148000822772	3.1597627281319354	3.117829362346706	3.153066873075873	2.423588965172143	2.3859024196763676	2.685513615187578	2.2815355074411268	2.3409796024187095	2.647105916254907	3.0008279717554496	2.833101309755438	4.648834553202801	1.2863010948730442	3.4097857380444427	2.837178124896227	4.000474915810164	3.9524424424897955	2.772858222127501	2.609274436548083	3.661611866838673	3.3603163690026663	3.6544229194316227	3.2051238548063505	3.2695623971646084
5813056072	1.179427240820124	1.192726465016547	1.2111265717912696	2.3815684321652704	2.454909321237635	2.44267472704132	2.337350207295327	2.447920920504358	1.937609022265291	2.3691338751552613	0.5104296734551947	0.43762910969776814	0.6012084476700125	0.44253648847137056	0.4701695634344422	1.1753110700651737	1.691737778878326	0.9753607346264348	0.6575704887937084	0.9525156247722947	0.9004226174178824	0.9096571860692308	1.9473979223016373	1.9797919522438865	2.1408165106056596	0.9393013257408747	1.053919573080008	0.9288752026930621	1.9456286803987326	2.0848112010520565	2.2454780002779904	1.9452824887771991	2.0717695130945017	2.032190976041835	2.4478947911477245	2.191809574740817	2.58829113010363	1.4416720627831912	1.353440896282882	2.1503510995588693	1.8619199220739846	2.1045340054209514	2.1976350733937338	1.9573188297126904	2.10254809057291	2.102713349649739	1.2481316559258826	1.1376737336996678	1.121408652052612
1975878958	2.2658792317413172	2.383436257330541	2.368413049804256	2.430522740262618	2.4301127045892477	2.5626087805126283	2.451172711660692	2.592088203105214	2.2637932969975467	2.4449935208047013	2.34510693946152	2.3859150960429614	2.1487959355176613	2.296693203433769	2.0988115611839415	3.423076544205114	3.005478334291836	1.8588032313138205	0.6725110615272138	1.733368008919362	1.9518330711353251	1.8916868036164558	2.4119204903141926	2.5523094606752372	2.535294491849267	2.0370233756795635	3.2406669547859592	3.2343614645903327	3.7418704794367015	3.9275656985739786	4.123074782429373	3.819152896595237	4.011841091282607	3.792612885060255	4.439853012454757	4.05963081721842	2.2548131294217653	1.8421239570723493	1.9587084168998479	3.3703588533577453	2.6122980097875086	2.746270151231332	3.43715055234936	2.9636295919391067	3.0783445831954364	3.1384450327889435	3.9486625060730556	3.4932114802228047	3.5265369795786192
1755556097	1.578347182782578	1.5584591121073228	1.5280047684017946	2.313442740392738	2.31080105846498	2.208259903175442	2.3565771167307155	2.33208728025583	1.947725499486959	2.333811339570542	1.6999651299926144	1.716415766206649	1.3133480177905945	1.6218076305842393	1.5496809470207717	1.4922872121078736	1.2860956487266268	1.4505801868883716	0.3676281010757674	1.3663133046300897	1.4875604945185588	1.4158711019876344	2.4893030226075763	2.5741753571576473	2.407086826531143	1.5598965279477508	1.957529046101056	1.8910449097118576	2.9060285278709848	2.756696223216996	2.8967616848157647	2.8296913462169635	2.58709782396743	1.9368730244688066	3.031049905309736	2.4277152241619246	2.2647020107894025	1.609713231673669	1.7851419994956195	2.7013089395881487	2.3824629713025094	2.579175890829178	2.854376592989194	2.5608174062865614	2.749922923972325	2.7561201595713136	2.569116085924111	2.455424035481823	2.4511967648664914
634759240	2.4758018346546797	2.6059308452900267	2.466525912227018	1.8973293732202299	2.0885642021296906	2.2517248092496205	1.8964823375369007	2.0350847658203244	3.3295513348844996	1.964931742431104	2.004484745468739	1.9026987479210968	2.115615267247039	2.0806845935566907	1.9661896949209636	2.7243916238871257	3.1209265032504026	2.7343111436918566	1.7098439831661436	1.999511519542034	2.6822105012547115	2.1830523805476085	1.9565266981816158	2.201241353834529	2.0120182979449845	1.8012104218751526	3.0191842633222774	2.958949327532461	3.8387438637250457	3.9055086160480426	4.073444273761021	3.778835365260232	3.844540506574285	3.723867113242541	4.494017429933363	4.074229254182828	3.604172236399377	2.753759562107899	2.4029269320343496	2.5546711954665233	2.3737139177634217	2.4447991868386625	2.9659408631432624	2.400975932701613	2.9501482252933053	2.9062788415122407	3.051328776967971	2.864413077012432	2.9193041323617486
1944502935	1.6940614259019977	1.6098521862912907	1.5305316788569225	4.851046028261532	2.710490303150447	2.5401110908847304	2.7560651332457935	2.75243698753474	2.1368749617094633	2.698836845511998	1.6869937857436441	1.7061368050533152	1.396504667554452	1.6581754108959643	1.5971084245522233	1.4596790755589593	1.2291314595639176	1.4445108534782418	0.47350118900669463	1.5532285481505057	1.5398009689344618	1.4737029643724002	2.938254152762725	3.0151454150618497	2.765728004563237	1.787124980997546	2.107966295600576	2.043669926744063	4.012747240669841	2.8415212653011954	3.0543408179179448	4.012359355470161	2.7509165766783688	2.1775044742561334	3.220255410517483	2.670346477377251	2.5533575712458205	1.5076815747327743	1.8528131935113312	2.9669289686466236	2.683990798181049	2.8749479494623564	3.0374984074926767	2.8268399023930675	3.0016304693132345	3.0133207514338594	2.853241312440609	2.7021190232795402	2.692807279895313
2069648663	1.7825934655511282	1.7060301203484203	1.6334497682960785	2.7548451317747755	2.7851328800012314	2.5524136387278515	2.801037079712378	2.8229677462462286	2.1269852198933057	2.764190686901241	1.644731167818323	1.6443093372635258	1.3681964617874418	1.618788971380034	1.552572717014389	1.4177260265173695	1.2132471010079784	1.4164507967992044	0.4852032931321458	1.5628320352555265	1.5601244701033046	1.5000529004835879	3.013662673633327	3.0819606252885627	2.8225098225774388	1.8298515017229544	2.1600034775668244	2.107482138323069	3.1296300014961402	2.8814187789078876	3.092681358900697	3.0306503234878446	2.7866737079324126	2.1843315966645744	3.255011333990139	2.67306268768827	2.5708811035499695	1.4825770204737498	1.9040001476861184	2.9281537963804047	2.744870124443627	2.9622016586349704	3.0023936825170376	2.8658797877548237	3.0048324896599294	3.0311637670280698	2.9212979527241503	2.7667942850946057	2.738012555302936
5813063239	2.7648574732586173	2.887057804247346	2.7773571431227437	2.090601703772769	2.1588144148460544	2.3308550205170193	2.1600741431349486	2.251455039665638	3.376938094272514	2.1476010303087096	2.035423481080597	1.9464784738436753	2.106093037027775	2.110630142022318	2.0079315024729336	2.7398020518126445	3.147201393523108	2.996673007639304	1.9856971222575672	2.3290502385678855	2.796898209770736	2.7158781853987732	2.335742119923175	2.556244625113927	2.390479722717225	2.543696195452913	3.098291470209241	3.05717375977766	4.020734038673382	4.081448652903006	4.268816668735131	3.9685353209969487	3.9887888098517266	3.9412344794770076	4.7126756199718525	4.318379591841268	3.695183307974635	3.0052256434183167	2.6589546146964196	2.6881469707206533	3.2582687529092293	2.6269500329896416	3.1620354695443464	2.575582979464194	4.22019666601503	4.028822244321408	3.163419117963301	2.9139960302392063	2.998882774180039
[truncated: 71 more columns]
