# Supplementary material for: Olfactory responses of Drosophila are encoded in the organization of projection neurons
Source: eLife. 2022 Sep 29;11:e77748. doi: 10.7554/eLife.77748 (PMC9616568; doi:10.7554/eLife.77748)
Supplement: Source data 1. [file elife-77748-data1.zip › hemibrain/morph_dist_MB_r_neuprint.csv]

	1536947502	5813038889	5813055184	722817260	754534424	754538881	1734350788	1734350908	1765040289	5813039315	818983130	1796817841	1796818119	1797505019	1827516355	666135689	1703683361	544021095	574037266	1640594274	1828206773	5813055048	1857825571	1858171399	5813039471	5813056596	1700937093	1700946301	788648194	1756579280	1793014716	1793351401	5813024710	1734420152	5813038793	5813039465	1609542060	1670934213	693483018	542634818	630714299	5901222910	755518957	573333835	635416407	697485362	788306624	1764091241	5813039235
1536947502	0.0	0.4082724018956703	0.3202242189594085	0.5119831700305759	0.4832593203242668	0.38220416161241133	0.40952065535589366	0.5334039221993844	0.8095597569547572	0.5186710288713607	0.5659735968449249	0.54584171964041	0.6742328015962283	0.43834439759166544	0.532476259251684	0.6861779497386105	1.2685336713064008	1.0382834180465736	1.1893374233288934	0.8596256862985293	0.43159548970615297	0.4243311540522564	0.6121672009939679	0.6407163983614368	0.6445383314809907	0.5682522629239427	0.46281521951526833	0.4367791076087977	1.3055546146771346	1.672530531553787	1.5940284436984578	0.7866780204726309	1.1920518833011222	1.0006950480285872	1.3811707714095014	1.7755262453255938	0.5961339365781286	0.6008010145337209	0.5650058032932953	1.1342512374513256	0.5661468861229096	0.8144981620104292	1.0081280776867632	0.8827088841841838	0.6383493080717221	0.9028399832606827	0.9598464044502406	0.85284120089591	0.8734023683313457
5813038889	0.4082724018956703	0.0	0.35893542905224024	0.53428387957705	0.537981922928262	0.6500948526945894	0.41796337253417537	0.5995053078133551	1.0421635366761874	0.5930765440043912	0.7511925710226971	0.6422228532993826	0.7439579130075374	0.6038443833472331	0.5992933880197933	0.7189737068101568	1.6956334672733446	1.1851726596546053	1.1926643362303	0.7352826840623459	0.36212802460569016	0.33741666360676087	0.6698103312726058	0.6570745314036127	0.5716113075576014	0.7172986582405103	0.6854218691688643	0.5952601147539347	1.211249881097138	1.6143828036332235	1.461643256501773	0.6009766124269817	1.1933353383609415	0.8742015129320964	1.271812461453509	2.0208720365624337	0.5138896615197347	0.6168910347678741	0.5049444903882939	1.18628349602943	0.6366928429037186	0.829861481582594	0.9019726857523866	0.7755421303603404	0.6931538340445088	0.9858303069170397	0.8385127365026183	0.7955797197149299	0.7742759864886762
5813055184	0.3202242189594085	0.35893542905224024	0.0	0.441828853755205	0.5582786100088758	0.596551599902434	0.4197552174222394	0.5222723540025062	0.9442043066741092	0.40975805802573434	0.5973566479781748	0.5209469015168435	0.6484977760256425	0.5101942627078435	0.47869324277852326	0.579394908090567	1.5569111320391684	1.0501091833709484	1.044302479134054	0.7653416702237317	0.33622313979564633	0.38501629303739265	0.4027592791830935	0.4389005720293146	0.43880070847176067	0.6158207468677286	0.646799198097504	0.6000355555511123	1.0412929150053916	1.4693793073569834	1.8494027717799713	0.5768525200710152	0.9535288365418159	0.9710874956744731	1.891884500724201	1.8767737969611573	0.49433924742281327	0.4993153811531497	0.4893530783791482	1.2206951400520967	0.63718720974762	0.772706838796839	0.9056955122469448	0.7769389053926735	0.5960190417581452	0.7568432605306324	0.8114115149841888	0.7184687180963262	0.7415706834576394
722817260	0.5119831700305759	0.53428387957705	0.441828853755205	0.0	0.29138869586259286	0.20996283027277432	0.23258216332091253	0.4183032795686842	0.8191998252130132	0.339032847341308	0.6216006789177496	0.5521773693298193	0.6645751528168174	0.5156716114932058	0.5656441168207614	1.025115783284384	1.5727356490651847	1.0658519352529003	1.675411848360514	0.8786692250406251	0.6739742687789176	0.6733938869885089	0.6138355323029967	0.5997906330086993	0.501679826079081	0.7378488005682462	0.7298108532565822	0.5306713613264407	1.5302331977739136	1.4967073794191847	2.10501615564424	0.8193067982441756	1.2409527576778743	1.051884690610347	2.0621335088806148	1.8454801032576857	0.6591579702045712	0.6814203079708647	0.766341870160911	1.4197346146476488	1.068704023281465	0.9851952026236869	1.3528020467899373	1.2587746113775904	1.1229282535334713	1.429478956033151	1.1223338570153136	1.0521608098161226	0.8767317062186103
754534424	0.4832593203242668	0.537981922928262	0.5582786100088758	0.29138869586259286	0.0	0.3052353867855984	0.28073354141711626	0.34763177962846	0.9079880468074244	0.2560618442631225	0.6995525741722403	0.6205415458291248	0.7053611004590603	0.592610025986736	0.6108016235516512	0.8350672563143076	1.6292386285164944	1.116542174040804	1.3621200900934047	0.8126217357478422	0.5043151100438884	0.5102286703145257	0.4573630128455139	0.4480877512127342	0.4782143859265464	0.7480273377053448	0.6456695715522107	0.5495306351937017	1.3601357588541156	1.562924243791127	2.0545210726646874	0.7527740938128712	1.1517483516582279	1.0713704499676242	2.096026084621514	1.9495815444756346	0.49535607191003744	0.5974745225596769	0.6982202882144837	1.3628671561857506	0.897487593716101	0.9431974335676092	1.2060643762326648	1.1357690581703954	0.9448193212073808	1.1957982076142	0.9111295293697912	0.8373559743053833	0.8037011601389806
754538881	0.38220416161241133	0.6500948526945894	0.596551599902434	0.20996283027277432	0.3052353867855984	0.0	0.2700543303599369	0.3919087855022469	1.0718430089193243	0.341326424240221	0.8904827758235765	0.6256000009590793	1.0774931323625512	0.5560781589848678	0.6643867762542677	0.6576742321796383	1.3613059051174692	0.866470088202703	1.1190743561602081	0.94235733316263	0.48018360100390434	0.44329305205473274	0.4462103279068844	0.464359871634722	0.5809576833192692	0.822626151005535	0.4938916449213096	0.4861143436437089	1.4589459560230986	1.7532260228263175	1.7115488905689176	1.698805088256041	1.3902540709276014	1.0824069440617938	1.5432323754118271	1.7975057165309765	0.33641228754541436	0.6892352879906387	0.8616730500557087	1.2235369175295416	0.7437694888849329	0.8887064559818648	1.1828063002631954	1.1274378904946725	0.8377360238601876	1.0321872070902494	0.8748800055084476	0.8789966340072942	0.8613885888270976
1734350788	0.40952065535589366	0.41796337253417537	0.4197552174222394	0.23258216332091253	0.28073354141711626	0.2700543303599369	0.0	0.4148339960216848	0.8886745373797413	0.36007311993833685	0.6927828340784711	0.5985478976656754	0.8458883927857419	0.5812343173798326	0.6199827793307381	0.6339622622278691	1.1596383852778973	1.0599763034953336	0.9847696653683982	0.8151924037779699	0.30956785459046743	0.44291896093692673	0.3898381517232596	0.4254609565305786	0.37879802324107703	0.8556863885607751	0.6470372927088733	0.6351318941037379	1.0960952426003243	1.312341473817204	1.282409415683082	0.7988602905213966	1.228361687979705	1.1318993733938374	1.1724303749836906	1.911450266242886	0.3085703299259965	0.7486644093595787	0.6839883050823032	1.2172643914628423	0.71529608257328	0.8289914104817265	0.9564688976269222	0.9101881847350058	0.7153831477998545	0.8979513819390453	0.7444694699597343	0.7007653372872136	0.6899701444358056
1734350908	0.5334039221993844	0.5995053078133551	0.5222723540025062	0.4183032795686842	0.34763177962846	0.3919087855022469	0.4148339960216848	0.0	0.9200312122159842	0.39540296566972877	0.6639746212577848	0.603398599103445	0.7619951307716659	0.6114530659829911	0.5927517460961208	0.9708604776069353	1.6107640092696016	1.252584926837768	1.527968489394769	0.7625142920791712	0.5683031902441397	0.5337313290059897	0.44041577053677344	0.5114078091813486	0.6101421474149147	0.6769086372486451	0.732293864624487	0.5867265304743771	1.5489781180198017	1.56188494107291	1.963834251327246	0.7589441868622024	0.960364237888968	1.0440948898142213	2.128482474189307	1.9800954898994136	0.689448501301851	0.5515983604245229	0.6995647468619922	1.3856486320906118	0.8889661644936683	0.9498715472367831	1.120198292667791	1.1396775768464813	1.0442453588497131	1.183969816993695	0.8371122288857089	0.8068494918508655	0.7436660711748699
1765040289	0.8095597569547572	1.0421635366761874	0.9442043066741092	0.8191998252130132	0.9079880468074244	1.0718430089193243	0.8886745373797413	0.9200312122159842	0.0	0.8778809518637257	0.5239837536726716	0.6351021267481314	0.5261206662004693	0.5491237966069216	0.7562318520349813	0.4448637366582585	0.4842323850610732	0.6350276082390485	0.8916178138461245	1.0008847266132805	0.613085275800378	0.6728925782432429	0.9450307271416818	0.9026928495144491	0.8849601400719297	0.9302234638051416	0.5352188277222572	0.686581789820341	1.023530024891717	0.9882537902541093	1.0504970917802243	1.054262733823891	1.1613860633853872	0.7825671427926957	1.0032717009702516	0.9509062389755262	0.8495920848531732	0.8300851486152565	1.0109342945928144	0.7976249416741209	0.6020020468028647	0.6421426281120963	0.7476070765901977	0.714919067774627	0.5278803708869481	0.5423888661997214	1.0907444873172192	1.0690208443454978	1.0820456945064751
5813039315	0.5186710288713607	0.5930765440043912	0.40975805802573434	0.339032847341308	0.2560618442631225	0.341326424240221	0.36007311993833685	0.39540296566972877	0.8778809518637257	0.0	0.6380317525086837	0.5601777550028206	0.64956704712253	0.5433436807399162	0.5978132539438289	1.0705802556065476	1.5892642108734443	1.1809356043857269	1.7378741360236933	0.8166674310307738	0.7150281373773901	0.6375697508832889	0.5075951757681058	0.5294613752036234	0.46220671963405824	0.8428898958884898	0.7296731281477252	0.6220932616237179	1.536985821476151	1.529680204692292	2.1296999197261086	0.7041914473787673	1.1336442564018891	1.008382275167677	2.1559056286657454	1.9313066394956546	0.66914997052427	0.5649180829391592	0.7049174947006032	1.505237926956655	1.0762458255413	1.1039922430030191	1.3111751357845025	1.319856569233852	1.0899062264087365	1.3779323968345856	1.0800836792294986	0.9521686487513781	0.862631617686549
818983130	0.5659735968449249	0.7511925710226971	0.5973566479781748	0.6216006789177496	0.6995525741722403	0.8904827758235765	0.6927828340784711	0.6639746212577848	0.5239837536726716	0.6380317525086837	0.0	0.1780119951014537	0.32530434515503187	0.3162785040118915	0.293890878604852	0.40345454111236106	0.47950057238206567	0.6927626949759835	0.881880504394449	0.7645373644926886	0.5409821727564686	0.5239091573128677	0.6674128334341185	0.6126122549878023	0.6002366065777471	0.4818105274048939	0.6283716332373417	0.5992946810448779	1.000892388526785	0.949372842802639	1.0463183454379452	0.8677329192342577	1.024051038956358	0.9233709386944835	1.0027888542467702	1.4347388619257506	0.6660769108464809	0.45982745221871385	0.6638353299944477	0.7729823844979818	0.39586357664961985	0.35690995791938274	0.6111263111170515	0.5443911756912881	0.3323223543629021	0.372089968594535	0.7884963037866894	0.7708922897546067	0.8309460673363257
1796817841	0.54584171964041	0.6422228532993826	0.5209469015168435	0.5521773693298193	0.6205415458291248	0.6256000009590793	0.5985478976656754	0.603398599103445	0.6351021267481314	0.5601777550028206	0.1780119951014537	0.0	0.2704017442621254	0.26254421132449285	0.17478342398522811	0.3729366356366721	0.4293709447552314	0.6759441908915261	0.8147801613932436	0.7894182202103014	0.5007127055507977	0.47846186190750856	0.5885558827333224	0.5647900337293494	0.538406468386107	0.5949330120808868	0.5866775999644096	0.5253015676732745	1.0641935743557185	1.0176031078961982	1.106421985139485	0.9699436895510997	1.0523677891782888	0.9031788288088411	1.0758560234529524	1.0863759815091636	0.5807686410267001	0.44609045304736117	0.6251032416329321	0.753287301831114	0.3059769138350145	0.2829413925179559	0.6475733182428072	0.4901177971671709	0.2612097360360058	0.3300964660519709	0.7570407262492554	0.7017700731721177	0.8223342004319171
1796818119	0.6742328015962283	0.7439579130075374	0.6484977760256425	0.6645751528168174	0.7053611004590603	1.0774931323625512	0.8458883927857419	0.7619951307716659	0.5261206662004693	0.64956704712253	0.32530434515503187	0.2704017442621254	0.0	0.22055847501286352	0.5224975034738096	0.3328279741971269	0.5078975749761628	0.6990953988309941	0.8706573920238171	0.9164066192300812	0.6031514490940209	0.6451947162188594	0.7084435418865902	0.6928355700127051	0.716814182223493	0.8071719670046664	0.5457068569053068	0.6600718854379259	1.1376802272113877	1.0727727218703493	1.1837515271201053	0.7473772148173037	1.1397972252429522	0.8762237801947194	1.1485277486956111	1.4297917142856853	0.6886318764713965	0.7824945155300019	0.6687852717127254	0.8709995284564903	0.473291478124534	0.3992201056072808	0.7697707442969693	0.4733077020462761	0.38244478050570163	0.3827768614300747	0.895456161865632	0.9242073211401104	1.0506139347371832
1797505019	0.43834439759166544	0.6038443833472331	0.5101942627078435	0.5156716114932058	0.592610025986736	0.5560781589848678	0.5812343173798326	0.6114530659829911	0.5491237966069216	0.5433436807399162	0.3162785040118915	0.26254421132449285	0.22055847501286352	0.0	0.3081692812400354	0.3749112601669896	0.5131858405100438	0.5251140246651197	0.759809722430557	0.8794438098593905	0.45260274060151234	0.33433230445172357	0.6077667770617279	0.6153757678037053	0.5738537121078856	0.670487256844535	0.4908481377167482	0.510636871367511	1.0677750471424212	1.0911776692638102	1.0966834251049842	1.0742709428258777	1.1110137923986358	0.9269929381860513	1.0593846633305581	1.1383462175015122	0.5100184498623557	0.5099680628235459	0.6068271157422023	0.8088491480492513	0.3336775417974666	0.37296195181278197	0.7764560751259535	0.5746110316553276	0.25959535955020446	0.30667375988173495	0.8986735062857922	0.7408784649320019	0.8682325050929621
1827516355	0.532476259251684	0.5992933880197933	0.47869324277852326	0.5656441168207614	0.6108016235516512	0.6643867762542677	0.6199827793307381	0.5927517460961208	0.7562318520349813	0.5978132539438289	0.293890878604852	0.17478342398522811	0.5224975034738096	0.3081692812400354	0.0	0.49717267326901077	0.7590249628086463	0.7753498883690763	0.9149742690122741	0.6605188042995697	0.4336287145075314	0.44214929785187845	0.5453708581128881	0.5605882619799463	0.5838415039567023	0.39196732847382715	0.6181362492618557	0.5417519417257649	1.1629390322485837	1.1860288336790905	1.2429300031182426	0.695531006157393	1.173666202159246	0.9728005508335853	1.1904013138879093	1.6899366848257955	0.5386013462917382	0.36665907147780985	0.5226553416319051	0.9602858622290394	0.37802411859883256	0.503515867915227	0.659092052360555	0.5690916786530279	0.4751720567171941	0.5264615476332184	0.7112186033438836	0.5985761627825776	0.6866803048991313
666135689	0.6861779497386105	0.7189737068101568	0.579394908090567	1.025115783284384	0.8350672563143076	0.6576742321796383	0.6339622622278691	0.9708604776069353	0.4448637366582585	1.0705802556065476	0.40345454111236106	0.3729366356366721	0.3328279741971269	0.3749112601669896	0.49717267326901077	0.0	0.35729057944411186	0.6100580690296912	1.543074457745139	0.8049680833169788	0.9416825818620265	0.8464760815123118	1.2406410052118015	1.0090883565020805	1.0876736895480483	0.7205796043022333	0.561353952888931	0.7584500529546128	1.166091982149493	0.8417208108385421	0.8752804848453797	0.8703412942179938	1.2487092305291725	0.986230335726083	1.1262913014866969	1.098142796689028	0.8420349319232231	0.8341071467756155	1.2044302681968178	0.9689326488570821	0.43041344381285424	0.9823092614105821	0.8748890374265685	0.7315787709170744	0.6213071139042156	1.3904385572379316	1.4533379546301892	1.2065536926290221	1.509375678087087
1703683361	1.2685336713064008	1.6956334672733446	1.5569111320391684	1.5727356490651847	1.6292386285164944	1.3613059051174692	1.1596383852778973	1.6107640092696016	0.4842323850610732	1.5892642108734443	0.47950057238206567	0.4293709447552314	0.5078975749761628	0.5131858405100438	0.7590249628086463	0.35729057944411186	0.0	1.3235294279177994	1.302893283064739	0.7713900190783791	0.811619446659775	1.0285581275347502	1.4803272501324367	1.586017296380206	1.566658335615059	0.9494192538312328	0.663311406200053	0.9483572306210173	0.9577918491929067	1.0686725360987643	1.1103215676086509	1.0206564682303008	1.4041386286240256	1.0163813412548774	1.0427865644894714	1.2634010791193742	1.6006492551768352	1.1336448659779979	1.3001231392835884	0.9059882546402092	0.6356251092501009	1.1157090200510666	0.7941727578202389	0.7150460866780685	0.8537982200450802	0.8548239763913368	1.59007627187129	1.6398724522449608	1.5857425519817658
544021095	1.0382834180465736	1.1851726596546053	1.0501091833709484	1.0658519352529003	1.116542174040804	0.866470088202703	1.0599763034953336	1.252584926837768	0.6350276082390485	1.1809356043857269	0.6927626949759835	0.6759441908915261	0.6990953988309941	0.5251140246651197	0.7753498883690763	0.6100580690296912	1.3235294279177994	0.0	0.9735264639141435	1.3650900561759973	0.9280553059394427	0.6774108655062169	1.2124909811186715	1.215411232246349	1.055750306291831	0.9699469313036946	0.35316876460711755	0.5045042865205875	1.462801628664505	1.2644613203469668	1.679410573928701	1.2653637152384705	1.368086888381211	0.9503374251263308	1.2713327932204246	1.4741311967935549	0.8545099449047837	1.2104537199453336	0.9771475428661792	0.626836971581269	0.5173290734487036	0.5269411415954178	0.8774484801701699	0.9195863507097984	0.5280750791094677	0.8212162518806728	1.5136296852463031	1.204305894525238	1.3439036863467824
574037266	1.1893374233288934	1.1926643362303	1.044302479134054	1.675411848360514	1.3621200900934047	1.1190743561602081	0.9847696653683982	1.527968489394769	0.8916178138461245	1.7378741360236933	0.881880504394449	0.8147801613932436	0.8706573920238171	0.759809722430557	0.9149742690122741	1.543074457745139	1.302893283064739	0.9735264639141435	0.0	1.8843643283997535	1.6312424572058286	1.5430648546613028	1.7828081523030412	1.7209444348987828	1.732032947122595	1.0449987235746876	1.406314491049695	1.4272675839009812	2.0060443750326162	1.559900639285863	2.1306987759096288	1.0143734432055598	1.8133039291550246	0.6781326150665675	1.869397632821252	1.8291456695189694	1.5057191641415597	1.2794994604174839	1.991464094399349	1.2011932077238108	1.5796001128335098	1.6336715832387543	1.54942458367908	1.5335318780544116	1.5209533511793305	1.5548513179459256	1.6762503641927182	1.617087957144154	2.000103412987802
1640594274	0.8596256862985293	0.7352826840623459	0.7653416702237317	0.8786692250406251	0.8126217357478422	0.94235733316263	0.8151924037779699	0.7625142920791712	1.0008847266132805	0.8166674310307738	0.7645373644926886	0.7894182202103014	0.9164066192300812	0.8794438098593905	0.6605188042995697	0.8049680833169788	0.7713900190783791	1.3650900561759973	1.8843643283997535	0.0	0.611292209119488	0.7074835531159333	0.7688047121549497	0.645830012158976	0.8456502623625006	0.6797518465152624	0.8871833309053792	0.8967991997797763	0.980185118704536	0.840169314285321	0.7716959589263481	0.5264782175064529	0.5546789422522745	1.2625549595368368	1.1390004556829543	1.112504727576472	0.7340780140998209	0.49400389791081517	0.505172139689803	1.5958013253694232	0.8985236712478634	0.965954082486573	1.1856445265907212	1.367059117985237	1.076101198438235	1.0720901144708403	0.7824658060708123	0.6445644834388159	0.5509282652266453
1828206773	0.43159548970615297	0.36212802460569016	0.33622313979564633	0.6739742687789176	0.5043151100438884	0.48018360100390434	0.30956785459046743	0.5683031902441397	0.613085275800378	0.7150281373773901	0.5409821727564686	0.5007127055507977	0.6031514490940209	0.45260274060151234	0.4336287145075314	0.9416825818620265	0.811619446659775	0.9280553059394427	1.6312424572058286	0.611292209119488	0.0	0.6304533250288519	0.8497664454628299	0.5937158160796779	0.6303269415867003	0.5457149650396088	0.6186314444630806	0.7443970413921145	1.4634481165318785	1.0234623043529119	0.9492655977734997	0.5244398150039749	0.5918550076437576	0.9941213253260817	1.3205470699327784	1.5030850591766258	0.7366997771712779	0.5973778180966859	0.5760581954211548	1.5656760675548989	0.8264773461254276	1.0279936135813499	1.246081317017136	1.2523569322095363	1.383101436143118	1.6863145905383166	1.2136861666262442	0.583876313893363	0.6193311860958886
5813055048	0.4243311540522564	0.33741666360676087	0.38501629303739265	0.6733938869885089	0.5102286703145257	0.44329305205473274	0.44291896093692673	0.5337313290059897	0.6728925782432429	0.6375697508832889	0.5239091573128677	0.47846186190750856	0.6451947162188594	0.33433230445172357	0.44214929785187845	0.8464760815123118	1.0285581275347502	0.6774108655062169	1.5430648546613028	0.7074835531159333	0.6304533250288519	0.0	0.7093682755267121	0.6272166557113695	0.6718732260985341	0.6863774875784795	0.5752157288489766	0.5857771139671875	1.7757353666861513	1.2685215994873769	1.2208138971889888	0.6741526040864124	0.6201948488853656	0.8480716831655409	1.4797503997548749	1.7301154992427525	0.3426393908439232	0.5407321279271858	0.6809511891340976	1.5226396562121338	0.7790041031357107	1.1105418366495816	1.3567148515620469	1.3126572521063782	1.2507130179308734	1.6125752458885392	1.3325202189524372	0.6785152070420994	0.845362265385442
1857825571	0.6121672009939679	0.6698103312726058	0.4027592791830935	0.6138355323029967	0.4573630128455139	0.4462103279068844	0.3898381517232596	0.44041577053677344	0.9450307271416818	0.5075951757681058	0.6674128334341185	0.5885558827333224	0.7084435418865902	0.6077667770617279	0.5453708581128881	1.2406410052118015	1.4803272501324367	1.2124909811186715	1.7828081523030412	0.7688047121549497	0.8497664454628299	0.7093682755267121	0.0	0.4277915978932619	0.7266869294704587	0.8045548530652893	0.8988754133988477	0.9387645137063099	1.9735936499299593	1.320007996311688	1.5287265994139738	0.6239651937267465	0.6661784559031376	1.0970040205322085	1.7643348933251297	1.7907895159845	0.7233840598188488	0.4605690176292801	0.8463439690892781	1.6574456953895857	1.1115496568162602	1.194120562312755	1.2885263660085817	1.3652298041331816	1.2266425341340332	1.2961497036810672	1.4139300092996674	0.9468877456539534	1.1206196089599136
1858171399	0.6407163983614368	0.6570745314036127	0.4389005720293146	0.5997906330086993	0.4480877512127342	0.464359871634722	0.4254609565305786	0.5114078091813486	0.9026928495144491	0.5294613752036234	0.6126122549878023	0.5647900337293494	0.6928355700127051	0.6153757678037053	0.5605882619799463	1.0090883565020805	1.586017296380206	1.215411232246349	1.7209444348987828	0.645830012158976	0.5937158160796779	0.6272166557113695	0.4277915978932619	0.0	0.392684687635651	0.7513916397259152	0.807576913125948	0.830298159958111	1.2428898259948076	1.503516372709833	1.919095671642923	0.6756788352620293	0.972337642086831	1.129558998628659	2.071685020035956	1.9239070652398984	0.723748202324829	0.484453044030589	0.570832868741007	1.5805157514047734	1.0601350470907824	1.1315821890090247	1.1003168899609483	1.141640660851203	1.0770636046922355	1.2210804375813493	1.4023565780433902	1.0067769064055327	0.7633547405161122
5813039471	0.6445383314809907	0.5716113075576014	0.43880070847176067	0.501679826079081	0.4782143859265464	0.5809576833192692	0.37879802324107703	0.6101421474149147	0.8849601400719297	0.46220671963405824	0.6002366065777471	0.538406468386107	0.716814182223493	0.5738537121078856	0.5838415039567023	1.0876736895480483	1.566658335615059	1.055750306291831	1.732032947122595	0.8456502623625006	0.6303269415867003	0.6718732260985341	0.7266869294704587	0.392684687635651	0.0	0.8085226863348867	0.8613656772320455	0.7896508771553464	2.0511652987419513	1.4460233987746958	1.679250445104518	0.6628576097394322	0.9414166856315015	1.1418892431479606	1.8370639328846854	1.8122894652676214	0.7316872945100035	0.5352270981730138	0.7242784350753176	1.3753052900123415	0.9849023298314202	0.9847515058692161	1.0515757032236863	1.1025809558089392	1.067043971979847	1.3379479826693579	1.582517848633702	1.1095566399733179	0.9474610545857336
5813056596	0.5682522629239427	0.7172986582405103	0.6158207468677286	0.7378488005682462	0.7480273377053448	0.822626151005535	0.8556863885607751	0.6769086372486451	0.9302234638051416	0.8428898958884898	0.4818105274048939	0.5949330120808868	0.8071719670046664	0.670487256844535	0.39196732847382715	0.7205796043022333	0.9494192538312328	0.9699469313036946	1.0449987235746876	0.6797518465152624	0.5457149650396088	0.6863774875784795	0.8045548530652893	0.7513916397259152	0.8085226863348867	0.0	0.5951481636572068	0.5378938454539823	1.5312042157533754	1.515955001655873	1.576330167812107	1.3298621127258408	1.5012506067669644	1.0478651122205997	1.5887283208591707	1.6080751417738255	0.7709202477617841	0.6173299496254374	0.5298507363785665	0.8673804999563602	0.43276466560413	0.6466877262073812	0.6810064017353623	0.6784641500879363	0.6424821559248304	0.644876716812108	0.7037490046820024	0.5869001619642271	0.7108092780575727
1700937093	0.46281521951526833	0.6854218691688643	0.646799198097504	0.7298108532565822	0.6456695715522107	0.4938916449213096	0.6470372927088733	0.732293864624487	0.5352188277222572	0.7296731281477252	0.6283716332373417	0.5866775999644096	0.5457068569053068	0.4908481377167482	0.6181362492618557	0.561353952888931	0.663311406200053	0.35316876460711755	1.406314491049695	0.8871833309053792	0.6186314444630806	0.5752157288489766	0.8988754133988477	0.807576913125948	0.8613656772320455	0.5951481636572068	0.0	0.5045461046464261	1.3802852045895337	1.0621085338974439	1.0374865156870994	0.9873002778710283	0.8735530564778259	0.9342479508799597	1.2536028607921275	1.4164521917523372	0.5779718866774348	0.8697979629792644	0.633150982876313	1.4287021802464321	0.7971885107277723	1.1715762959175826	1.2221890776482693	1.1752217823283784	1.128062907756496	1.4069795368546265	1.0282386701593458	0.7305706652576782	0.9393672854653626
1700946301	0.4367791076087977	0.5952601147539347	0.6000355555511123	0.5306713613264407	0.5495306351937017	0.4861143436437089	0.6351318941037379	0.5867265304743771	0.686581789820341	0.6220932616237179	0.5992946810448779	0.5253015676732745	0.6600718854379259	0.510636871367511	0.5417519417257649	0.7584500529546128	0.9483572306210173	0.5045042865205875	1.4272675839009812	0.8967991997797763	0.7443970413921145	0.5857771139671875	0.9387645137063099	0.830298159958111	0.7896508771553464	0.5378938454539823	0.5045461046464261	0.0	1.336367757960938	1.0929882892889913	0.8907822191955135	1.0401203632272567	0.9162711033408825	1.0345846946603896	1.2743959088863268	1.3429345093190508	0.5883070629490943	0.832130341201546	0.66247676395484	1.393266251864471	0.9330459918787183	0.9375216368557612	1.42610153397163	1.3183293377501333	1.1861869442068078	1.4016057432219036	1.1374716376673732	0.8831675679109899	0.8009459828148084
788648194	1.3055546146771346	1.211249881097138	1.0412929150053916	1.5302331977739136	1.3601357588541156	1.4589459560230986	1.0960952426003243	1.5489781180198017	1.023530024891717	1.536985821476151	1.000892388526785	1.0641935743557185	1.1376802272113877	1.0677750471424212	1.1629390322485837	1.166091982149493	0.9577918491929067	1.462801628664505	2.0060443750326162	0.980185118704536	1.4634481165318785	1.7757353666861513	1.9735936499299593	1.2428898259948076	2.0511652987419513	1.5312042157533754	1.3802852045895337	1.336367757960938	0.0	0.3353396579725553	0.3690697885728514	0.2891450023230925	0.6106596222394081	1.5361176290633305	0.6660816636446898	0.3517086711470162	1.6792125463724763	1.1672529365316353	1.898621560374143	1.014083034053987	0.9231808191618918	1.3436303153390987	0.569821794742144	0.6666057458129784	0.7937064083347058	0.8212596718969041	2.2136592450777	1.8375468521258105	2.2124623581593275
1756579280	1.672530531553787	1.6143828036332235	1.4693793073569834	1.4967073794191847	1.562924243791127	1.7532260228263175	1.312341473817204	1.56188494107291	0.9882537902541093	1.529680204692292	0.949372842802639	1.0176031078961982	1.0727727218703493	1.0911776692638102	1.1860288336790905	0.8417208108385421	1.0686725360987643	1.2644613203469668	1.559900639285863	0.840169314285321	1.0234623043529119	1.2685215994873769	1.320007996311688	1.503516372709833	1.4460233987746958	1.515955001655873	1.0621085338974439	1.0929882892889913	0.3353396579725553	0.0	0.3123330824281747	0.26307214989928485	0.9572716831330947	1.523201765389309	0.24375042993090953	0.34398347983587807	1.5260170728621179	1.2830889024750696	1.300358760878499	1.1700716308724644	0.8721844859410999	1.1286137753262673	0.4333062775867418	0.6532556312337171	0.5718277176103403	0.7455643209014952	1.5475683956080803	1.6211405802443637	1.5444466333082716
1793014716	1.5940284436984578	1.461643256501773	1.8494027717799713	2.10501615564424	2.0545210726646874	1.7115488905689176	1.282409415683082	1.963834251327246	1.0504970917802243	2.1296999197261086	1.0463183454379452	1.106421985139485	1.1837515271201053	1.0966834251049842	1.2429300031182426	0.8752804848453797	1.1103215676086509	1.679410573928701	2.1306987759096288	0.7716959589263481	0.9492655977734997	1.2208138971889888	1.5287265994139738	1.919095671642923	1.679250445104518	1.576330167812107	1.0374865156870994	0.8907822191955135	0.3690697885728514	0.3123330824281747	0.0	0.32539209519291473	0.7707290193322657	1.5604012512471324	0.31954489221318316	0.6692700467823136	2.179810432538188	1.3132964587758138	1.5544446213403527	1.1650321490224265	0.6506462684793071	1.1429364155796853	0.6886080982424736	0.8302037154034954	0.6176505184690743	0.9245617275982903	2.120697249137651	2.2318001632455338	1.6957131741575953
1793351401	0.7866780204726309	0.6009766124269817	0.5768525200710152	0.8193067982441756	0.7527740938128712	1.698805088256041	0.7988602905213966	0.7589441868622024	1.054262733823891	0.7041914473787673	0.8677329192342577	0.9699436895510997	0.7473772148173037	1.0742709428258777	0.695531006157393	0.8703412942179938	1.0206564682303008	1.2653637152384705	1.0143734432055598	0.5264782175064529	0.5244398150039749	0.6741526040864124	0.6239651937267465	0.6756788352620293	0.6628576097394322	1.3298621127258408	0.9873002778710283	1.0401203632272567	0.2891450023230925	0.26307214989928485	0.32539209519291473	0.0	0.31608028710240194	1.488269645337848	0.35836045009596423	0.44100862246414096	0.8084697591150266	0.48027337052828206	0.36124303975568817	1.423098767022779	0.8403349216391731	0.9028644173144891	0.4317836897531471	0.6316684978217217	0.755063035709428	0.8565684191392227	0.4991136686272239	0.5185884583393724	0.4540211620773143
5813024710	1.1920518833011222	1.1933353383609415	0.9535288365418159	1.2409527576778743	1.1517483516582279	1.3902540709276014	1.228361687979705	0.960364237888968	1.1613860633853872	1.1336442564018891	1.024051038956358	1.0523677891782888	1.1397972252429522	1.1110137923986358	1.173666202159246	1.2487092305291725	1.4041386286240256	1.368086888381211	1.8133039291550246	0.5546789422522745	0.5918550076437576	0.6201948488853656	0.6661784559031376	0.972337642086831	0.9414166856315015	1.5012506067669644	0.8735530564778259	0.9162711033408825	0.6106596222394081	0.9572716831330947	0.7707290193322657	0.31608028710240194	0.0	1.4851360420169841	0.9947543711048055	1.549157092331181	1.4096460111373097	1.1504073939452037	0.49636750468582175	1.6705084604028115	0.8611771052706495	1.006658256148298	1.1737758237949647	1.190921126446272	1.2967472025415245	1.3698111717063002	0.8729414881186666	1.0042299766778497	0.7503784179638865
1734420152	1.0006950480285872	0.8742015129320964	0.9710874956744731	1.051884690610347	1.0713704499676242	1.0824069440617938	1.1318993733938374	1.0440948898142213	0.7825671427926957	1.008382275167677	0.9233709386944835	0.9031788288088411	0.8762237801947194	0.9269929381860513	0.9728005508335853	0.986230335726083	1.0163813412548774	0.9503374251263308	0.6781326150665675	1.2625549595368368	0.9941213253260817	0.8480716831655409	1.0970040205322085	1.129558998628659	1.1418892431479606	1.0478651122205997	0.9342479508799597	1.0345846946603896	1.5361176290633305	1.523201765389309	1.5604012512471324	1.488269645337848	1.4851360420169841	0.0	1.3563600525012807	1.5284211868683595	1.0125214736887562	1.0298880716916599	0.9706166098950993	1.1199549459973062	0.8741430954843595	0.8040209391790103	0.6310101095052855	0.5789762018774391	0.8529032243498573	0.9545810129123483	0.9973226014066842	0.8509786362545787	1.0825407613081448
5813038793	1.3811707714095014	1.271812461453509	1.891884500724201	2.0621335088806148	2.096026084621514	1.5432323754118271	1.1724303749836906	2.128482474189307	1.0032717009702516	2.1559056286657454	1.0027888542467702	1.0758560234529524	1.1485277486956111	1.0593846633305581	1.1904013138879093	1.1262913014866969	1.0427865644894714	1.2713327932204246	1.869397632821252	1.1390004556829543	1.3205470699327784	1.4797503997548749	1.7643348933251297	2.071685020035956	1.8370639328846854	1.5887283208591707	1.2536028607921275	1.2743959088863268	0.6660816636446898	0.24375042993090953	0.31954489221318316	0.35836045009596423	0.9947543711048055	1.3563600525012807	0.0	0.41944669573141197	2.0512904912756023	1.2549195589456958	1.639910782581658	0.9354237785101995	1.0838030387663065	1.193614344858872	0.3758701197176383	0.6066697167095237	0.7154695717121566	0.8063021541181894	2.336277384567954	2.2468104538088713	2.193619003515927
5813039465	1.7755262453255938	2.0208720365624337	1.8767737969611573	1.8454801032576857	1.9495815444756346	1.7975057165309765	1.911450266242886	1.9800954898994136	0.9509062389755262	1.9313066394956546	1.4347388619257506	1.0863759815091636	1.4297917142856853	1.1383462175015122	1.6899366848257955	1.098142796689028	1.2634010791193742	1.4741311967935549	1.8291456695189694	1.112504727576472	1.5030850591766258	1.7301154992427525	1.7907895159845	1.9239070652398984	1.8122894652676214	1.6080751417738255	1.4164521917523372	1.3429345093190508	0.3517086711470162	0.34398347983587807	0.6692700467823136	0.44100862246414096	1.549157092331181	1.5284211868683595	0.41944669573141197	0.0	1.9000582424757402	1.6517621281528396	1.7494727278811757	0.9700580176051325	1.1224488964402792	1.290635020259407	0.42939703939361296	0.6556769627796909	0.5381314270696332	0.5764147614348543	2.025021136561296	2.094423607659157	2.02055988407174
1609542060	0.5961339365781286	0.5138896615197347	0.49433924742281327	0.6591579702045712	0.49535607191003744	0.33641228754541436	0.3085703299259965	0.689448501301851	0.8495920848531732	0.66914997052427	0.6660769108464809	0.5807686410267001	0.6886318764713965	0.5100184498623557	0.5386013462917382	0.8420349319232231	1.6006492551768352	0.8545099449047837	1.5057191641415597	0.7340780140998209	0.7366997771712779	0.3426393908439232	0.7233840598188488	0.723748202324829	0.7316872945100035	0.7709202477617841	0.5779718866774348	0.5883070629490943	1.6792125463724763	1.5260170728621179	2.179810432538188	0.8084697591150266	1.4096460111373097	1.0125214736887562	2.0512904912756023	1.9000582424757402	0.0	0.8075348580132472	0.6978868549150055	1.3773149023027607	0.8781726423299933	1.0998265814496202	1.223598359498909	1.1615745788866894	1.001723370181819	1.245952612092028	0.9726617223940328	0.7130281770471328	0.7737131461506364
1670934213	0.6008010145337209	0.6168910347678741	0.4993153811531497	0.6814203079708647	0.5974745225596769	0.6892352879906387	0.7486644093595787	0.5515983604245229	0.8300851486152565	0.5649180829391592	0.45982745221871385	0.44609045304736117	0.7824945155300019	0.5099680628235459	0.36665907147780985	0.8341071467756155	1.1336448659779979	1.2104537199453336	1.2794994604174839	0.49400389791081517	0.5973778180966859	0.5407321279271858	0.4605690176292801	0.484453044030589	0.5352270981730138	0.6173299496254374	0.8697979629792644	0.832130341201546	1.1672529365316353	1.2830889024750696	1.3132964587758138	0.48027337052828206	1.1504073939452037	1.0298880716916599	1.2549195589456958	1.6517621281528396	0.8075348580132472	0.0	0.47105648182011883	1.2733611833683922	0.674320494750299	0.8830404266147568	0.816259960354358	0.7916660944993511	0.6966654547910932	0.8494350438197523	0.8777501275846226	0.7792317244771638	0.7903473474620436
693483018	0.5650058032932953	0.5049444903882939	0.4893530783791482	0.766341870160911	0.6982202882144837	0.8616730500557087	0.6839883050823032	0.6995647468619922	1.0109342945928144	0.7049174947006032	0.6638353299944477	0.6251032416329321	0.6687852717127254	0.6068271157422023	0.5226553416319051	1.2044302681968178	1.3001231392835884	0.9771475428661792	1.991464094399349	0.505172139689803	0.5760581954211548	0.6809511891340976	0.8463439690892781	0.570832868741007	0.7242784350753176	0.5298507363785665	0.633150982876313	0.66247676395484	1.898621560374143	1.300358760878499	1.5544446213403527	0.36124303975568817	0.49636750468582175	0.9706166098950993	1.639910782581658	1.7494727278811757	0.6978868549150055	0.47105648182011883	0.0	1.70867639040201	1.0368763534239052	1.0574454601799437	1.2087610731108942	1.2326671239930027	1.304737929304981	1.4114888035674136	1.2664514040427461	0.4529310355098637	0.6152715048617737
542634818	1.1342512374513256	1.18628349602943	1.2206951400520967	1.4197346146476488	1.3628671561857506	1.2235369175295416	1.2172643914628423	1.3856486320906118	0.7976249416741209	1.505237926956655	0.7729823844979818	0.753287301831114	0.8709995284564903	0.8088491480492513	0.9602858622290394	0.9689326488570821	0.9059882546402092	0.626836971581269	1.2011932077238108	1.5958013253694232	1.5656760675548989	1.5226396562121338	1.6574456953895857	1.5805157514047734	1.3753052900123415	0.8673804999563602	1.4287021802464321	1.393266251864471	1.014083034053987	1.1700716308724644	1.1650321490224265	1.423098767022779	1.6705084604028115	1.1199549459973062	0.9354237785101995	0.9700580176051325	1.3773149023027607	1.2733611833683922	1.70867639040201	0.0	0.8329562919175417	0.6578863847249175	0.5914161253632322	0.49996167474476705	0.6333613058135138	0.5449794661692303	1.3099530370974835	1.6081201491590444	1.5708792020081332
630714299	0.5661468861229096	0.6366928429037186	0.63718720974762	1.068704023281465	0.897487593716101	0.7437694888849329	0.71529608257328	0.8889661644936683	0.6020020468028647	1.0762458255413	0.39586357664961985	0.3059769138350145	0.473291478124534	0.3336775417974666	0.37802411859883256	0.43041344381285424	0.6356251092501009	0.5173290734487036	1.5796001128335098	0.8985236712478634	0.8264773461254276	0.7790041031357107	1.1115496568162602	1.0601350470907824	0.9849023298314202	0.43276466560413	0.7971885107277723	0.9330459918787183	0.9231808191618918	0.8721844859410999	0.6506462684793071	0.8403349216391731	0.8611771052706495	0.8741430954843595	1.0838030387663065	1.1224488964402792	0.8781726423299933	0.674320494750299	1.0368763534239052	0.8329562919175417	0.0	0.6515929849786555	1.0102933193856272	0.8446570712672106	0.6080191315400907	0.8469328060797885	0.8005685993455305	1.0036358018837797	0.8785397288970074
5901222910	0.8144981620104292	0.829861481582594	0.772706838796839	0.9851952026236869	0.9431974335676092	0.8887064559818648	0.8289914104817265	0.9498715472367831	0.6421426281120963	1.1039922430030191	0.35690995791938274	0.2829413925179559	0.3992201056072808	0.37296195181278197	0.503515867915227	0.9823092614105821	1.1157090200510666	0.5269411415954178	1.6336715832387543	0.965954082486573	1.0279936135813499	1.1105418366495816	1.194120562312755	1.1315821890090247	0.9847515058692161	0.6466877262073812	1.1715762959175826	0.9375216368557612	1.3436303153390987	1.1286137753262673	1.1429364155796853	0.9028644173144891	1.006658256148298	0.8040209391790103	1.193614344858872	1.290635020259407	1.0998265814496202	0.8830404266147568	1.0574454601799437	0.6578863847249175	0.6515929849786555	0.0	0.7623613985024463	0.640307168922381	0.7337291089330106	0.7669637322789166	0.9190369533195173	1.051509788827697	0.9560364834494158
755518957	1.0081280776867632	0.9019726857523866	0.9056955122469448	1.3528020467899373	1.2060643762326648	1.1828063002631954	0.9564688976269222	1.120198292667791	0.7476070765901977	1.3111751357845025	0.6111263111170515	0.6475733182428072	0.7697707442969693	0.7764560751259535	0.659092052360555	0.8748890374265685	0.7941727578202389	0.8774484801701699	1.54942458367908	1.1856445265907212	1.246081317017136	1.3567148515620469	1.2885263660085817	1.1003168899609483	1.0515757032236863	0.6810064017353623	1.2221890776482693	1.42610153397163	0.569821794742144	0.4333062775867418	0.6886080982424736	0.4317836897531471	1.1737758237949647	0.6310101095052855	0.3758701197176383	0.42939703939361296	1.223598359498909	0.816259960354358	1.2087610731108942	0.5914161253632322	1.0102933193856272	0.7623613985024463	0.0	0.39222578027645305	0.6753396417334451	0.4607458064828039	0.8781372361333226	0.9673694800369761	1.4322200601436144
573333835	0.8827088841841838	0.7755421303603404	0.7769389053926735	1.2587746113775904	1.1357690581703954	1.1274378904946725	0.9101881847350058	1.1396775768464813	0.714919067774627	1.319856569233852	0.5443911756912881	0.4901177971671709	0.4733077020462761	0.5746110316553276	0.5690916786530279	0.7315787709170744	0.7150460866780685	0.9195863507097984	1.5335318780544116	1.367059117985237	1.2523569322095363	1.3126572521063782	1.3652298041331816	1.141640660851203	1.1025809558089392	0.6784641500879363	1.1752217823283784	1.3183293377501333	0.6666057458129784	0.6532556312337171	0.8302037154034954	0.6316684978217217	1.190921126446272	0.5789762018774391	0.6066697167095237	0.6556769627796909	1.1615745788866894	0.7916660944993511	1.2326671239930027	0.49996167474476705	0.8446570712672106	0.640307168922381	0.39222578027645305	0.0	0.561312935209882	0.47724036355900284	0.8483905454468991	1.0663079177202948	1.312594889347443
635416407	0.6383493080717221	0.6931538340445088	0.5960190417581452	1.1229282535334713	0.9448193212073808	0.8377360238601876	0.7153831477998545	1.0442453588497131	0.5278803708869481	1.0899062264087365	0.3323223543629021	0.2612097360360058	0.38244478050570163	0.25959535955020446	0.4751720567171941	0.6213071139042156	0.8537982200450802	0.5280750791094677	1.5209533511793305	1.076101198438235	1.383101436143118	1.2507130179308734	1.2266425341340332	1.0770636046922355	1.067043971979847	0.6424821559248304	1.128062907756496	1.1861869442068078	0.7937064083347058	0.5718277176103403	0.6176505184690743	0.755063035709428	1.2967472025415245	0.8529032243498573	0.7154695717121566	0.5381314270696332	1.001723370181819	0.6966654547910932	1.304737929304981	0.6333613058135138	0.6080191315400907	0.7337291089330106	0.6753396417334451	0.561312935209882	0.0	0.5519476953840067	1.0361877461635702	1.1866240951526008	1.6342921689259913
697485362	0.9028399832606827	0.9858303069170397	0.7568432605306324	1.429478956033151	1.1957982076142	1.0321872070902494	0.8979513819390453	1.183969816993695	0.5423888661997214	1.3779323968345856	0.372089968594535	0.3300964660519709	0.3827768614300747	0.30667375988173495	0.5264615476332184	1.3904385572379316	0.8548239763913368	0.8212162518806728	1.5548513179459256	1.0720901144708403	1.6863145905383166	1.6125752458885392	1.2961497036810672	1.2210804375813493	1.3379479826693579	0.644876716812108	1.4069795368546265	1.4016057432219036	0.8212596718969041	0.7455643209014952	0.9245617275982903	0.8565684191392227	1.3698111717063002	0.9545810129123483	0.8063021541181894	0.5764147614348543	1.245952612092028	0.8494350438197523	1.4114888035674136	0.5449794661692303	0.8469328060797885	0.7669637322789166	0.4607458064828039	0.47724036355900284	0.5519476953840067	0.0	1.1497351298058511	1.2466519960564357	1.629250228847351
788306624	0.9598464044502406	0.8385127365026183	0.8114115149841888	1.1223338570153136	0.9111295293697912	0.8748800055084476	0.7444694699597343	0.8371122288857089	1.0907444873172192	1.0800836792294986	0.7884963037866894	0.7570407262492554	0.895456161865632	0.8986735062857922	0.7112186033438836	1.4533379546301892	1.59007627187129	1.5136296852463031	1.6762503641927182	0.7824658060708123	1.2136861666262442	1.3325202189524372	1.4139300092996674	1.4023565780433902	1.582517848633702	0.7037490046820024	1.0282386701593458	1.1374716376673732	2.2136592450777	1.5475683956080803	2.120697249137651	0.4991136686272239	0.8729414881186666	0.9973226014066842	2.336277384567954	2.025021136561296	0.9726617223940328	0.8777501275846226	1.2664514040427461	1.3099530370974835	0.8005685993455305	0.9190369533195173	0.8781372361333226	0.8483905454468991	1.0361877461635702	1.1497351298058511	0.0	0.5408672332385476	1.0410375696527827
1764091241	0.85284120089591	0.7955797197149299	0.7184687180963262	1.0521608098161226	0.8373559743053833	0.8789966340072942	0.7007653372872136	0.8068494918508655	1.0690208443454978	0.9521686487513781	0.7708922897546067	0.7017700731721177	0.9242073211401104	0.7408784649320019	0.5985761627825776	1.2065536926290221	1.6398724522449608	1.204305894525238	1.617087957144154	0.6445644834388159	0.583876313893363	0.6785152070420994	0.9468877456539534	1.0067769064055327	1.1095566399733179	0.5869001619642271	0.7305706652576782	0.8831675679109899	1.8375468521258105	1.6211405802443637	2.2318001632455338	0.5185884583393724	1.0042299766778497	0.8509786362545787	2.2468104538088713	2.094423607659157	0.7130281770471328	0.7792317244771638	0.4529310355098637	1.6081201491590444	1.0036358018837797	1.051509788827697	0.9673694800369761	1.0663079177202948	1.1866240951526008	1.2466519960564357	0.5408672332385476	0.0	0.3970719344661042
5813039235	0.8734023683313457	0.7742759864886762	0.7415706834576394	0.8767317062186103	0.8037011601389806	0.8613885888270976	0.6899701444358056	0.7436660711748699	1.0820456945064751	0.862631617686549	0.8309460673363257	0.8223342004319171	1.0506139347371832	0.8682325050929621	0.6866803048991313	1.509375678087087	1.5857425519817658	1.3439036863467824	2.000103412987802	0.5509282652266453	0.6193311860958886	0.845362265385442	1.1206196089599136	0.7633547405161122	0.9474610545857336	0.7108092780575727	0.9393672854653626	0.8009459828148084	2.2124623581593275	1.5444466333082716	1.6957131741575953	0.4540211620773143	0.7503784179638865	1.0825407613081448	2.193619003515927	2.02055988407174	0.7737131461506364	0.7903473474620436	0.6152715048617737	1.5708792020081332	0.8785397288970074	0.9560364834494158	1.4322200601436144	1.312594889347443	1.6342921689259913	1.629250228847351	1.0410375696527827	0.3970719344661042	0.0
5813070872	0.9204340122748518	0.819785306415319	0.7718071075232495	1.318827077830704	0.8935671117321853	0.9243344558383617	0.7736632935412213	1.1831385546207176	1.0815902993859579	1.2532813512235539	0.7735611037534851	0.7222545594871659	0.9068609717640538	0.8151765390392441	0.6194831995056017	1.6783522106702093	1.601669041547069	1.4195051232114417	2.1845909931678285	0.6414196294831612	0.44491592684047165	0.8776978437387688	1.0255560074821033	1.0755802182070944	1.308890866207159	0.6204405273308198	0.8898791391966486	0.8457910169019919	1.9388843949437304	1.5610805824289153	1.941826571289289	0.44442290373969345	0.7477790636472759	0.9451496449679164	2.3315464411627853	2.074529421088069	0.9392374481741197	0.75494596890852	0.5260719106923253	1.7582279487742916	0.9841285763282097	1.0274640498044332	1.5131137031086805	1.4005256799383734	1.7380227598923106	1.734500766551241	0.7790415289643121	0.547395244684939	0.2998733152840941
724816115	1.0242531611683046	1.0972781799602447	1.0364995477311165	1.4121767327927295	1.2210108467449632	1.0125192034266277	1.0443633711127494	1.2498009308360873	0.364663259490973	1.4510681762984154	0.5453573006285304	0.5711151094131551	0.5209201281040556	0.5751534829069542	0.702942536985087	0.692565177297887	0.36288902290477887	0.6342650547727521	1.3969911662244292	1.524467319607469	1.3960373680913234	1.4113589804956248	1.577425165687845	1.4564904709820126	1.4048974522820414	0.7907783809898377	1.2266906847471595	1.3401500992477977	0.793709307480202	0.7801919151784412	0.7894098005457459	1.1057762851134483	1.3399992253783575	0.764300781064739	0.6775084138681003	0.6548467415815705	1.316743755733498	1.178701860541149	1.520066609383939	0.5642578185364625	0.9483285338884039	0.9256286272686614	0.7365257099410547	0.6102782115527827	0.6437955828472058	0.5940555610462115	1.2260204105171368	1.4087484174320444	1.5534766014437855
635062078	0.8998478301818552	0.8203355284375213	0.8385100298503138	0.9713810138986037	1.020535695661949	1.0979530090126808	0.8788334227222	1.055220143155367	0.7011362345185409	1.0388909393161068	0.6005665474424767	0.5537758585384522	0.6312183559253824	0.6682471200087584	0.6847866669572534	0.6271519319306781	0.5203688696993193	0.7037716057492114	1.233932851812374	1.0182179881467306	0.8025086441246292	0.9813337636583076	1.2224247170181806	1.0149143937410714	0.7947059750602967	0.7218685446779454	0.9113802313599063	0.939535438342864	0.6410042260787968	0.7108579079493439	0.6313931728955183	0.6774640716180701	0.7986903116612883	0.780092050692219	0.6957068954023276	0.7572043394487379	1.0637671243720292	0.8125927817749833	0.9601508717605418	0.4589691692155128	0.5707225116855003	0.5449702397606412	0.4689614645748273	0.4087421911777901	0.6025610528752745	0.6298280742837906	0.7106411096200582	0.912356447226006	0.9856662453252137
698508565	1.8546961238533757	2.052838590932489	1.9694406652894485	2.277353244532516	2.0724157153196425	1.7836083387228092	1.9788327904124055	2.1875642027364024	1.1374161458280445	2.3267636405668797	1.3974168570350014	1.4772395636795002	1.546664340830705	1.4064482450129476	1.6483825468033992	1.3248275864623253	1.0119054805638181	1.017769597872201	1.4733487367249791	1.9662439983996833	2.0564426636412527	2.235550089777362	2.4802891586038456	2.3852309427799097	2.3392076611333086	1.7369708209526462	1.5150934263434492	1.699925264950252	1.2920697401028607	1.5752361903408254	1.4618105181549257	2.112057758900032	2.187622687295687	1.557904801396018	1.202291996563231	1.2065221478282113	2.1845581446045093	2.1045755636112573	2.423096695380359	0.4852020496242133	1.456584225046111	1.478894755300165	0.9417755963613275	0.8254602228856783	1.3101291126088306	1.1180237603255498	2.1744755953651698	2.3738323237697934	2.425763245266948
2064165421	1.8467158860186017	1.9766750321616056	1.8973968987351562	2.3308665590249613	2.0759111258838385	1.7952964530748332	1.8976143821102036	2.1937968514465207	1.0874991484609202	2.385522089141757	1.4152976143586558	1.4849823558547757	1.6759938959267342	1.3684156101491973	1.5748980136051909	1.4336620296886657	1.0905614923745963	1.1076968352237475	1.466048440093301	1.8979904674037222	1.82975786023944	1.66024304942702	2.545135437499511	2.3815012220015204	2.3770785018735214	1.6480754941197875	1.3518967147758008	1.503653791480654	1.3377406579850655	1.5467608293682555	1.5784300337161636	1.9790090072310824	2.246441118114001	1.4328549216845874	1.204240208476965	1.224749576819686	2.112443077974933	2.0605685805049125	2.4370565400296216	0.4921778747396872	1.4061547818634659	1.3511851120418268	0.975542238551774	0.8810881919456545	1.2362142425785294	1.3532300111005753	2.1741875253403564	2.2678417759550205	2.5792842258851585
850375847	0.8751366552228775	0.9134260326555552	0.6831182638808251	0.694977976408107	0.5770785678713979	0.7045635976780784	0.5598049999903398	0.5967581845598442	0.8963180440270003	0.3775711995098417	0.7679511890476438	0.7336883060946249	1.2136365229878636	0.6875668793652004	0.7343900916695595	0.9484959658336964	1.57205448941578	1.5521042121534927	1.5948526869955046	0.7190195806484995	0.5718837895422975	0.5828944476171796	0.5774831199664225	0.2682173548459521	0.47831010400618307	1.0227713957451805	0.5179630903906116	0.6475277772479666	1.3725710688161283	1.4825570971209774	1.3870763586354267	0.6959582965424836	1.0144424116574307	1.2242690859829863	1.4102903779505347	1.8519812425399997	0.522491394582329	0.9222252137975996	0.5547655916495919	1.7567638312963554	1.1067335544562844	1.2221070479762755	1.132925232659774	1.1923232448500662	1.2005785112803962	1.280919458526089	0.41128607062251943	0.45785127841565887	0.45329990466184045
1851061177	0.6979366263650081	0.6921592693133468	0.5445469135776612	0.5851501644877148	0.6784446943807086	0.6053316342335384	0.4289157893179512	0.6380377832276761	0.9015200363203789	0.432471625043067	0.6763659225894737	0.5992297051215002	0.771451884921088	0.6107252681852947	0.6580246992117601	0.8413987516267958	1.5778518923045595	1.2280317996696994	1.454949772702465	0.8731353232871403	0.4315689427567441	0.591541177083035	0.3900096784612891	0.3267862374703072	0.34607806695009313	0.8471034013705981	0.5431907672444047	0.4958880253602139	1.220547274546207	1.4985559986352706	1.82337538170731	0.8146266228457811	0.9468520208649597	1.1939727623055978	2.011984113945763	1.8474049685545402	0.643145662806612	0.7408440267306248	0.666733731563319	1.5410794320088985	1.0588939668813993	0.9352073127236222	1.3253595473821271	1.3141006427980217	1.1227688034400762	1.2261199056328589	0.6819782858649568	0.7239765041302161	0.6373448573369939
5813055162	0.7261980095315734	0.6493219293167035	0.5822018147355734	0.4000512403226878	0.3944626318258508	0.5302736133356061	0.37604275004067816	0.44986364012809754	0.9280693426887395	0.3837495510943513	0.673800206856372	0.6340274917541034	0.7517563487987208	0.5914051034612401	0.6099583741386113	0.9846290153397049	1.585436541459123	1.2492122470722475	1.5189047421216166	0.653209358422116	0.543235182698001	0.3775269231120061	0.33264197397327533	0.3377782990399555	0.618182745004202	0.8778765004258856	0.6838447011073185	0.6683284082973053	1.383158115194321	1.4650414601864887	1.7240537671531257	0.5613884393399647	1.1884298886118545	1.137611661716045	1.5921354634249405	1.9108078674110587	0.4663528757382141	0.6868829395100214	0.641929959955424	1.6125206058535577	1.0376617974987674	1.0806744287658387	1.340926442604793	1.28607268712533	1.1747271991581112	1.4053528933629877	0.8412245265157381	0.7705756778478656	0.7529725303445595
1788300760	0.8691718334138541	0.8625200102606319	0.7141503763914153	0.9705640897952077	0.9611686434232023	1.1585216064450417	0.9312669588254486	0.905928761327291	1.4887687142736443	0.9307137415983497	1.4737318401256043	0.8569872336271995	1.3316820994141207	0.8790414510704259	1.2800772197801193	1.0605788535512104	1.5402897803984803	1.3356160580421308	1.6572817565519746	0.6695438924372322	0.5828325430172889	0.8237546667546106	0.5424768461418421	0.6732854495680118	0.5356837860155934	1.2551188689631247	0.6954006964333584	0.7369547208614652	0.6254620267450295	1.1082414956587754	0.9585224006772093	1.3499662254664007	0.5359666548396457	1.3679273095655775	0.9892475812960074	1.29593536899029	1.116823507721789	0.946403101431943	0.7125892979129004	1.482873750458885	0.9153663466612695	0.7913788354511384	0.9872983132771983	0.9457114928983359	1.235219792142273	1.291697718198805	0.8912723628049962	1.0052061353772175	0.6622700571519142
5813024601	0.7257603868876129	0.6722764731803073	0.5142818433825851	0.6653258091875993	0.509047833411587	0.8494623354695857	0.6006807287029037	0.4571648790074955	1.1016081008394276	0.6021245072807128	0.933855850815902	0.9149124658710169	0.9108700705154521	0.9066702168163766	0.8041478140268264	0.8685641029468317	1.1206356147432257	1.2516235954720045	1.1523209226886315	0.678983345984061	0.46399804856503957	0.5751807922857237	0.4868324634026374	0.40667615678183705	0.4616754329188684	0.8647785081636903	0.813707847721342	0.7248090462357341	0.9010174975130854	0.9219575891469021	0.9240831330032113	0.8474114956068264	0.8437948143730712	1.1217358270754665	0.9251082694507636	0.9864129557012405	0.6820604031206874	0.6379512038994055	0.5460691927759419	1.4833209505255565	0.8319585057307434	0.9231935857685122	0.7674988001602496	0.7270056878774646	0.901824052318525	1.0036049446098603	0.4393616686470142	0.5344426079918342	0.39303311106286265
5813054697	0.6196230016299722	0.5974457858427632	0.5156720631390922	0.6563482254757046	0.5947266379910774	0.8334849054141241	0.6044964115656475	0.755591594416714	1.4480283226849786	0.5859200412916715	1.2426034141218323	1.1909666814300874	1.2312205423628093	1.0395128431963752	1.017425117219413	0.883522061639807	1.6196430303777014	1.2148640205844599	1.4561527268580616	0.860734895122099	0.4489538152098602	0.7169268281455877	0.5511126993097015	0.3796965367237367	0.38128743178643815	1.1935995503479837	0.7994013545386933	0.7244307714748006	0.884337893327244	1.3912835851693577	1.2457239995621452	1.5384359514461847	0.7797509262715088	1.2699828743191106	1.1236611996959438	1.5137944350524426	0.8180739812692903	0.7319893984670034	0.6987004323377337	1.467799710052358	0.9960444011401063	0.8182282663481284	1.1118289238715853	1.058662698176637	1.0986760225138295	1.3505069153485498	0.8463139162197646	0.8305414114081432	0.6560020061107106
1977579449	0.735592977238952	0.7007196759167446	0.5323942051033798	1.0328613924572396	0.8914315694156337	1.0421609275646004	0.7674269559808006	1.0594328869386127	0.9504819335304286	0.996112255158447	0.6526405492988829	0.6571802844729902	0.6471981230474875	0.7549371669880881	0.656685841994296	0.8261481079195675	0.8659425257214018	1.0415360466778918	1.8000858134367828	1.294969847173168	0.9578339102319822	1.0298125925558923	0.8436238518968089	0.6512932502727763	0.6944849001191508	0.7748335162823985	0.9513752565723905	0.9708938792539101	0.5578317536236866	0.5476634015273885	0.7874899359637471	0.541331103724559	0.8061528297354732	0.984721546773935	0.6387510608669242	0.5054251104169635	1.0222852280423915	0.492180100173904	0.8300844130033472	0.7814885357460213	0.9853995044938064	0.8339605013279884	0.604222779061037	0.6442140952223322	0.7880752219326304	0.6438195580268375	0.8662020708041733	0.8303279331733605	1.0893542438060682
1889253785	0.7515386824991227	0.6801907421619994	0.553863357639924	0.7604240284933453	0.6826015329508754	0.7170400502439497	0.5723211418091263	0.7108272680475896	0.8059148678325445	0.8530264954102662	0.6646326694865643	0.5861602147877317	0.6446259487559618	0.6163791600954723	0.5243563052433763	1.2481162849479257	1.0787136974107605	1.2891952178188757	1.865809236329568	0.6353269137578957	0.4667087909296048	0.7363958782265326	0.7823682854171353	0.8069669610304316	0.9092508599298578	0.6418372304989368	0.6668631261228205	0.5912226741239125	1.3679703900821805	0.723373539408472	0.9400571521467861	0.6128175875528014	0.5643344410780378	1.0718763319823	1.2219954757050773	1.0957807742062278	0.9388885723360135	0.7321828309825432	0.6906523885211082	1.4326897382104231	0.8011468953446389	0.820311998220664	1.2548406919125814	1.1703109073898919	1.354165241776423	1.391146806762177	1.1462603512540868	0.7931034269334305	0.7693972284122783
5813055025	0.4820406174491402	0.45516882992461116	0.43800220422305547	0.6388557320425611	0.5890919145813636	0.7050200775919025	0.42682272816310496	0.7146218097998874	0.9062832131844879	0.671800149953714	0.7095152578787792	0.6756889959145405	0.798930968981225	0.5978171634371165	0.6841870404267233	1.150270161728758	1.3999186179457594	0.9538135438395521	1.7659738893647836	1.122447083287681	0.5522097702218492	0.8066166125006624	0.9299749722517257	0.702083630339882	0.47125181699559	0.725241459947839	0.6969958597202377	0.7636272521452977	1.44845309300356	0.9354516028324665	1.1707893158185563	0.6748818363759506	0.9267490087302395	1.070460786645023	1.148678357990148	1.2102694521138675	0.8749698032383448	0.6937412081496185	0.9872191720723822	1.114711586884386	0.8090646564077405	0.6927809548647812	0.9265925951027615	0.9320417759699853	0.9987121852556431	1.1872207995096453	0.9638841544395902	0.8548880994000295	1.004054317001697
1630051981	1.0262321222684032	1.07324009418165	0.9269762502121871	1.524511586608429	1.3243483055961975	1.1560960755341163	1.069669850272298	1.3552280194445139	0.6065012580765082	1.4943353444013472	0.3906274213692396	0.34851590523245857	0.4338014609046323	0.39349497404668354	0.6288342538283667	0.8146482557525712	0.7229049093166471	0.6214231626346282	1.4150023608107518	1.4076052144067244	1.5203862164946198	1.4351088766813287	1.5168988212418433	1.4000792435906384	1.4767659475385817	0.719861226525325	1.3670487045506596	1.4780828057265505	0.782232497267086	0.7889924105187638	0.7697174884181496	1.048652585045594	1.4260371521864563	0.8382614964850535	0.6648059480071966	0.6876190640172799	1.3608171294831413	0.9974497852166684	1.5851727793321564	0.4592517614623268	0.8463339336411914	0.9000045550343447	0.5456975585852666	0.5401429920342854	0.551995847684729	0.5302288445460623	1.2395763789547916	1.432612996235123	1.671390030461365
574032862	0.47816461375362557	0.5707029435435135	0.5156425382285382	0.5168139366125135	0.6329006134761298	0.5927497824675981	0.6327730372063785	0.712690461560978	0.67012906700994	0.7330799234945458	0.4545554366204858	0.3788613310962208	0.5699853544677201	0.2721223175338621	0.4452244000328546	0.43261759637387354	0.9661760842461535	0.6168860120363838	0.7574713527459431	0.9902420883881802	0.6283527458607698	0.4715177916538823	0.6783008887597805	0.7880354111528043	0.7576949855673099	0.48389335108810155	0.5593462990917991	0.4818990207023107	1.4868649538283818	1.6331202926630037	1.6107009087064215	0.9712000123739125	1.583946954482815	0.9194446635669282	1.4736078866040105	1.6821129274338273	0.48053558028836624	0.6143606590469604	0.6479433433208848	0.9333021500193649	0.4024534477618309	0.5257055049389124	0.9407907654243277	0.7363018299374452	0.5003833917031099	0.6637748794699783	1.0137873174389194	0.8462405252281769	1.010105278024181
574037281	0.45356914766815665	0.6697275958825104	0.520123503774925	0.5394556057703128	0.5138086311098571	0.7129613663473265	0.6800036582978856	0.512638708713692	0.676806578125204	0.6462277664988019	0.427093428135565	0.39166316357298664	0.6409382350851208	0.3373319860315652	0.35459686670751595	0.5879024721763337	0.762378692919674	0.7177373478664657	0.9520395496535202	0.8449805062221983	0.5164657514182908	0.5504222327707687	0.6371090941399451	0.6280404777096703	0.656805535124476	0.3747867678609217	0.4348891393303156	0.3736615623916316	1.2479759300025266	1.2762848265600688	1.2880699835847194	0.8555211678761726	1.2533592505623226	0.9144515215795471	1.286636502117863	1.6360349896502822	0.6372655327677244	0.6624842822128721	0.5883278544556242	0.9001962336234532	0.46489504207858984	0.5059369125470211	0.7903684076278099	0.7380535232178818	0.6040617480421693	0.5697707490671468	0.8156878530766019	0.6244660193544225	0.8038866885233732
574374051	0.7826788181067156	0.8353363872233015	0.9809488791944327	1.0245464982156682	1.0489026515911617	0.8801900627901995	0.8066665071507961	1.1623182282716105	0.7288472008988335	1.0568630472576293	0.3735479558889826	0.28783467268555396	0.48123212368954377	0.3671998474945218	0.43471391149638267	0.756598525983865	1.337687772680125	1.0641987429474902	1.1457525779505098	1.2550243023626904	1.2064367844897879	1.2310580475619601	0.970291653172163	1.1032611152321257	1.1540239145136735	0.49265064804862174	0.7954750482543179	0.6394138945650734	1.8423444937667264	1.3660931995067407	1.9146046439343154	0.9964402719752123	1.3198422719854475	1.0593719952194878	1.8794907735140784	1.6524799817244387	1.1003420215964748	0.7803928457776937	1.025864993364516	0.7145142405439657	0.7056387817851859	0.5486987910988084	1.1945024778713182	0.8737594060727467	0.7345832363984387	0.823754767152935	1.0507880949169355	1.3763471101451081	1.4543644384473797
1881751117	0.4814963802041087	0.5287431058538274	0.4495852258092534	0.5447922408970474	0.6110005049947382	0.7037698318014531	0.6385081822454011	0.6576074308620605	0.796802780876738	0.5650789488849379	0.39915365782883616	0.31689320062128173	0.39340715083298955	0.4420521973704011	0.2760265138779904	0.7326512399493315	0.693943788984337	0.8015273308979991	1.8518066466684513	0.7647256958642683	0.6336066505918935	0.6322835196814118	0.5971994647983165	0.6126886724805388	0.4727122374523735	0.5105373192217996	0.6186421642254469	0.8124560079009969	1.5512372625259883	1.0936497370067355	1.1500841587506987	0.7026042768333832	0.6657341754850499	1.1155065189544107	1.4096290456638976	1.536102643497497	0.7259723606091496	0.3844370359425799	0.6849843057675793	1.5254563832184092	0.9278316858297454	1.0796233167302478	1.322350930025821	1.225147823699283	1.2905121927016296	1.680603609649211	1.1936082571626336	0.9312114037767318	0.8877289827597292
1692817033	0.8976911827905318	1.133994086914313	0.9933804497399432	1.2791341302076968	1.196087282964728	0.9953027401344934	1.182508784517474	1.2268219228627546	0.6447088928596052	1.2987224390320358	0.5546700148974675	0.6038559320732058	0.571882973614536	0.5943819564892596	0.6948257265151262	0.7528488081382572	0.6037457050108255	0.49482489648002814	1.52194685075041	1.1412734548236545	1.0009711422130272	1.040180883907061	1.2802223044787544	1.2865851638069166	1.3013500427170446	0.6008005267595441	0.8132527795375837	0.8729128783466256	1.0246514218366798	1.0175217052493746	0.9422530737854558	1.3509715028744862	1.416176783136516	1.1436521142859126	0.9467548967606295	0.9642312831266158	1.2552380883406358	1.0698252757228814	1.4624947658518515	0.7983710216872202	0.7251951238439618	0.8472948057317886	0.5437102386687397	0.5974601414222	0.6424944767578626	1.1923523298698668	1.4683777466689025	1.564040534145156	1.620615648012742
1882083076	0.826562088486067	0.8325576710007353	0.7918673095984191	1.2098247031073568	0.9683545774124416	0.8368454831641907	0.7608545150353287	1.0091280751119587	0.5943966105599539	1.243880472830752	0.5057431820613606	0.44052986187090626	0.4552732577075811	0.43169167573628286	0.44638660111109413	0.9541492602565161	0.7885708417472631	0.7409051797314827	1.521680117594305	0.9708112923508522	0.9959839480021581	1.038944366318565	1.2904760148317813	1.139790843482244	1.3138545512745168	0.5121704619025336	0.720021767326328	0.6610634066872988	0.9328840980971089	0.6002172650205577	0.530527889092224	0.8052414314865175	0.9412361928107812	0.709953832481605	0.9864260144640823	0.7754314651340892	0.8865062448795984	0.9309704200572556	1.0647041104039712	1.0304113774670576	0.5649161602412298	0.7632523232739294	0.7952999221272397	0.6922645765890381	0.6763782026727703	1.1097028595641367	0.8721821179997477	0.9150162759752052	1.3332453379113667
5813050729	0.5202483998543582	0.621377090464572	0.5122825322213795	1.0986230295477297	0.8535069292025234	0.6904363075676803	0.7176721810851705	0.7996325498575373	0.5058248863442378	1.0318445612930038	0.42445007120477246	0.3827816756324679	0.25929181889704656	0.30158564405488525	0.4115044002673533	0.7494177717217799	0.8720989179204593	0.6585851581454079	1.5456165802946795	1.0197263171244313	0.7199375198046531	0.66234607852083	0.9661348435994358	0.9276017037207369	0.9884416961392648	0.4816587652439889	0.5893174370750592	0.6713375671261467	1.4434809329740552	0.8940935274438538	1.178184884684912	0.7709187425039423	0.8705260516735474	0.8828397046137839	1.1109164309228001	1.2837929363257925	0.9447315222075696	0.7071568263987148	0.9334014429122401	1.21079103919643	0.5726665770311151	0.781234906707519	0.8550410842629287	0.708784521667463	0.745076168927653	1.3891040131927073	0.7754391318698218	0.8311004588673019	1.2690907321570863
5813055180	0.7343895158241168	0.8603274993539253	0.6763252674517026	1.0107688945043571	1.0172269025159462	0.8370535223214641	0.8671211108732078	0.9934099552907822	0.4232281867556982	1.19431238520258	0.30221341630087867	0.30811782940946464	0.5078527413244398	0.328056354305171	0.41413468137573545	0.6830537320220629	0.5744331316704634	0.7535561208266405	0.9743506936641971	0.9447118838631147	0.8611798705349735	0.796460213052485	1.0691490649223758	1.1018050564370465	1.0918374774975865	0.5463398835972815	0.6730170309518323	0.8022317848869653	1.4140062861142912	0.8182221156802324	1.128126181169259	0.8823326727706484	1.051815715138892	0.7461022862110539	0.9646832479073656	0.9371183143659079	1.0639189254825767	0.721224650041399	0.8701278282598457	0.817103693124118	0.5951667184341776	0.5058183438022281	0.5922313468528342	0.5725043279844928	0.6171848511489929	0.4967162231510699	1.0819237668469497	0.9604935688513889	1.0583271407180712
606090268	1.0531788286107984	1.2433218622192277	1.0714351675911447	1.5691171906033305	1.3000478203899064	1.0620592711712324	1.211641836020169	1.3697057561145507	0.46648197869972724	1.4929257733322852	0.6125563414048936	0.6564751248143372	0.6415498967344627	0.6123245856569863	0.7462411158803184	0.90920629621735	0.35816365985295573	0.47496426100844025	1.3429158401539405	1.4322129651248063	1.2145441761867248	1.3607967744445295	1.2659786345470039	1.3559662337629443	1.5399221756070682	0.8851447680772594	0.7124482614588107	0.897744715656203	1.3044677673658673	1.1181330373217342	1.1171777350475822	1.306514111652594	1.3298346257154774	0.9592420391542744	1.032631830469529	1.2399800585815883	1.441950085565779	1.039658693683902	1.4979070317789664	0.8230270843949956	0.8048921098825209	0.8488214151237744	0.9092600904594199	0.8344576320335807	0.8533746836757204	1.4192760435647744	1.4495297637319149	1.5441912832368814	1.8070922338554511
1850706912	1.181176176989883	1.350824174502991	1.263752339918283	1.6913359502908971	1.4888668443179496	1.2650354516543432	1.3615996550261666	1.5939400136075281	0.6683470604602121	1.7381497909454025	0.7694328466499698	0.796439129500805	0.8332879250213546	0.7829246867994392	0.9818978244458609	1.1315166973873745	0.8919154169779467	0.5966189004322116	1.3001950261088455	1.785602865088263	1.7772559985310776	1.7131324321844685	1.7831359032705203	1.6925431993113462	1.7051873352543083	1.0546447544401774	1.1268104626706832	1.2619804917620907	1.1884593219610593	1.1700390009420585	1.3989308998510757	1.5595046659059586	1.7872318174604727	1.1475370185471885	1.0267712750203413	0.9750126537025046	1.6385873473979444	1.4037065257238468	1.8205626179118177	0.4189140276723198	1.1434934581291314	1.0439501727815461	0.7282394849697335	0.7126732171665363	0.9510547478422662	1.0329511060634626	1.5293625180037118	1.7750881392150015	2.0164889690927272
693125078	0.8203386386370061	0.6629087444693846	0.6576364999884217	1.075096464571422	0.9069382267599428	0.8859655950300345	0.6991628227351875	1.0149783548595177	0.8890982534876777	1.085643486941692	0.804576729783137	0.7415024431517404	0.9369486771095922	0.6416012709619581	0.646318304109726	1.120307374366263	1.2489472899967329	0.9214281462841826	1.81618444000052	0.6621005449172469	1.1463286306109444	0.6403765056253543	1.1096632399098363	0.7720200496498802	1.0583930233840602	0.8408709082363248	0.673671207673858	0.7344370774588271	1.6366987046163937	1.1529904234646993	1.037783688281325	0.5289478256696982	0.38622432449564437	0.7199988614057191	1.4852025325914615	1.6336684266276311	0.5952460958558056	0.8110227454696108	0.7617006576021651	1.406300070956368	0.7109453375529347	0.9012384752984988	1.221999813225053	1.1246211611085606	1.2236118116695733	1.3867325623439883	1.4638151438435192	0.6456934025624056	0.853556795081566
1914823337	0.873872087652553	0.7352204334640959	0.7667391285329085	1.0294104178011372	0.809796614585746	0.837416271761863	0.6903365374175244	0.8306226876065129	1.0296109625061804	0.9707297690055131	0.8327101563080662	0.8655094648240421	1.0712900127549827	0.8886003068871854	0.6991803912222487	1.481185023231392	1.3906735121599578	1.2115315200434629	1.9070020395088485	0.6294363280563875	0.6862868499354896	0.6133524761773865	0.9592674016688034	0.7387172652824054	1.1843752334612387	0.6933697876215571	0.7808165047751724	0.8090427649853252	2.0653969568125463	1.428259615138401	1.592778069147783	0.4960110532158334	0.6367160921822185	0.9499069530020829	2.0799574864963426	1.8890766037617426	0.622793793321674	0.812925422482275	0.710601524752602	1.7759509774682076	0.9139035824334747	1.2376693100489111	1.5163675209218999	1.4680344089455784	1.6447257810016738	1.7004437729996642	1.0158748469671164	0.49173674076218926	0.5977476165330483
5813000276	0.7735740488897275	0.7526691569869979	0.5784514815803945	0.7042019883405436	0.7069005632224048	0.7195274551077576	0.6051947671371694	0.8180982800576795	0.9220571166970152	0.7914037726592605	0.6264073461062013	0.6067299173437882	0.7769973547263214	0.5775251049954453	0.48317244419910094	1.059545035720921	1.2628327762603984	1.0070338041233071	1.7164146782570828	0.7298595995964814	0.8439755429339191	0.7477231576773238	0.702326105746433	0.6156571154237802	0.6752856973067127	0.6442970184274839	1.0569040054729817	0.977836632071706	1.995103481102426	1.3901445344519638	1.4666766615299858	0.4494582315742195	0.8469838686749709	0.9299669682992294	1.9024249604878918	1.8348817602014578	0.56266314770871	0.536908968477576	0.6059717017203226	1.6777209761544187	1.1046455384896736	1.1556232798066615	1.5688870319583383	1.458993444379961	1.3660664187596168	1.6099129742789744	1.0694779401511965	0.46771768006293923	0.5353881216120208
662776660	0.926201902769519	0.8726917697215663	0.9860426830345418	1.1062249331088045	0.9901752638646346	1.1116437718445462	1.0170387696676524	1.1605182954000912	1.1962576137890983	1.0824549595062167	1.1559727335106806	1.2190907821815407	1.4983931544511686	1.019057141135864	1.0292527696652733	1.2868364182828798	1.4065363556244297	1.2447123714289317	1.8085923105377741	0.6164080167991184	0.6642908882553719	0.7959748959062019	1.0573548067371814	1.0974668973378852	1.116424713985179	1.1247522406472052	0.8331026881331417	0.9485824335274659	1.080432110200564	1.26016819224463	1.37664881801407	0.6583803117593058	0.5462174041119018	1.1201561269884603	1.692307064199707	1.7501389648367929	0.9538667876209526	0.9445369867572779	0.5842725170835189	1.8815531429342562	1.0168646519119444	1.2373898487260282	1.2090048960277668	1.186698137465276	1.3852832494624818	1.532695896240492	1.8787994081057768	1.1363460060590915	0.9935504018514164
1442819296	1.07880253928859	0.9792865857901015	1.0692097618026328	1.3659552874704284	1.2171511343175472	1.2502899667523284	1.1117194261513423	1.3130327491790397	1.0558234874319208	1.323098231983488	1.1563441281861977	1.2690222165903953	1.4558710648786934	1.1216168882020279	1.0602496419511658	0.9578702231290637	1.0692124207447493	0.8874244126552248	1.620910445933508	0.849953644247658	0.9755105749839103	1.160670565724723	1.6477751730773351	1.2464508358472108	1.2025173795937871	1.0975520224779571	0.857138640307848	1.203980710067675	1.2460372906862385	0.8888593282911509	1.1049974697698066	0.5966699947471623	0.9075240454074488	0.9956384014204042	1.083069982376087	1.092481764644152	1.156695000011944	0.9969507024028733	1.2272994119508471	1.49484312131007	0.91797278266459	1.3690149488799983	0.8025449803252077	0.8094489647230475	1.157895347832892	1.2500623455270552	1.4581080854002826	1.1002480514799895	1.526180209823619
1818307672	0.9873625670661902	0.877585280721913	0.9858704933345247	1.2552807223350593	1.2108661210082077	1.367798540398177	1.0978168216836681	1.2181916421183832	1.0698066769884322	1.2016369962835856	0.8796015298519149	0.9607095597525817	1.1475819424746438	1.1435387876674754	0.9273664452974537	1.1023793955198302	1.1649995584664372	1.1251410584246495	1.9663658431251017	0.8813383902169334	0.782889479411803	0.8842062125025304	1.089167060671884	1.0621618556865229	1.0536869879185051	0.7950397384293549	0.9667309182443032	1.0219828182457247	0.7752396286016251	0.7365063784006467	1.1346550904324124	0.4669988989054977	0.5164559962459474	1.1585577922021586	1.0346015450181885	1.0391329374435208	1.31501580374734	0.8874790657577634	0.7318436102232234	1.5079069022579585	0.9534038310181052	0.9908771863017806	0.6794194434130653	0.827370327572465	1.0379875676164505	1.1857576414303754	1.3005286347719343	1.150218148923332	1.2079612228367236
754854077	0.8237886732428806	0.7373538227198109	0.6968718246946072	1.0150713750801847	0.895140708785267	1.035390043004976	0.7497743391010846	1.1167568174741538	1.0634634315868976	1.0063626795094098	0.9099252355350772	0.9598541895517254	1.147346024409328	0.859787847611258	0.9133963535684392	1.4509040962143165	1.5092597413130933	1.1755623700019948	1.9852340999315674	0.8551609764797387	0.6771323794725397	0.9590097698960011	0.9697830038690618	1.0540364656902454	0.8594853835832819	1.087333491014518	0.7981287269211916	0.9545238362760454	1.4535353873067933	1.1178480485617006	1.0496000553366935	0.4523757385842534	0.7510630860301153	1.3099005391022733	1.3748596355732958	1.4831313658337888	1.1037243076106127	0.8419783467541654	1.054048654760714	1.263284090761572	0.9228225170845571	0.8936107074711993	1.0177857780730908	0.9558659293939062	1.1946430709370055	1.2625333247769142	1.2393497396719302	1.401758341679799	0.9200941521148697
788306724	1.113259488945812	1.0397464785990074	1.0831997572405663	1.1577601679327254	1.2596406453902338	1.2469167640007703	0.9576270396992351	0.9684485135725387	1.0802762107218749	1.0239237721543513	0.8513489137969554	0.8244795941683458	0.9341376818068247	0.8550398955019584	0.86660638993476	1.3672065779836344	1.3036334831322633	1.5535417268293763	1.6116640462110776	0.760330659499006	0.7798915664910546	0.9810683822746123	0.9160118900951554	1.1177395709140374	1.0603547651408889	0.999592370441799	0.9333677881505174	1.0698117782396188	1.4724793159362937	0.5563502839321395	0.913293068841006	0.42994610208926726	0.7398671340081282	1.273005022887919	1.0734728352354823	0.9113694848523288	1.2696877831446072	0.7868237374945495	0.8000187794166803	1.4352461059426902	0.9531026662816123	1.056403821426604	0.8402032344387218	0.9212757046500761	0.9680337732655796	1.0852860023430322	0.9583178284206221	0.931578087994913	0.973406055244725
5813055147	0.6100051820901774	0.5406783996679264	0.5758445613904666	0.8254617591900716	0.733203771130509	0.813855298634459	0.6378090461585678	0.7766451962339904	1.0839106919971806	0.7846707931644457	0.7381942997517975	0.6490876436969049	0.9393379527751499	0.6611141829517804	0.6338856568694772	1.0857828675082548	1.6815790937471862	1.0067965250646989	1.8899599742298536	0.874629823463155	0.6859764891425852	0.7486088692200286	0.940735475279496	0.9046180831885454	0.9989206377969874	0.6746029534272197	0.6740139061167555	0.7724311634642592	1.5538409158759525	1.5607179699418297	1.8754672177421772	0.4761926125114987	0.9440048788226022	0.7128886823370498	1.8126501753402176	1.9309060782958871	0.7402915790416641	0.5580882013012414	0.5777175885071223	1.4149502308147868	0.8703779406438743	0.9030562566813197	0.992645377162339	0.958503508596181	0.970995122278679	1.1625851925394088	0.8261114043773978	0.5273921893818942	0.7753825039300805
636789080	1.1294732931769564	1.2557843434399536	1.1460043959943165	1.5933573226841478	1.3981387707574242	1.143570545778911	1.2196929991303795	1.4667263632619068	0.4522337314073119	1.5902989371986547	0.6556570964608975	0.6981694574385219	0.6361305720478129	0.663471399835743	0.907678906774323	0.8356522695162765	0.5531991518387313	0.41210308426269215	1.1400991374397709	1.5507969570493645	1.394440356169163	1.4520544502199533	1.5083338114497697	1.5811725961638878	1.6187522090309014	1.0124692112041547	0.9185726289534104	1.0197257896814609	1.1048394017414256	1.0811554634783802	1.0294213752632293	1.411376842325476	1.3384594030091648	1.0553441832437336	1.040579894997767	1.1088302257063527	1.5175482008125716	1.2171665957750004	1.6921331247249938	0.6612131207325961	0.9571524544003587	0.9665560814152999	0.8637748775948435	0.8409024704967037	0.8395242564131838	1.3291894930919743	1.4584894174554348	1.683892174348537	1.8211505904899463
1849684319	1.8552676779566737	1.719962397914839	1.2748238635106388	1.4305477056341875	1.3808907925510914	1.9563044637294302	1.5063051286636109	1.3960838868232883	1.3624634441381915	1.402970292934652	1.2899793085294462	1.3906899356794094	1.500841334709565	1.425362969527411	1.4624033566359185	1.1778547792289087	1.344133188217861	1.3881847719062401	1.150198347284171	0.7045061604550011	1.0730682724141576	1.2090919612313553	1.3935846207669258	1.3214364201504363	1.3079100376809816	1.711571515450056	1.1889214900588727	1.3024114813171246	0.9160124452978116	1.2168195141164695	0.9613257586716975	0.6386614660722955	1.1377278294660842	1.8678184251015773	0.9436354434099662	1.588928867482745	1.3790197864528888	1.4269706233332609	0.8975555642370323	1.525906790083788	1.082770665600853	1.1039583399877788	0.7166860280053569	0.9441931554620742	1.1177898343116546	1.180524651322857	1.231755727223389	1.277301195298863	1.2290318198833234
5812995098	2.4443669359969826	2.4665418075088406	2.3387197319066364	2.5216946932537754	2.452306656396764	2.194707312928782	2.414910611149514	2.430498668900594	2.034909447418619	2.489733179898323	1.9855566366841102	1.8173263155526036	2.010726199053232	1.8445038441000876	2.122557104394914	1.8438552302814397	1.9482121584091474	2.3898852601192875	1.9565818418704106	1.4249881549445542	1.846369598133967	2.0822023390412037	2.414794316406924	2.3762328884512733	2.399609718922976	2.0229759407974814	1.7986352919326993	2.190279455797408	1.63372709859302	1.9666841273302922	1.892849828285632	1.2879124268065771	1.9030825222817251	2.028241741697956	1.7968014538526311	2.35381711343936	2.478201722928858	1.7972880859170925	1.8183993811725787	2.1930304635761972	1.7832795321440156	2.0676572253007954	1.5964927950250605	1.4670388877562097	2.1274322872168963	2.095236765227788	2.275876929594704	2.3139537363092475	2.244691648851841
1912789965	1.5018461787499575	1.5071000437287592	1.466944707178991	1.2144271602750145	1.3485703691359097	1.5548421975334887	1.3691165625741633	1.4496776125738189	0.8713113964112537	1.3899011490561937	0.9567139495378488	0.9328029000812548	0.9587775235120174	0.8981198288090514	1.1898690137039147	1.1788622025794424	1.59352247665969	1.0862336908408092	0.6769705293630859	1.9654515766536846	1.4271406414018588	1.1472804407944661	1.5319165842803526	1.4640568068726023	1.4829953080482696	1.3868006420108905	0.8312011637397246	0.9790752029106576	1.921893288723033	1.5680378727752453	2.1614694375532455	1.3900794492629398	1.9879780398521272	1.0821814734550588	1.766823864189344	1.7034015743564401	1.2566832707613178	1.5441477716123997	1.6233183498274033	0.6296587918450175	1.1785302731435918	1.0875912285663878	1.226182186337295	1.145082599715171	1.051450023209291	1.2033805134816142	1.667776869358101	1.7065179971515894	1.8186075716333838
2166133204	1.487573968686238	1.497007750762625	1.1689405689947663	0.8051063529422819	0.9276272570198127	1.4946233078618325	1.3259317188221735	1.0204225818160955	0.8167032320703731	0.9777126773129879	0.8922266944790909	0.8727539824601204	0.8875176859021547	0.8232235695119522	1.1118970539741362	0.8289884141135287	1.5735199902816461	1.228434926381101	0.5435299618038835	1.6890635963414389	1.0379395358656465	0.908176327487074	1.1605547323498628	1.08876120596567	1.11154652189595	1.3100831105662376	0.60703773074964	0.6407508259978669	1.6592585189681448	1.5452925179014991	2.1422969679789103	1.34272877197434	1.924479597682919	1.0416892067745724	1.8229710206806309	1.7030318120105687	0.8446595065334912	1.4788002988033941	1.49866850097652	0.5685807433877903	0.9195809453991766	0.847243717195757	1.2124337215270966	1.1907240551125726	0.9313566587614055	0.9502888063234928	1.3044025384072933	1.371924417998515	1.4324981972164044
5813069089	0.7252863367471559	0.6674954784378241	0.6379001868664526	0.7243476476066595	0.7666364995609173	0.9650426805029442	0.7996794694755577	0.7735922027436896	1.1790498104337541	0.6561852458317625	0.8738705862714383	0.8758898016303189	1.0554604001375432	0.8661621539873464	0.7459187494850447	1.5119306828756565	1.2532801464153067	1.310111606853311	2.237769648924002	0.8213207502092738	0.8008878331261008	0.7305018825437756	1.1637868833840153	0.6080354319012735	0.5451775106286373	0.8577994099597367	0.8166373795427253	0.9761830059643483	1.5071693225375329	0.9938735814718656	1.0937920514441153	0.501182063427807	0.6034898648149002	1.341756093389904	1.3242394416175773	1.4010392659736557	0.8540686165272918	0.5115985254308512	1.0223974898980368	2.0556815824892065	1.2749663931881003	1.5155952919086273	1.7805873735592885	1.7593233172578324	1.8017965698185905	2.0090361147479134	1.6119056663001996	1.064666115391182	1.0127872255860342
1944507292	0.9454746809116035	1.1802824527940312	1.1560607076104832	1.2016814757010537	1.1920999601658084	1.010402744006643	1.2698026620292044	1.1891770441324818	0.6775077277264313	1.160428257662776	0.6742039870851777	0.7835173663678426	0.6743213433383467	0.7192331196489772	0.9474752481375615	0.7125948177935971	0.7077105515137712	0.47849743935635447	1.331782846245793	1.3820573182108487	1.2729656339148936	1.1806901806030246	1.3235045869413056	1.4459790559710806	1.2812210122916587	0.9457718972905389	1.0693283533793112	0.9981628332779235	1.0152594385396572	1.0694694986285176	0.9474424179594437	1.4190445828338785	1.2774458244972846	1.0917224001744001	0.8435824425027176	0.9661403568426274	1.3671032122126354	1.185577278718241	1.4637275446515472	1.0952002974957717	0.7829991493719646	1.0425971569911627	1.05176730066632	0.9717870272751356	0.8014679224361306	0.9120643993025807	1.3953955863468661	1.5648739905140556	1.3835465727809262
1850711304	0.9403745419329715	1.007907130062748	0.7683696813258909	1.5515693356255753	1.2571420377645297	1.0648949692250262	0.9222564165525445	1.3113189524490538	0.45026282584587146	1.5913142059069232	0.38688936202693963	0.3477483407580832	0.36184568393113636	0.31550434450257575	0.5126005307165697	0.5899452217272236	0.6561528127509488	1.018521735221025	1.4588957659538877	0.9869835932314095	0.7680999486659822	0.8252214627513945	1.0375559735141544	1.2308872439345135	1.520965229600493	0.5953843361453781	0.6091054840061676	0.6735265133196217	1.019889403790878	0.7148643141056207	0.7799151254880985	0.9042603132036081	0.9597426187820197	0.8104103257386531	1.0879217574818048	0.8734061975507156	1.4435350094564092	0.8957125469494047	1.5453399896686055	0.8208528566566414	0.5309043866428814	0.7059748502344101	0.685192132889297	0.7330725801942805	0.5177476497496561	0.5429824396533126	1.5241488785578712	1.4805011010170226	1.7389638185840568
697132371	0.9576511839934629	0.8165780501876063	0.7929620709115002	1.2873143034199044	1.0531414318949617	1.023902023088447	0.8144239652958566	1.0538153990184111	0.8573381284251931	1.3090664781766106	0.7253132513322359	0.7031102838104417	0.8026456540631082	0.7739644442091639	0.6268196379825746	1.1867484971077895	0.9097879882131511	1.136247978034828	1.821050097461252	1.001475944379366	1.2824861398377638	1.315407674449256	1.6714137535111873	1.07008335744743	1.09046825725767	0.5901531216942386	1.0813399530893542	1.143946308895509	0.4729154301552735	0.43627312081735276	0.5481546920838027	0.4834655718071419	0.630054211142265	0.7219762508618345	0.543819852323919	0.482791922053383	1.0788747846471194	0.8188002722003672	1.4848340427716642	0.9895371392139463	0.6924285832258927	0.9245652421627714	0.559432251407379	0.5913762711091879	0.8009438002040289	0.7213981800008421	0.9161360854429275	1.0032437295627663	1.309160108600656
727472481	0.8121066677869021	0.7311879253850653	0.6659862842814888	1.1930760073767264	0.917132688912045	0.8284885607468948	0.7234431042634815	0.9375646835463317	0.8524257017571262	1.2029480611942622	0.6682840267918394	0.66090629683791	0.8326354138402663	0.6343323946481055	0.5154281732137115	1.257782585463917	1.2039621544660377	0.9706382754177182	1.7612554091561556	1.1894893710701617	1.442902109099728	1.3906739142907976	1.8366198941917022	0.9036000989948533	1.082980007570101	0.5712620659159378	1.2766432326395827	1.2725359150574538	0.7368615606783023	0.48316758070647875	0.6873969507970751	0.5040042291315183	0.881069684601671	0.8386188030377741	0.5538405955054984	0.5364448545004417	0.9035321801277008	0.7157512088356124	1.0910640814533068	0.8823867058952899	0.8643995349374038	0.7988301069782081	0.5810964213673373	0.6354699473326516	0.650870926727611	0.6603667824553034	1.0035132464299454	0.8911206088170172	1.3075576229374024
1851389175	0.876703952971847	0.8155836495403709	0.6907729306379397	1.2720690744575889	1.1018478780884806	1.0886347575235973	0.8854982531789537	1.2227092465990226	0.8665675788010028	1.3175398820484245	0.4794776209503923	0.3448548488857304	0.4542682760205023	0.422839327877623	0.49467694301892157	0.9109593578728489	0.9197148240996834	0.8410827991695132	1.6569032048070882	1.283171995606249	1.7403818645095461	1.4047774717041372	1.3550237139208192	1.1211118173765735	1.1259780677663793	0.6450972679477385	1.385606061281064	1.5196113313710755	0.8924003006135126	0.8268859173986193	0.9454097124933423	0.7030870084161055	1.3229181105243382	0.5360896700755405	0.807948531029733	0.74231894482089	1.2045199621469649	0.7441216011769379	1.3278611355979275	0.5606983852444077	0.7637365642181926	0.9674774426542555	0.46622706899100574	0.34185729618128824	0.6537608134512819	0.6952629471712265	0.9376986815706603	1.1350139661212046	1.5350856672670476
1977916288	1.1245458063948628	1.0150521850196934	0.931549858420581	1.8848834068542684	1.24246825170816	1.2598890770008895	0.9799269204912916	1.7469135460676224	0.9430316712517514	1.8835638940819086	0.5303048561583388	0.49168089448340385	0.5276831057254227	0.7296938596425219	0.6481985036049972	1.3606684781128142	1.1965148357149142	1.0935747650817156	1.492444581394576	1.137222680814607	1.4588055260297266	1.2728412573196544	1.8498767350472598	1.9509114730573516	1.9748694476169535	0.7607001856842155	1.0231461183410897	1.3825980987511002	2.579781171814823	1.2880104924114921	1.872834294623067	0.5903882330312443	1.3197350536470638	0.9177835772560168	1.8535939207977548	1.7183222784565189	1.2118378819618958	0.889615576705212	1.2846378616363983	0.7293852753126651	0.5053239715054199	0.45219431796981774	0.4224262246068561	0.36925375431880725	0.5917898222488096	0.5510755704013687	0.9227757335900304	0.9126127774244259	1.1014818857135027
694834412	0.9437284333166717	0.8090444571682689	0.8214479868863119	1.4315744508663197	1.1627364553693187	1.142312841933484	0.9300912388707425	1.1940376210659498	0.7750719237697419	1.4073238001690178	0.6195797741930793	0.5884595773712921	0.6084462645712834	0.6918469241096614	0.5654533539827158	0.933024263980292	0.791752529232469	1.2112950534084435	1.8181277732276735	0.6612651822478018	0.824786563656309	0.9698646958462439	1.15446561454155	1.117798460771667	1.446937721699241	0.5265211404717156	0.9388789494069432	1.1161676640632576	1.3829049911708553	0.7903314557416027	1.2581212816347735	0.35248914590729735	0.7955087865567865	0.6476554114815041	1.5231772004294335	1.1491593402831481	1.3108108062930883	0.7118027266923178	0.7039536288681	1.4347939893726604	0.8807875694988494	0.9167685410520265	0.595649668949939	0.6238555373728198	0.9336007986801089	0.9299412431990396	1.2366245414610608	1.111865379874328	1.0666490408566986
726207450	1.982063196099795	1.8498227952578115	1.621052312207785	1.7908706273525745	1.75380058096063	2.096156812295008	1.6287387027742952	1.7431355885445545	1.4686701120071946	1.7462170477285583	1.4132872010168844	1.5195670820664675	1.6117372573092175	1.5560245711748897	1.601143501248688	1.2808519396038451	1.2940808484761057	2.338606063562098	1.491659572820465	0.8778216956584922	1.2000574991169932	1.4473761193828154	1.6864432973799748	1.6787393974973184	1.6749242048809323	1.8680890763144709	1.2571687028093306	1.59481555161935	1.0108128739435973	0.872263267058073	0.940717459590854	0.6329804845804086	0.932880753404739	1.9583191557959714	1.5843633044230412	1.2897338599261476	1.732002917028728	1.582571901102213	1.177806653755239	1.738515088844925	1.2479995275369242	1.3705170494132448	0.9571597026694157	1.1065358759252493	1.3257050085985551	1.3719119717505157	1.5709180221885966	1.6323948677843694	1.5586163189175266
1006258344	1.4338750243456289	1.373878263008141	1.0948339716013296	1.4067457969218777	1.1938217158499724	1.2281962607041645	0.9727735081122977	1.3926205120674668	1.0396767958547066	1.3695749539833229	0.9038233634112708	0.932601310957689	1.0268284507876375	0.9671646948167621	1.0694777252344847	1.719654894356331	1.3462316852489016	1.819045070246539	2.4102210999036013	0.5055813518535915	0.6698801591561379	0.7915670489269004	1.1170111233011157	1.068164864009642	1.1741913747451005	1.3908515974525693	0.9628356593113795	0.9138705334999448	1.4693312325320693	1.3766156689030093	1.3560385290497616	0.48641765697550904	0.62659328541604	1.4123164536742991	2.0057208600521346	1.823443345936473	1.2880615267666045	1.176832760806086	0.7686658168537701	2.0983880556775003	1.2798039213713046	1.4300710219203507	1.66719096656606	1.5868455109030493	1.846078098821077	1.97534840134182	1.0099940006072472	0.8717795481376314	0.6164104890834557
1888572074	1.1110764691685877	1.0137024784434803	1.1983626210843987	0.981258704600678	1.0473663572969802	0.8845475817201257	0.7166852125094996	0.9141080244952594	1.1402268351007487	0.9416125787949019	0.9113081195085282	0.892912129607387	0.9822341394117033	0.9464237758002485	0.8450879782961094	1.6130027132150961	1.6435109072001592	1.9905730559310733	2.0625831545427884	0.5324101317576135	0.7001083156899077	0.6383656059722702	0.7766967973719556	0.8076999534116021	1.0911287539732601	1.0537559329068393	0.7376850763419769	0.8876125077319542	1.8968548623742627	1.5715617896515583	2.049460810301569	0.4860224588702829	1.1254493662468348	1.3638407764120615	2.0685513986042223	2.0648707572920872	0.7968807270899217	0.8993282897839673	0.7870934001171497	1.8428174681550595	1.3251533216369338	1.287312748793921	1.5095865883366513	1.4314783077215318	1.617968519609274	1.7801792539382506	0.7619257319039848	0.8593541554180996	0.6863169728304057
1914140664	1.3485748755504778	1.2167785715687618	1.30593427185108	1.32731860548967	1.2999524495909858	1.3282916982263056	1.0112899747247193	1.206094071911226	1.3087733401806978	1.2595708342871494	1.0579486480994738	1.0765911448641958	1.223635991013423	1.1456764145691405	1.0669396088885026	1.5377635277978046	1.5985624855809515	1.9498482275190758	2.001087492513661	0.5884302455045551	0.664121844116225	0.9186738625912806	1.0335483495117406	1.019430503808773	1.079841432859362	1.2791489367935227	0.9620640946815594	1.0110625082697622	1.113749663225686	1.562380960547827	1.1524342406064458	0.4050813704265681	0.7706738018332508	1.5278777789623128	1.2911994840939764	2.0804099723660223	1.2145539049971033	0.968678362475418	0.6532072113946417	2.0291189441973576	1.048167304662225	1.327431026186083	1.3130779368352792	1.2794671765263788	1.6146189470928975	1.7457159746967366	0.8034723634713741	0.7278117093805083	0.5871812525560512
1914823414	1.375445790839252	1.3157561439573238	1.1355552447793251	0.9568232893181208	1.0291737453474512	1.2758992458563974	0.9683310026582957	1.0506550074123262	1.0836884273538432	1.1103506409734354	0.8630152114498326	0.872199356340052	0.9759956132805405	0.9421537358096079	0.9904884119295222	1.486983593380084	1.5446169918769799	1.9620042945272704	1.787029570152827	0.5236464895646045	0.576171185721186	0.7396438693115215	1.0997101119453623	0.9232198480076981	0.9187434671387431	1.258582462354158	0.9935635581704899	0.8793969183916815	1.2689191683675498	1.4428789563054207	1.3000113469580343	0.3838609217942114	0.8626890608825541	1.423629176219348	1.3663799749810326	1.9265390906804878	0.9737653544327057	1.0612874882245014	0.6512171969295537	2.028505768376982	1.2585303968671915	1.4756942545574707	1.1215640539976497	1.2142143272084271	1.480626839689906	1.6028667522206594	0.8091873242161077	0.7584881340413624	0.9268742023497835
5813024712	1.012162273094008	0.8704229298145744	0.7583374208291366	0.9385811018175231	0.8088566551492515	0.9326833172048847	0.7296774650827894	0.85886696280138	1.1275350139045108	0.8928434683445456	0.833240789528053	0.8621725750683557	0.9743353899499102	0.9475261995850037	0.78037754960291	1.5458723607827283	1.417778942398709	1.6502864829548622	2.0978061608412815	0.6017516901840362	0.8128036445301383	0.8576191014477423	0.7114258777992679	0.6139185697688393	0.9580501804542383	0.9907753312661022	0.8688715084102187	1.0835267374412132	2.0815813553114526	1.4235562804809412	1.7028457020149919	0.2990554462173876	0.5153551160851928	1.4306264351005504	2.1992813438542345	1.9126062936004367	1.0698836068273478	0.630676092742411	0.854458311827815	1.7072325194846967	1.1756150922713733	1.320052285435235	1.1954719409549752	1.2115251706805856	1.298881471079611	1.4545460821205682	1.205421893330986	1.002264302294895	1.2303381333427263
2010992546	1.394010985472872	1.251109010159069	0.9752836978693877	1.475952976552849	1.3675141515935922	1.5173402098738438	1.100375369705865	1.4937967908989493	1.288538795277614	1.5237250626189753	0.9816411377946895	0.9572140665493795	0.9811640340089179	0.9647771260244516	1.0945817044894501	1.5572646851217606	1.3764895710920415	1.785955195554864	2.1836283183791316	0.6772739169751253	0.9140133156997361	0.9736064693355008	0.9929349725331801	1.0606968481748542	1.2917360544524155	1.3518357363062072	1.0440665587179196	1.1346477552195287	1.97054901476854	1.4405193822781264	1.3286311680220118	0.4290190800566234	0.5369853212663028	1.4508631887787324	1.9587997542918454	1.9762401454074356	1.751396418170069	1.0425587257065008	1.4479657167535032	1.8237975297201463	1.0903746653247814	1.301478953239389	1.4928299946448718	1.4309448839610213	1.5734953582807858	1.772313924833452	1.371923294969914	1.2323134962757123	1.475178642504598
5813034571	1.0657164767308005	1.0269532572274753	0.7919434662755898	1.4265116004170462	1.1457254417719358	1.0865589338506998	0.8044303604114982	1.2318351137420613	0.9079718758078715	1.4839654068306143	0.6865079920716838	0.6974211953332075	0.8429557744550272	0.8342701718867815	0.781363535701688	1.307655045367733	1.407275481444499	1.5109213195149196	1.6228645893690523	0.8086363211273224	0.737690931382849	0.7926884307671069	0.9687938816182777	0.7845625644218579	0.9451631050041095	0.7358836327226551	0.7354826567389343	0.8661005622939886	1.2208367894497008	1.3720337290057458	1.9240675790874266	0.4753988825647992	0.7474150625766272	0.7651313383988396	2.170862091600276	1.8298515223700533	1.3379784993748869	0.8866738418778938	0.7642757865189594	1.9029105987539192	1.0496624146771092	1.2721593725769273	0.9151236809509173	0.9384237598699918	1.3198274267461199	1.3794392274128027	1.126505005010348	1.0675446887144056	0.7807121476231368
1851393805	0.6918052508980169	0.5915446801505849	0.4378916898289764	0.7882399999745057	0.6595965428949024	0.6642400471881091	0.5465233444495932	0.736181195674396	0.7974121401193222	0.7609577501007684	0.7282198678757617	0.6480502977393036	0.7398320965059627	0.5798597096712272	0.574835162077448	0.7511669898465128	1.0803931280345567	0.8743952279416092	1.7675043409319449	0.6025915260759795	0.8129889149195029	0.5578222706135145	1.0715285645490504	1.1351158602159275	0.9294320995775422	0.8442878206458443	0.6238448731711996	0.6366732169005411	1.5916362569702813	0.8784479960874548	1.0291492260769977	0.5148031988136552	0.529316422344427	0.9105861433538758	1.323039200577355	1.3488144886529054	0.7747219960122876	0.6340097059715935	0.5201770101113092	1.3827008573442319	0.7342256157249826	0.9585003424831339	1.0356037006893695	1.024054290576136	0.8560133473014857	1.1398512282571096	1.2704460085403528	0.8819147769435942	0.8047593057784216
5813050727	0.7660294748418826	0.6908238633985974	0.8726832726766678	0.7868525527526078	0.6197231929554774	0.533323453053513	0.5676336116653048	0.5617341932785429	0.880936883517733	0.6460687501944672	0.7617367406233625	0.7360792469564671	0.8907982259298276	0.6489494979580457	0.5728747458822885	1.0717577106941596	1.4279765833647402	1.1051611734733269	1.6318810073112853	0.4842639044215129	0.5723304223151049	0.6863619675841769	0.7157578333093881	0.6269052587009715	0.693844262990377	0.7803046623828177	0.6287457438230244	0.6326140559942351	1.4254827660028102	1.2670150475503266	1.6773823994927064	0.6009800222910759	0.7959398713213981	1.0377510355100241	1.9361984537635404	1.806030130424186	0.7312953229004154	0.7891986313420913	0.4197452803493664	1.7115089728606119	0.9368907699142778	1.0944237718639989	0.9852378751361733	1.0230180320216637	1.1461769615029407	1.2891773965183186	0.7611596301267293	0.5983168872216955	0.5762133971618069
693479072	0.6931091385136665	0.6580336312678238	0.6249006217587472	0.899067597569838	0.5998550468347457	0.4711581933629901	0.5205149092774783	0.5977261243140539	0.9800617483426823	0.7360614999901005	0.8448809595522635	0.7865765101374439	1.0336154889414102	0.7316906355147645	0.677641717258978	1.1726832614852472	1.599506101876029	1.1080442794560579	1.952999207848939	0.592429665709463	0.5454402597763097	0.6895484750871033	0.7563795697501045	0.9398911759487174	0.8698581803310751	0.8014815500768788	0.7172874114722532	0.7151200683603539	1.8910526943953194	1.5589702045138936	1.6653971742744722	0.834102844956731	0.7842031107003571	0.9721681805513881	2.0555116278256462	1.9865569954874185	0.5941142452158682	0.8639566536721976	0.5610340281636895	1.565126170261805	1.013038421624209	0.9570788748725324	1.342314393316652	1.3242997261369742	1.3636542032200083	1.4948528949111493	0.8360744632090513	0.6792330840920903	0.5418612394592208
1889253763	0.7677188145169205	0.7650176048844451	1.0440230907921255	1.0296414959771656	0.8861347016141292	0.46193600653620326	0.5725711338012172	0.7838360261514247	0.7559850373476635	0.9821164992783504	0.8212323646944912	0.7539056402494944	0.9069896378290385	0.6037399397919604	0.6260963610001065	0.9842042631522903	1.0192340721965585	1.209577712074598	1.6563293084695558	0.6775110263994653	0.35982380029940325	0.5132985261660954	0.6823721827810194	1.0012377690531713	1.0473199390644223	0.8038450991385658	0.616256551496132	0.6524809705307596	1.6270547073330883	0.866782263331538	1.9043091121879099	0.7972367958119415	0.7065951241100227	1.0343887400450156	1.7050601552891798	1.243431733357324	1.0560164428734278	0.8657951746991752	0.7097253253481068	1.3839574693910697	0.6477044499339849	0.8590163508061888	1.0586751720057619	1.0748961260723005	1.1207803178292046	1.1161150323672695	1.0038743480469388	1.0214784138979758	0.8914003840934244
1639234609	1.3411650773935866	1.6933824055961886	1.6260451840067836	1.291751510672134	1.4372529821420652	1.6118601905991916	1.4081176692675927	1.5490034018661178	1.0693288856311525	1.4514121070393589	1.2891371837200314	1.3131068932878243	1.308174318791393	1.2100699495896923	1.440540069783384	1.2857417891976635	1.2568357175888958	0.7889861217789018	0.6198972863172199	2.0471763437237542	1.464813259073263	1.248114266466926	1.587769319634972	1.5632250299904007	1.5528000624538993	1.6319507840590386	0.9225027600122484	1.041542502750594	2.0286479170893084	2.0034496686874936	2.0032812154566413	1.70790447517295	2.197000904202293	1.232132871824215	1.848090395964082	1.6639548720803703	1.3458586988485035	1.7459003999709448	1.7906291971613273	0.6541631523221981	1.2727357040823688	1.1729327224691317	1.3788004271255965	1.3686853335336855	1.231855009395449	1.3513558630357703	1.780193916201428	1.8211138403648317	1.9043260291567043
1639243580	1.3218254019938358	1.6849270337439233	1.6007914264384677	1.2280426924107977	1.3529716372610614	1.635925759141617	1.5553762173563441	1.4655666851996616	1.0894703897588454	1.368182361573393	1.3285041057782874	1.3396519433046779	1.3212670057743616	1.2530872803599915	1.4866985282375293	1.2468270918011506	1.186223695321614	0.7946359734331011	0.5824833743291417	1.9433711437419172	1.4058563391891634	1.2431590671482373	1.5542140111093994	1.495048951138848	1.5077748406632159	1.6513991774883168	0.9304237069854506	1.002551250696927	2.0110399539637087	1.9676422248989982	1.9870608154028875	1.6875140331580245	2.184180987176778	1.2243556920430834	1.9077355695398857	1.623600940724044	1.291655539586776	1.8170305660174586	1.8289150571773047	0.6674906950764923	1.2482052178041176	1.1842555872610034	1.352059041225236	1.4029892247362512	1.232075868505436	1.3042824526015764	1.6900287026013607	1.7614442935211096	1.8594532394935381
5813040515	1.4466725542608807	1.460251601232892	1.4623432749330563	1.115161501510706	1.2696111745397207	1.4526155548831434	1.2954591569967804	1.3260131195769982	0.7979050317914187	1.2629806144912301	0.8623467591539127	0.8576858796785686	0.9270588766719873	0.7908285890760398	1.0791909630703584	1.1692011890671892	1.0897864950708052	0.6087509098622069	0.4514072174162528	1.9400883499835608	1.2913074089914178	1.0026157946478895	1.4125769409361448	1.3980490644396733	1.4135306838300443	1.3506933100179601	0.7771235950606571	0.9246261370709995	1.9637590133999836	1.5360457564629098	1.9314943281504655	1.2692942444662265	1.8943467677722958	0.9083922719768343	1.7131194347569396	1.740823324522049	1.1715260708346025	1.450222447189029	1.5882191068676121	0.61532842984917	1.1553414650391067	1.0131550886917244	1.2583874458492375	1.1585739479093227	1.0906758671102859	1.2038006012946745	1.5840836395521463	1.5937331242370296	1.7148747319058126
663787020	1.6336598399045643	1.5881541683001548	1.4905728038811832	2.099905111207779	1.8469635700591613	1.6705936821865266	1.5321446000264043	1.8764791067093358	0.8470687890526346	2.102644084306932	1.11216311725387	1.1500210542420515	1.1527275665069496	1.0908209417223342	1.2593458229344405	1.490543879902633	0.8315874025241182	1.2152081092408435	0.973299975696552	2.667269756487356	1.7548322785937371	1.8142041172105117	2.058331943108687	1.8547775332268714	2.144965529284371	1.419363908987531	1.7814727808881767	2.1129180047276126	1.3703109598272967	1.181354464357551	1.470376664822143	1.111349273899295	1.2381363677061163	0.7610166275757766	1.3978764211860957	1.221120230083836	1.8232235544135615	1.5695859033699158	1.8367925985965325	1.8747002781934021	1.8975584574696849	2.2859186049916103	1.5829797251533828	1.7723607837164626	1.6771502223961008	1.786052542749231	1.7338015856721498	1.6368442472449192	2.1538140619901465
664814903	1.6091143749593066	1.5790463050124568	1.4485063289288067	2.1330300688778023	1.868825293828307	1.65964343395942	1.4867429202290028	1.9177402262602374	0.7573504246022192	2.136899296181199	0.9441541370844295	1.005794108453614	0.9242982904863121	1.0394201594639196	1.1831833117983799	1.5976378669862166	0.7893232004605439	1.2875713709972603	0.9678393686501345	2.4056656790268662	1.6412963179663254	1.8235553337908554	1.8368647293866656	1.785520598379319	2.136094031301705	1.3113189446299687	1.7429144604720932	2.186969014185615	1.2981365963760811	1.095011225298358	1.30249793525257	1.0155864029858925	1.1538040647272059	0.7252645247432579	1.3904438095132763	1.2217934995407362	1.8908814315857532	1.423644311228084	1.8848146423796521	1.7690272728161522	1.8909911219821063	2.2381370187301073	1.6024226079409352	1.651898500775839	1.5792649583715708	1.8598718685180884	1.366758593920411	1.6200125620923176	2.1493308653718652
5813056072	0.5220336493181336	0.6436663639903286	0.40828580135134046	0.7659710641092337	0.5641124935287208	0.4479876854849402	0.37070858783173416	0.6780470657213505	0.3997243654150341	0.7562183663375327	0.4234921955478309	0.48923769989648164	0.6513822302856999	0.49744119541911674	0.4936275202134919	0.6501675364137771	0.6313489215937141	0.5317790324495141	0.983889728697461	0.9205554118629441	0.6457886578141624	0.6967444382144663	0.5915270693830923	0.5601578194361287	0.679012830531187	0.6626295166709949	0.6105798232939216	0.9017350778535399	1.1024468767684414	0.9058530052881331	1.3407417087107958	0.6869189473114268	0.7991354220035114	0.6812689388349338	1.1915831868597748	0.9449379553811981	0.5937729077686181	0.45807549973038003	0.7049838114703408	1.355961997352824	1.3691299361289115	1.2739482826644375	1.1286329038575071	1.0056690676535256	1.233136454440433	1.3606276019824803	1.0970561196362454	0.7960826908514994	1.100629176450382
1975878958	1.6932893467156405	1.852029972775884	1.6673360906394776	1.853698714248284	1.7488101268055045	1.493344940767331	1.6646735532638735	1.6025417276646026	0.7953743847112745	1.8457669697982	1.0535080216984327	1.1400013092974937	0.9872298847310702	1.1657987726018586	1.377460675977226	1.457549481998295	0.7177363152018358	1.149394466357881	1.139783726977104	1.615215839823687	1.88906603253025	1.8283014769696175	1.8662718304919486	2.0709977333592002	2.2843522276850976	1.5087815230569939	1.8796066284779325	2.1215082923343225	1.4833478117615895	1.438237464098768	1.610493444298333	1.651016234047297	1.8040345209079944	1.325386635279956	1.3354085910312246	1.3074780837627833	1.8821308863961386	1.8055348987619928	2.120882092511423	0.9976840845431346	1.7303315675751554	1.9358025753209613	1.3830098527654455	1.0505602731463355	1.4461455736296172	1.6678033022405667	1.7417380075144127	2.0111294658550385	2.23616240510446
1755556097	1.5450299418316988	1.4415989561333191	1.5016769493236122	1.250474588633524	1.3824886835919272	1.5370219643656062	1.2604466658196554	1.4420698541630061	0.9415009177611893	1.3706918880671128	1.0779091407251884	1.0965507731062885	1.3385244484564511	0.9901778390269091	1.1779142275649783	1.2707080254621932	1.2415503565008035	0.8735796803881217	0.47661485322185293	1.9749561405947036	1.3821292090537265	1.0806951241809923	1.4708657411118882	1.4845049697659285	1.4962669292080064	1.4019468383287574	0.9243131419333218	1.106605896775912	1.9513172919584614	1.4883878658301164	1.9230151818629313	0.9776418187157063	1.8262054502427567	0.7739038294478472	1.6706104219365798	1.7488935833148913	1.2990194459318503	1.4188707018728286	1.538772370172987	0.87524058544071	1.2213267248493205	1.0733941563424545	1.1767046515090847	1.0545683865677236	1.1190081576771689	1.3049704636155912	1.634375883124094	1.5966728800161982	1.7456785530144274
634759240	2.6098927169808452	2.7784966750263584	2.1027084631928403	1.88300599819738	2.8152505376576022	2.533568705517362	2.7201727281800965	2.0837099306930456	1.6168752593675366	1.999805098030187	1.976068807294622	2.157125356858057	2.231731140787775	1.9719262214646875	2.1467369993007215	1.817992745174022	1.6463558816423638	1.7662328758089163	1.3320529914545485	2.27689970498464	1.983696825387832	1.8961190651416242	2.0747167284296446	2.026412696664799	1.9830007743235356	2.344383428100989	1.7234462012497378	1.772491261182334	2.152929097040058	1.8329251022854793	1.9407190573880864	2.3988338325038088	2.1425642950602795	1.9578690122551445	1.7108991113937189	1.5396778328988174	1.9283984148923012	2.8186039848700237	2.1499239431283517	1.393637065726849	1.8820154499125874	1.7999782902513977	1.6698726464865128	1.5743218038048905	1.8182645784976823	1.82401248289093	2.214454607968447	2.2514865469213317	2.2633542864091014
1944502935	1.5951739188014855	1.5882424075058563	1.3667794242772526	2.1529239089330354	1.8180104694402983	1.571945722999904	1.3660092770159415	1.8907135362327496	0.559906036399657	2.1806302781422477	0.8653722273452417	0.9097408912432153	0.794926658106713	0.889286048580545	1.1650916527544866	1.6591277053683504	0.731387503521046	1.253532292106167	0.8897899172174396	1.6357631659767378	1.8610063403305193	1.9433671772028942	2.009958696978908	1.7920650650243422	2.1931019211761833	1.3738788997761042	1.0695173979901311	1.147344899524756	1.4852266270304846	1.184750618473717	1.5647320453236682	1.0853507888753202	1.4199074692531468	0.7643466996291949	1.5234099558246779	1.2957638335437518	1.9009063447402357	1.503112205493042	2.002342083677869	1.131403047506912	1.2200247220986835	1.1403078880234458	1.1453104693050458	1.1465879204111373	1.8154828619986467	1.9339123019952358	1.7329245480714834	1.7007170881967937	2.358912665019754
2069648663	1.5201909289770867	1.4707807646657758	1.3190441282965546	2.0495039787119183	1.7491174394205913	1.5455091223631432	1.2820647338465598	1.8713692463118197	0.5422518459493559	2.0985857224645414	0.8787475082501306	0.9230180169422479	0.8721734480029534	0.8571191364682043	1.1709011141062045	1.5790788479878213	0.7452739574110263	1.087551116553906	0.832756899542936	1.5852554935346976	1.8605641306925396	1.8858870880579177	1.975977178411815	1.7387338951415299	2.056339977175857	1.410235625138257	1.917695192044583	2.304094706350312	1.439484895184702	1.1949678593320414	1.5330265480149405	1.0696617016444558	1.428922487490303	0.8310780495645914	1.5153161831396964	1.2942210378138659	1.843512422152772	1.4604086341025073	2.060750643281207	1.0395345028961054	1.2154104170684497	2.5628926733059507	1.1723157436456952	1.1347192975301092	1.7794393193963882	2.0317858078215942	1.7611759758019454	1.8196333297633105	2.4114408895684973
5813063239	1.522218784770271	1.4003274893214788	1.1154010824038405	1.9505531740101703	1.6287398061950078	1.6028920480470001	1.158829660592748	1.687371374326302	1.1093828787634807	1.9750959409383964	0.9262790321638272	0.8965001171221336	0.8177711583829507	1.034757134259049	1.0578627287859919	1.141385804788153	1.1457004866956828	2.0699392578896947	1.4815475827998235	0.7175379731075139	1.0046515680482553	1.1004340616358002	1.1433970307273116	1.3629544462306875	1.9568195656389817	1.22891834017488	1.2918022940453489	1.3997506498133487	1.7951115489089575	1.3265071625220208	1.806677362687881	0.4515342399249043	1.0064405350098675	1.2416492587717802	2.116041589312731	1.6472911385423041	1.9455038417092019	1.1308521902790798	0.8024348094064138	1.589710739723342	1.0880136504445694	1.0278277748695974	0.8811848747637451	0.73242549887682	1.1395640275710195	1.1774810144983796	1.5919402870722525	1.7029285310982682	2.3248251584186366
[truncated: 71 more columns]
